# Supplementary material for: VISTA: visualizing the spatial transcriptome of the C.elegans nervous system
Source: Bioinform Adv. 2023 Sep 27;3(1):vbad127. doi: 10.1093/bioadv/vbad127 (PMC10560093; doi:10.1093/bioadv/vbad127)
Supplement: vbad127_Supplementary_Data [file vbad127_supplementary_data.zip]

Archive with 2 entries (2 files):
- Bulk_Sorted_TPM.xlsx
- Single_Cell_TPM_threshold2.xlsx
