# Supplementary material for: VISTA: visualizing the spatial transcriptome of the C.elegans nervous system
Source: Bioinform Adv. 2023 Sep 27;3(1):vbad127. doi: 10.1093/bioadv/vbad127 (PMC10560093; doi:10.1093/bioadv/vbad127)
Supplement: vbad127_Supplementary_Data [file vbad127_supplementary_data.zip › Bulk_Sorted_TPM.xlsx]

## Sheet: Sheet1
Gene_Name	Sequence_Name	Wormbase_ID	ADL	AFD	AIN	AIY	ASEL	ASER	ASG	ASI	ASK	AVA	AVE	AVG	AVH	AVK	AVM	AWA	AWB	AWC	BAG	CAN	DA	DD	I5	IL1	IL2	NSM	OLL	OLQ	PHA	PVC	PVD	PVM	RIA	RIC	RIM	RIS	RMD	SMD	VB	VC	VD
srpr-2.2	R144.15	WBGene00195017	31062.5	42468.3	37827.3	26928.9	58829.2	95495	56625	23797.5	58635.7	46654.2	40088.4	24342.4	27671.8	17923.9	23561.9	36202.5	29457.9	20748.9	46378.4	35771.5	29779.9	29974	51345.3	41731.6	27681.4	19333.6	27578.1	41278.1	31632.3	37479	23524.5	20353.7	25883.1	22013.7	20294.4	35827.5	34280.5	35393.4	31963.4	21510.9	28055.6
F32B5.9	F32B5.9	WBGene00044927	20851.8	31843.7	21310.3	17166.8	30450.5	11839.7	6186.99	6955.77	8495.61	22531.7	20713.8	7317.66	10746.2	9562.81	9403.68	9675.81	15118.7	2434.97	35117.3	3114.25	7131.65	10133.4	15597.5	11721.9	6169.77	13391.6	5879.14	9454.96	5220.91	6083.48	13405.9	10965.1	16466.3	30495	17728.9	10256.5	17933.8	11611.7	12601.5	16988.1	3794.15
sup-6	F58G1.10	WBGene00006315	3531.93	22256.5	25312.5	62454.4	42814.9	25476.4	11048.3	14689.1	65622.5	11102.9	9724.36	65190.8	4500.49	24447.3	4711.73	8933.14	47451.6	4037.9	30727.8	2674.85	4235.41	5209.01	8694.97	16513.3	13338.5	54552.7	4507.83	5328.88	5292.64	3820.53	45187.4	35066.8	46703.4	36700	3694.96	22609.4	7293.1	4283.06	10533.5	24339.9	3500.97
F59C6.15	F59C6.15	WBGene00045164	414.895	21055.6	733.567	1435.2	682.589	607.348	261.105	305.278	596.879	611.677	28412.3	1442.17	390.412	477.316	25621.6	986.873	848.212	266.101	767.375	540.95	366.445	25871.3	394.348	726.606	608.484	586.645	13606.2	551.442	333.481	373.121	496.845	946.475	462.25	549.171	773.707	753.745	557.041	368.635	828.202	38090.3	13888.5
srpr-2.1	ZC155.8	WBGene00195016	14568.9	20074.8	18941.1	21532.5	29086.2	31013.4	15924.5	15757.3	13401.7	27654.6	25963.9	16097.7	15392.6	8770.18	18822.2	30674.9	15802.9	12080.6	20895.1	23413.9	14817.7	18440.5	34690.3	21504.1	17159.1	11605.6	18109.7	34103.2	18924.5	30152.5	14113.9	19881.8	15240.4	12494.3	15176	22284.1	21014.3	22430.9	22314.1	14186	17651
F31C3.16	F31C3.16	WBGene00201398	15337.6	18142.7	12892.8	12824.3	6511.17	41571.6	13765.2	12025.3	5419.01	17800.7	9414.37	8884.34	14359.3	13946	17458.7	15348.5	46599	32913.2	19121	15981.9	7824.88	9189.64	31275.5	5558.39	9772.78	24568.3	21892.8	24250	35782.9	23155.4	18142.8	28936.1	11814.2	20830.6	24580.9	17326.9	22257.5	29901.6	17463.6	14843.3	12918.4
lfor-1	C38C6.8	WBGene00045388	6706.53	16328	10859.2	4723.18	28776.6	11192.5	7565.85	4446.31	2752.26	12615.3	9910.25	4422.53	13729.5	1425.28	15380.2	5693.22	3319.97	15181.2	12214.2	2880.86	11840.7	6551.69	11096.3	10921.8	10041	1746.83	3810.51	3827.6	4720.84	2920.63	3974.64	7682.85	3533.53	15458.3	15331.1	7139.77	8406.22	10277.8	9015.08	18940.5	4095.47
mrpr-1	E04F6.16	WBGene00045095	10660.4	13654.2	12731	12923	19733.5	7608.32	10216.3	7248.36	8688.74	17573.8	14062.7	24352	9543.64	7555.22	10946.9	11064	7777.17	8604.49	12364.6	9666.43	16056.4	17086.5	16432.3	13143.7	20701.9	10883	7868.57	14091.1	9714.04	9169.67	9713.5	12965.3	8873.13	10784.8	16207.9	14868.1	10666.9	12136.8	13953.4	16581.2	9148.06
rpr-1	Y48G10A.7	WBGene00045238	9219.71	11781.5	9199.71	7746.82	15706.5	12806.4	9503.48	6104.09	6326.16	19981.9	15030.3	16035.7	10352.2	4868.94	10113.4	8370.19	7472.71	7844.51	11784.8	9231.34	12857.7	16253.2	9323.42	13072.2	15099.3	5997.91	6865.97	7897.1	8034.76	7187.65	6837.84	8779.48	9282.17	6302.74	10415.9	6830.09	9343.04	11375.3	10778	9937.82	9631.55
srpr-1.2	B0285.12	WBGene00045168	6786.22	10952.4	8941.2	15586	14866.4	13554.7	9431.34	8188.06	6444.78	13824.3	9977.27	6642.4	8834.17	4571.62	8421.64	11398.6	11633.2	5599.12	10221.3	14041.5	12241	10811.4	18906.3	11395.7	11683	3855.24	11448.8	18376.3	10326.4	16530.7	5528.24	9122.03	6935.83	5776.71	7179.26	7729.69	11749.8	9077.93	9355.94	5666.67	10766.7
F38E11.11	F38E11.11	WBGene00014367	6537.22	10657.6	8617.16	8586.83	21857.9	7629.35	3372.14	5157.9	4635.88	5761.87	6291.19	6347.28	4694.48	5687.39	6295.11	3493.46	12023.9	1783.07	12464.5	346.618	590.706	1354.69	5309.95	6161.5	2019.19	9548.41	2779.21	3142.21	2409.92	2696.77	16333.5	11090.8	11577.1	14840.6	4909.74	8255.21	6635.16	4641.33	5680.72	8526.52	681.237
rrn-3.56	F31C3.10	WBGene00004677	11167.5	9897.79	17041.3	29851.9	55157.7	69627.6	9400.04	26162.5	14399.3	10281.9	7864.07	19619.4	34528	17871.8	18672.3	11493.7	28494	22295.7	35043.4	12634.1	5791.6	8475.13	15312.7	40168.6	9555.66	19968	9703.51	9393.61	12062.3	12196.8	11790.4	36425	20022.7	21069.6	16469.3	103599	22196.8	11805.2	7893.98	31664.9	6634.71
droe-4	F58E10.7	WBGene00010262	57.7474	9004.22	35.9996	21.7796	1433.02	462.061	951.403	69.3219	13101.3	85.2772	44.6659	43.6584	19.6892	12.3802	58.1124	6929.04	2604.67	767.069	63.8169	40.727	30.0767	31.3214	49.029	130.887	102.184	46.0797	51.5206	32.059	116.148	83.8647	30.7802	114.617	172.264	87.731	17.9122	58.1335	110.246	118.307	69.1638	12.8217	24.0675
flp-6	F07D3.2	WBGene00001449	95.1293	8848.88	90.1789	43.226	3003.28	5905.66	60.959	83.3321	24.6434	127.885	82.2185	33.4083	137.454	17.2031	92.3047	111.22	1277.78	939.114	631.693	83.3557	58.2277	60.0139	93.9759	182.883	67.9211	23.5393	177.254	203.903	177.714	189.913	38.1472	198.66	1138.86	103.156	92.1607	58.7864	440.85	123.343	148.327	14.1253	69.0595
ntc-1	F39C12.4	WBGene00044568	1.69699	8108.63	4.71676	3.91051	6.28687	16.7235	7.42774	2.54523	3.26737	19.5439	3.34646	2.3959	2.34884	2.4797	2.45842	4.83864	10.277	34.1149	5.48486	5.74273	11.6879	12.4319	4.58455	11.2924	3.55329	5.38406	11.5878	8.10916	10.0609	11.4583	7.01645	4.35912	8.43517	3.81758	1.69131	16.6638	10.7427	5.46743	11.0525	2.83685	3.50605
F46F11.12	F46F11.12	WBGene00045082	5452.11	7646.98	4948.92	4558.13	18329.1	6016.05	2478.54	5635.47	3667.58	9740.27	7533.25	6828.72	4869.45	2936.95	4725.3	3651.01	3269.89	3861.35	9748.17	2385.47	9118.51	8494.52	5411.29	8897.14	7362.8	4944	3642.67	5162.62	3201.32	3725.74	4253.25	4431.11	4980.31	6301.48	3784.23	5730.19	5805.42	7010.43	5925.94	4487.91	3133.48
daf-28	Y116F11B.1	WBGene00000920	494.221	5811.53	3619.93	16.4067	307.808	3073.04	67.3419	144126	31.682	51.2598	33.845	8.29484	40.4929	9.53413	54.611	40.2683	238.823	1288.43	45.91	46.2105	24.9898	38.4699	59.4805	115.926	84.3675	291.888	49.4919	115.243	154.953	70.1768	15.5031	97.6492	236.819	105.198	39.447	91.7412	100.627	100.22	29.7754	28.7877	41.7105
sup-39	C15F1.9	WBGene00006344	252.492	5019.96	1804.34	21105.2	3822.55	2882.83	3817.19	924.566	31854.4	5766.92	2899.45	63213.3	289.696	2896.6	330.654	2758.19	13306	258.734	3494.93	942.939	1812.61	2312.05	891.231	1624.8	6474.39	20614.2	473.598	417.092	436.332	359.729	13193.6	4533.19	13341.6	3706.87	353.584	4784.49	617.827	437.637	3612.78	2104.4	1290.25
Y75B12B.12	Y75B12B.12	WBGene00045129	2257.08	4987.2	2235.82	5980.68	6646.92	1680.21	2057.65	4031.5	4130.4	3200.94	4851.81	7001.54	2314.87	3259.71	1933.87	3370.89	3477.38	2061.33	7867.52	1610.5	3992.91	3252.56	5104.92	3363.31	3207.13	3411.85	3241.09	7652.4	3672.49	4411.65	2984.37	5956.44	2733.03	2807.69	3184.16	7533.63	2407.28	1949.09	3856.05	5903.81	2486.21
Y41C4A.17	Y41C4A.17	WBGene00012760	3100.13	4683.47	902.08	3313.97	6919.54	4529.58	952.124	384.492	4137.08	599.836	194.957	47.1	715.383	1141.02	58.9577	1419.08	1052.77	2200.49	1330.91	93.2407	54.7647	61.5377	291.537	443.886	156.923	102.609	785.561	103.35	779.234	220.954	786.606	408.665	2320.96	1584.96	304.803	158.428	1413.65	1186.02	132.157	11.5002	92.0942
F23D12.3	F23D12.3	WBGene00009087	20.5492	4428.79	5.116	2.99958	8.94279	17.6749	86.4785	6.84365	5076.9	14.9878	4.00267	8.33267	4.11956	2.16099	7.38204	15.4085	14.4457	370.337	11.6097	7.42396	8.91208	5.6415	7.73565	31.5607	8.72993	9.9536	11.6832	11.5015	20.4441	14.2528	7.99737	12.5879	8.30267	13.8956	4.43828	1.74703	16.6768	23.587	4.74553	1.28026	5.63583
ZK643.9	ZK643.9	WBGene00045132	6914.33	4368.3	6030.46	11247.1	7215.53	3136.44	2484.96	7220.2	4377.55	8556.69	8361.6	7867.63	7491.29	8005.71	8320.32	4497.54	6128.78	4016.97	12277.5	3537.97	4856.06	6422.72	10975.8	6279.68	5120.62	11179.5	8608.08	15826.9	7685.56	10294.1	8071.65	8203.77	7563.17	5846.91	8418	5976.02	8903.79	6588.76	12440.5	7237.49	6745.72
Y38F2AR.14	Y38F2AR.14	WBGene00023467	2937.35	4348.23	2661.95	2832.12	7122.49	4974.6	1947.3	8418	1975.03	4275.77	5670.74	3212	2667.27	3031.08	2019.2	4315.86	2176.58	3780.46	10730.1	1564.28	2685.89	3269.31	3489.76	4773.1	3830.81	4656.13	2322.6	4393.82	2971.06	2819.92	2218.26	3834.91	2253.23	3962.75	3188.44	5856.57	3011.42	3381.66	2784.21	6275.45	1849.44
C13G3.1	C13G3.1	WBGene00007553	1266.63	4194.91	41.6223	15.9302	21.2357	40.8449	137.061	21.9634	3634.98	116.164	13.5778	14.3679	147.427	13.0203	21.1582	4914.53	2147.95	91.4291	94.0195	27.2118	29.999	17.8963	18.2987	36.3807	41.5647	50.9183	37.0732	41.2909	69.1404	51.8758	9.69409	24.5331	49.7534	35.3455	23.9241	33.8264	104.166	51.2882	32.1433	8.5296	20.9632
Y23H5B.10	Y23H5B.10	WBGene00045093	2738.05	3991.07	2667.58	4942.83	6350.25	2098.68	3413.47	7798.15	1692.35	4332.74	4283.66	3983.28	4306.02	4650.23	3808.31	2657.72	2952.98	6795.03	10349	2253.08	7636.48	4393.97	6247.98	4024.14	3374.57	4433.46	4898.08	7316.77	4459.33	5120.53	4967.41	7665.69	3430.38	3805.65	3920.69	5060.93	3082.12	2749.76	4204.47	7363.05	3112.75
R08A2.7	R08A2.7	WBGene00011137	4.85069	3845.14	4.96021	3.64801	21.2442	31.8941	8.3147	105.391	5.35984	24.6092	3.90481	1.78573	2.29883	2.00857	7.61024	9.43419	263.082	449.069	251.058	7.83352	9.07648	9.2753	5.69291	21.6974	7.76615	2.19144	9.16617	12.2055	24.0256	14.801	2.41765	8.15989	27.3201	9.48937	8.88676	2.53567	25.4476	16.2411	4.96135	1.68767	4.75507
txt-12	C01G10.16	WBGene00007241	0.948225	3654.51	1.40262	2.34399	0.697049	2.2688	3.24581	1.68795	0.994397	5.10897	1.09444	1.4192	0.659767	0.479965	1.24766	2.39578	3.42647	4.88784	2.36566	3.76953	2.0304	4.59138	1.81368	21.5265	1.82915	0.233692	4.15228	4.8068	4.81827	6.53621	0.965129	2.2918	2.99509	0.476074	1.62946	4.02607	5.56765	2.22672	2.53571	0.402235	25.1475
R02F2.1	R02F2.1	WBGene00019831	499.923	3524.55	1010.43	277.074	922.353	2284.79	1205.9	1476.46	970.847	1186.19	1087.85	230.772	526.504	677.114	351.772	673.753	522.39	2530.75	890.156	299.376	332.654	306.094	272.556	337.805	789.924	307.151	310.677	288.103	387.67	319.568	205.982	406.326	560.786	1066.58	948.116	1065.62	517.851	1068.03	334.406	1048.52	223.19
F31C3.14	F31C3.14	WBGene00196396	3959.36	3479.19	1781.58	1200.37	370.487	5092.03	2995.79	2503.71	111.372	2779.28	1571.1	249.159	1687.61	1243.18	4429.31	2434.12	3230.41	7070.5	1182.96	5461.14	7115.85	2260.12	7122.84	500.316	2635.03	5678.81	3042.54	4531.68	6483.52	3601.08	2516.43	2106.06	1284.66	2110.41	5732.99	1363.01	3482.46	7044.87	2979.7	2686.41	4955.52
ctc-1	MTCE.26	WBGene00010964	4199.13	3324.97	4709.35	6433.82	1166.86	2015.39	3910.68	2653.16	2839.8	5984.09	5272.96	4021.31	3207.99	1935.61	4253.03	4110.56	5713.71	4025.36	3653.91	7059.17	3374.79	4844.43	5374.34	2756.17	3883.02	5624.91	4268.63	5683.32	5716.93	5994.4	7483.2	2434.67	6646.28	3678.33	4565.52	2374.51	6754.68	5464.12	3652.49	2884.91	5322.26
Y37E3.22	Y37E3.22	WBGene00044932	1556	3311.81	3256.46	9688.19	2829.47	1541	1456.11	2987.74	4104.47	3133.05	6331.08	8328.57	2327.19	4324.83	2740.75	3887.45	5774.05	1411.96	4478.72	2157.09	2375.43	2937.42	4011.7	3161.67	1715.11	6528.86	6050.97	5894.76	3367.25	4215.11	7436.19	4980.63	4805.02	2790.35	2709.09	3225.27	3168.95	2367.96	4228.29	3915.5	2509.73
T24H7.6	T24H7.6	WBGene00044936	4831.03	3188.4	3715.33	11252.3	6365.5	2945.07	3764.08	5834.36	2612.43	7414.23	6610.87	5305.91	4870.68	5172.19	5138.87	2829.57	4369.51	5292.07	5793.96	3301.8	3818.77	5513.31	6664.98	6946.23	4528.1	6507.97	5399.44	10034	4207.37	6647.02	5201.37	8315.49	5281.42	4998.14	5299.09	3738.69	6483.64	4720.87	8583.8	5110.53	4162.4
Y43B11AR.1	Y43B11AR.1	WBGene00021543	12.8476	3152.24	12.3414	10.0278	10.6748	20.4075	21.5003	13.4364	3.6672	29.1707	10.0907	20.5408	55.5716	73.2308	74.5372	753	812.203	43.9033	12.1255	67.1677	45.1789	30.3371	1022.39	25.4597	24.2559	411.589	48.2982	37.0301	53.936	42.4059	7.21526	22.4139	22.1381	22.9164	20.5431	16.7532	55.6715	27.981	41.81	6.46116	20.9247
sls-2.4	R12E2.16	WBGene00004836	707.179	3135.55	2007.53	2363.34	3980.04	903.16	719.295	913.566	1598.1	1909.93	2993.01	1579.46	1446.83	1683.89	987.029	917.245	3835.57	315.983	5561.85	207.079	667.564	1423.77	1403.55	2336.45	1026.84	1328.32	828.324	1444.01	873.923	1048.44	1844.99	2971.4	1299.18	3059.6	3496.68	558.786	1603.65	1230.85	2591.89	3432.72	589.202
K02A6.2	K02A6.2	WBGene00019293	2.1785	3108.32	8.26884	1.48698	7.57177	199.51	6.23985	20.6708	1.88457	15.2725	2.29108	1.11656	12.0039	0.473456	3.05192	131.773	3.20955	93.7974	5.29641	3.86254	3.38018	1.10103	2.58219	6.92468	6.34857	2.09373	4.83249	6.55713	9.09185	7.23822	5.67476	8.63488	60.2169	13.0872	2.23355	12.715	11.0927	6.511	8.86159	0.803349	2.23718
Y67A10A.14	Y67A10A.14	WBGene00045163	1689.85	3044.61	913.896	3492.84	3035.1	1818.33	843.774	1471.97	1941.98	1843.08	2776.38	4051.84	1426.45	2099.73	997.785	2431.05	3501.64	661.378	4277.05	1225.24	1072.86	1390.13	1765.1	1671.22	758.234	3723.49	1425.55	2070.55	1310.74	1656.96	2738.17	1956.8	1946.71	1850.5	1207.38	1675.44	1534.89	1122.1	2512.87	1671.88	1571.86
K11H12.9	K11H12.9	WBGene00019665	8.30704	3013.7	39.411	6.90879	21.1917	402.131	7.93568	37.6703	136.534	17.0705	14.6977	5.00601	59.76	16.8965	9.54888	63.883	9.59736	333.354	7.15597	9.10961	6.46469	11.5217	34.8152	30.1533	99.0642	4.22747	39.4294	15.3984	45.3695	16.8473	74.9027	47.1458	143.568	70.0584	97.7391	35.7754	21.8451	23.8155	13.3158	10.2639	9.89178
F42C5.12	F42C5.12	WBGene00194997	2407.73	2991.68	1181.11	1111.56	2151.47	1809.39	1219.76	1161.09	495.511	3615.76	3600.5	991.145	1221.8	1181.68	1069.17	1224.31	1680.58	715.073	4786.69	653.492	810.351	1821.96	2790.01	1077.36	975.734	1904.17	843.839	1588.86	1113.97	1507.31	1388.29	1278.1	2426.59	1208.68	5081.47	1608.16	2288.17	1572.16	1678.47	1266.47	1186.2
T03F7.8	T03F7.8	WBGene00045071	873.754	2952.68	1405.43	1912.9	2277.66	712.389	983.401	5091.71	1266.66	2968.99	4431.58	2892.29	2383.09	6266.03	1037.41	3327.05	3478.38	829.775	4558.85	635.205	1540.88	1419.01	1587.66	2412.79	642.423	1770.12	1151.92	3134.19	1643.79	2593.85	4057	5756.11	2050.65	1350.53	5362.61	3867.16	1743.37	1868.27	2574.07	3642.82	2547.31
ZK380.6	ZK380.6	WBGene00304812	1877.77	2793.8	173.455	1650.31	5874.37	815.044	133.688	2600.23	525.855	3796.5	2995.49	178.172	4406.36	503.56	414.385	693.681	109.78	3619.77	766.396	591.712	9096.58	1958.52	483.639	442.765	1118.41	695.368	254.483	438.205	1092.46	696.739	196.402	1192.62	586.169	9178.76	41364.1	2445.15	326.677	137.059	1246.53	10570.5	549.333
ceh-23	ZK652.5	WBGene00000446	87.8851	2713.32	0.943397	21.4641	10.5878	55.1777	57.348	28.5092	2.5248	10.5521	3.16749	1.19751	0.818377	0.546754	2.22784	187.05	12.1924	239.24	31.8443	11.9153	3.43789	2.94118	4.76447	9.81119	4.83442	3.36556	4.16272	4.62456	50.1861	11.0263	1.38945	3.80397	17.8344	1.90667	1.80839	5.04295	6.76949	9.78392	5.47361	1.00333	3.12031
ctc-3	MTCE.23	WBGene00010962	4807.2	2711.85	4509.86	5854.28	1195.6	2013.87	4284.89	2985.76	2216.94	4464.16	4401.99	3237.84	3126.51	1738.16	5232.82	3358.85	4183.22	4798.56	2790.83	7451.43	3565.02	5791.61	8580.82	3129.7	4304.27	4272.59	3920.33	5385.05	5363.48	5641.34	7118.66	1975.81	6343.17	3540.51	3882.1	2449.28	6199.74	4426.17	3578.6	3418.98	6453.99
Y53F4B.48	Y53F4B.48	WBGene00045142	4942.68	2664.29	2811.77	5357.04	7052.27	2496.33	1894.4	4118.06	1293.53	4294.23	5447.65	2712.46	3414.34	3023.47	5956.12	2297.74	2520.65	3798.61	5548.18	2720.08	3711.78	4198.05	4051.77	5966.52	2995.88	6440.36	3350.26	7708.56	2610.25	5471.55	3215.9	6651.59	3366.93	5691.69	6929.79	4747.8	4012.76	3289.91	5889.08	7280.98	3630.58
rla-0	F25H2.10	WBGene00004408	2008.67	2650.48	5620.09	1421.53	2279.07	4215.41	1852.98	2619.59	3670.85	6133.63	7692.51	2973.3	1949.71	3426.81	2203.3	1374.21	2061.8	2367.82	4102.53	2519.82	2649.84	4109.39	2253.79	3215.42	2421.65	1977.59	2233.64	2182.7	2390.28	3046.2	1595.23	1776.26	3254.94	4096.81	3217.79	2371.51	3365.81	5424.12	2001.98	2702.44	3087.4
F10C5.3	F10C5.3	WBGene00305067	13.0142	2640.13	8.27291	2.32499	1784.77	975.564	266.038	296.885	678.127	18.8375	7.56667	2.91599	3.0623	2.74419	14.7992	220.194	366.736	575.203	72.3322	12.7515	5.98406	14.3536	7.32168	20.697	15.3529	16.8061	12.9102	12.2166	28.7689	17.5272	1.85301	53.776	120.358	12.1102	8.39328	8.9879	22.616	24.0588	9.12721	4.31664	5.98964
F07C6.5	F07C6.5	WBGene00014306	3279.7	2604.74	917.075	1404.28	4840.33	1256.22	799.001	1451.19	533.667	1933.17	1640.32	605.037	1437.66	1409.67	1018.93	934.419	2813.73	583.362	2848.06	356.669	318.449	886.924	1142.93	1510.72	1641.47	3108.85	880.241	1052.44	958.481	842.21	3949.62	1279.33	1831.04	1941.75	1059.72	1066.64	1430.23	1075.68	1362.96	3525.75	483.849
guk-1	T03F1.8	WBGene00020190	36.0824	2598.15	40.1442	18.5329	32.0287	98.3525	78.6243	25.8461	17.6591	44.0942	38.3916	24.2871	55.2134	23.0434	63.3163	53.0643	124.869	109.954	105.386	36.4899	43.8291	54.6843	27.4438	38.8955	60.4975	29.5481	39.0622	32.5744	45.7843	45.7414	36.7066	24.977	55.6977	33.7384	40.3286	35.8069	59.7337	56.4271	44.2015	36.2973	44.3066
Y74C9A.6	Y74C9A.6	WBGene00023193	4082.05	2584.99	4567.23	5189.31	6262.32	2821.04	1461.35	2781.83	5526.19	4188	3153.76	8355.74	3034.02	3225.73	5610.83	3345.16	5130.48	4011	4308.8	2038.45	1770.83	3400.23	3446.51	4661.33	1331.16	10761.1	3434.62	3856.36	2798.63	3271.5	6245.04	5115.06	5162.25	4142.38	2595.78	4781.64	2655.5	1882.89	5322.98	5985.47	3427.55
F46A8.13	F46A8.13	WBGene00219950	1300.44	2448.76	1327.57	2130.28	5510.75	2185.05	966.661	208.166	10652.9	97.2998	128.858	32.9897	86.4136	425.614	19.3636	447.031	2723.56	230.967	276.347	69.6772	340.352	725.159	534.33	373.953	215.532	47.5252	83.0491	33.8577	212.996	179.933	78.6946	292.594	328.219	1264.81	123.475	84.0777	225.842	167.343	785.349	12.3211	651.988
F30H5.4	F30H5.4	WBGene00023020	2383.34	2384.11	12521.1	2997.21	4374.38	2029.03	1553.46	3635.52	1832.46	5430.35	7718.94	2050.53	3321.12	5934.58	2273.84	3993.86	6771.99	3849.5	6274.5	1072.3	2216.99	2531.44	2923.11	2184.94	2019.91	4002.81	2856.06	4389.79	2181.05	4000.57	4600.57	5236.56	3232.79	2504.59	61508.2	2213.19	2242.9	5530.88	3860.49	10910.3	3550.57
ctc-2	MTCE.31	WBGene00010965	3223.32	2325.93	3052.43	5245.9	1132.85	1754.67	2407.08	1970.53	1805.67	4387.68	3840.07	2343.29	2789.15	994.357	4648.48	3356.37	3862.42	3077.14	2060.75	5641.76	2221.17	3533.61	3842.29	2099.04	2090.83	4195.5	3732.08	5226.92	4645.7	5968.12	5406.02	1787.93	3934.46	2236.5	3320.73	1524.21	5054.31	4068.29	3411.16	2755.51	5990.11
C53D6.12	C53D6.12	WBGene00045116	2741.48	2316.99	807.969	853.217	3715.52	1363.34	579.631	1381.05	1009.02	2259.24	1269.53	698.034	1684.82	669.043	576.816	703.514	1551.79	756.116	2884.67	421.874	502.571	1168.86	912.292	2043.02	1621.64	2628.27	983.489	1297.53	636.346	725.798	2871.68	843.044	1977.66	1770.56	655.627	753.648	1275.04	994.641	1600.11	953.265	662.806
cmd-1	T21H3.3	WBGene00000552	1471.53	2244.93	1071.55	762.888	1186.21	1288.94	1541.6	1278.54	1337.12	1248.51	810.162	1296.48	1262.47	1068.91	1942.21	1623.39	804.298	1461.87	1225.46	740.878	1309.83	1856.89	573.578	1238.13	1211.24	662.517	686.573	609.727	1230.81	892.939	2647.42	1163.25	1214.92	1335.02	1183.3	566.236	1528.58	1624.86	1451.37	862.007	1113.65
apl-1	C42D8.8	WBGene00000149	346.176	2244.1	256.84	172.342	197.35	435.911	1261.97	293.623	1037.58	206.547	177.529	205.319	453.467	264.24	330.917	775.955	617.539	427.773	769.259	329.426	368.962	286.404	197.924	423.599	253.729	225.974	472.883	370.004	429.01	346.292	421.862	513.449	448.848	503.987	691.931	209.659	572.858	691.189	297.053	212.958	372.137
nlp-3	F48C11.3	WBGene00003741	62.1686	2198.43	50.4048	20.9519	9387.61	11752.2	83.8449	358.486	1797.89	161.766	39.863	14.7643	86.3015	8.80359	55.9058	999.254	5513.23	3556.15	874.991	65.3308	44.1958	40.3128	53.0849	159.466	112.471	390.2	76.7872	100.494	148.147	125.44	23.7858	422.071	1379.02	63.3988	42.9264	43.3017	171.51	107.615	57.1208	12.8138	41.729
F56C9.12	F56C9.12	WBGene00023071	708.514	2196.9	717.644	4476.12	3214.09	1660.26	817.981	1466.39	2941.93	1076.87	1814.38	4089.45	872.886	3541.76	853.582	1645.68	4513.82	541.04	3912.94	402.106	4993.78	1896.6	994.578	1419.45	2652.57	2028.71	829.727	1725.78	845.804	969.155	3263.72	3376.77	1499.01	1789.83	660.135	1977.58	1020.51	1157.35	1562.23	3052.35	1403.45
sls-2.2	C17C3.16	WBGene00004834	598.559	2150.82	1539.91	1460.7	2349.89	674.105	447.091	830.934	1117.97	2054.87	2636.59	1273.97	931.578	1136.17	514.962	683.749	2510.33	201.186	4881.89	174.061	541.475	1247.5	1139.55	1644.87	847.749	1036.27	655.824	1220.35	651.885	861.578	1454.16	2064.5	1015.23	2517.89	2988.42	460.858	1236.24	896.824	1552.16	2748.24	479.506
B0294.1	B0294.1	WBGene00015117	22.8051	2080.08	11.3158	12.3457	276.26	2765.14	445.962	159.247	1870.48	39.2576	14.3891	6.44613	11.6993	8.12658	29.8801	670.21	36.5244	830.648	27.6137	23.3903	7.08394	30.2843	24.8314	51.038	31.0845	35.7901	33.9261	19.9424	63.3864	59.486	7.54992	37.3448	184.783	41.0908	9.50679	34.8514	36.7478	43.3185	26.7765	6.02979	17.3104
lep-5	H36L18.2	WBGene00010424	975.647	2038.65	1232.05	539.587	1385.01	3173.52	1383.4	207.064	1457.73	2596.48	2543.89	953.449	1320.34	696.985	541.773	1574.29	676.129	1658.84	1352.51	1667.82	2072.89	2316.8	666.122	1660.63	1512.26	440.938	625.829	682.739	883.82	1540.55	1150.55	692.107	1221.07	1709.39	1289.66	826.666	1378.94	2467.85	1183.41	697.798	1293.04
C16A3.11	C16A3.11	WBGene00023469	950.656	2038.46	1298.66	5975.38	2490.8	1735.85	820.793	2480.22	922.799	1857.61	4700.94	2146.9	1350.49	4827.92	1546.1	1724.24	4906.2	770.016	3556.7	1183.41	1548.43	1737.65	2127.49	2452.98	1157.1	6987.36	1836.48	3216.24	1675.06	2248.68	7964.32	3217.81	3068.18	2511.4	1345.47	1595.06	1519.22	1136.23	3411.44	4751.56	1979.82
F25H2.15	F25H2.15	WBGene00045162	598.913	2016.81	1114.88	1629.09	697.453	521.155	605.321	641.035	798.837	686.643	2266.73	1491.95	464.278	538.47	1373.97	1197.28	1142.34	382.791	711.273	602.399	592.913	2405.12	614.252	719.89	612.497	1288.57	1645.55	752.538	537.971	558.122	774.018	903.219	660.34	486.828	1752.46	897.985	623.653	480.066	898.946	2615.49	1774.52
D1005.t1	D1005.t1	WBGene00023263	53.2972	2002.51	45.1332	175.57	2223.04	98.7424	117.446	421.089	800.459	102.777	149.674	6.41343	61.6676	110.904	19.7791	354.47	43.2759	249.39	402.348	14.817	183.757	38.6462	107.765	29.831	45.5479	34.2722	84.9393	40.1242	37.7137	44.1475	10.5557	72.5546	22.3057	242.038	590.279	144.343	26.6745	73.9947	55.4893	183.57	14.9223
T05C1.2	T05C1.2	WBGene00020249	138.391	1936.06	192.461	51.6463	351.73	679.785	16.897	52.373	161.74	23.5273	23.4603	153.39	46.7656	4.91843	666.61	259.006	54.0028	339.546	292.457	15.3593	66.0697	9.17633	14.1366	50.7428	23.4299	8.09274	20.734	28.1817	208.224	43.6614	14.0273	53.5807	61.7521	139.472	12.2174	18.7426	36.2506	25.9344	81.904	4.57411	20.3758
T27A3.9	T27A3.9	WBGene00044934	592.524	1909.65	949.323	6068.04	1893.86	513.589	953.903	3191.02	2366.92	2042.32	3240.55	3786.03	1458.75	7973.34	866.345	2971.44	13760.8	432.116	6060.69	350.401	1848.07	1125.22	1676.97	1789.18	1050.31	2874.95	1205.36	3428.7	1339.55	2670.89	7432.28	8048.23	3024.47	1703.33	1495.44	3276.75	1535.79	1095.57	2346.12	2437.62	2634.23
eef-1A.1	F31E3.5	WBGene00001168	2221.85	1831.97	2137.7	1626.34	2403.58	2889.3	2224.78	3172.19	2305.4	3483.47	4962.42	2894.74	2415.27	3134.84	2398.51	3430.96	2531.45	3857.66	2081.52	4911.6	3337.18	3844.46	2895.07	3840.88	3279.99	3131.54	3926.99	3768.52	3900.01	3830.79	2518.17	3133.96	3920.78	2126.33	2040.1	3818.65	2626.11	3304.87	2891.54	2290.69	5109.33
F26D10.24	F26D10.24	WBGene00219917	2841.03	1818.36	1297.65	2434.68	3440.08	1337.34	1389.79	3519.07	2308.39	2042.67	2317.55	1012.17	4420.27	3498.39	2472.03	2605.37	4881.76	5451.06	14642.1	666.882	2144.14	1236.24	2453.6	2070.07	1195.38	3318.81	2330.52	5644.26	4207.01	2863.49	3333.07	2800.13	4992.56	3846.45	3416.48	2993.61	2968.96	1949.42	3133.3	4073.29	1803.69
K09E9.5	K09E9.5	WBGene00045171	1783.1	1817.94	1273.64	2289.44	2820.18	979.091	874.376	2761.06	1355.68	1947.69	1344.33	2877.63	1706.33	2032.2	1407.08	1253.51	1901.84	1403.05	2696.62	1478.24	1525.18	1598.24	2715.65	2305.79	1008.62	2477.2	2062.63	4709.67	1850.27	3649.23	3195.75	1934.31	1945.27	1570.32	1496.86	2168.09	2084.39	1288.92	3430.29	1358.36	1969.48
C40H5.2	C40H5.2	WBGene00008045	3.63524	1806.81	460.426	16.2294	13.9243	32.6058	19.5857	16.4072	4.36146	74.0873	15.7734	3.69428	37.2921	15.7095	10.049	98.4838	5.96386	55.4716	15.3566	9.62275	99.8992	23.9531	11.3708	18.1195	22.2991	7.30226	90.9749	15.8152	16.8881	23.9553	116.439	6.3596	26.9833	12.0941	54.4599	8.70421	52.8881	15.1731	152.462	2.08414	30.7136
dmd-9	Y67D8A.3	WBGene00022060	134.406	1805.99	6.5253	2.88409	70.1973	149.368	38.442	18.61	5.85079	17.4156	6.48834	3.47111	6.72644	9.82302	6.42113	19.9113	169.591	556.382	114.905	12.264	11.4674	9.3924	12.9836	33.6509	19.0589	6.9007	18.051	13.1606	25.6341	20.9568	5.48752	9.10167	43.6747	8.69485	5.54936	18.3512	16.81	20.3577	13.2624	2.56932	7.63615
hsp-1	F26D10.3	WBGene00002005	1806.94	1750.65	1211.35	1022.02	842.115	1608.07	1583.6	1597.37	1750.43	2844.28	1377.96	2240.51	1999.32	1398.74	1519.27	2087.68	1231.69	1925.82	2054.35	1484.68	1888.08	1911.6	870.23	1558.92	2430.92	969.421	1238.51	1183.13	1502.55	1339.09	1370.55	1166.82	3080.97	1234.66	1149.08	1681.96	2323.18	1834.74	2559.74	1869.97	1673.28
C05D2.15	C05D2.15	WBGene00197666	1874.8	1730.53	1836.16	2797.61	2472.6	1689.84	1496.05	4764.68	1868.64	6159.11	5275.95	2305.04	2719.44	3881.46	1942.49	2417.01	2207.06	5506.98	5293.51	1518.47	3727.84	3610.83	2968.5	2590.87	2515.63	3492.26	2685.34	6000.02	3151.22	5904.61	2348.65	4873.41	2747.12	2693.21	2487.41	6171	2264.65	2481.62	3645.3	3780.69	3161.82
F54E7.10	F54E7.10	WBGene00044941	1005.64	1695.79	1472.58	2938.25	1280.58	1000.23	782.594	1163.25	919.03	2363.9	5233.3	1935.81	1701.59	1085.45	1961.2	2091.63	1091.97	704.612	1989.7	1714.8	1510.9	2421.18	1463.35	2335.81	1128.5	3128.89	1390.5	2816.51	1299.2	2103.24	1935.19	1308.57	1583.22	923.394	1317.13	971.86	2026.31	1819.44	3556.19	1631.09	1782.69
F07H5.4	F07H5.4	WBGene00014308	1276.31	1647.25	670.576	822.196	1624.14	2514.96	1603.68	805.846	877.796	810.589	450.642	195.848	636.282	755.747	1037.51	1372.64	611.808	686.337	831.977	345.897	737.156	806.814	636.673	1360.33	747.756	398.116	619.459	380.224	638.645	819.692	984.018	844.056	862.419	1137.86	750.518	431.276	1190.58	1217.61	1437.62	398.781	482.124
Y69A2AR.36	Y69A2AR.36	WBGene00194996	682.642	1620.65	658.648	1448.58	1652.66	589.31	321.766	765.614	617.228	1276.43	1382.71	658.041	821.453	565.551	353.85	411.655	2496.2	535.119	2155.69	215.57	473.316	913.913	735.286	1329.09	1128.97	1482.52	536.804	662.837	362.126	388.883	1645.54	607.07	1617.61	1438.23	642.566	808.969	1022.77	852.216	593.03	473.662	399.271
W02D9.10	W02D9.10	WBGene00012216	1323.25	1608.64	1378.8	858.2	78.9646	323.777	479.692	570.343	1518.38	209.874	393.593	162.955	419.151	334.052	701.321	1940.26	350.644	1371.6	369.922	69.6437	112.01	244.639	128.848	136.274	286.173	153.229	200.595	87.5745	449.237	119.047	274.329	256.378	250.125	936.901	249.673	212.139	468.025	612.169	702.524	541.042	99.7135
Y37E3.21	Y37E3.21	WBGene00044931	1219.4	1594.15	2543.22	4598.29	1884.23	1184.08	991.527	2575.89	2786.81	1950.81	2688.17	4736.13	2120.8	2973.68	2271.78	2627.52	3416.26	1584.82	3390.53	1510.26	2224.31	2086.6	3648.67	2041.01	1263.94	2779.96	5871.06	5383.43	3511.49	3766.17	3167.29	3720.22	2503.99	2074.42	2114.23	2605.25	2491.68	1980.95	2589.27	3426.49	2352.21
gei-3	T22H6.6	WBGene00001560	135.755	1556.2	19.4405	12.424	11.0257	42.631	35.2464	15.6089	138.349	19.104	23.3131	31.4627	33.5808	19.4016	125.278	16.0441	15.8088	94.1781	45.8743	44.3215	212.421	113.432	56.7199	54.0501	12.1985	18.8641	81.2473	48.0287	46.1523	68.1493	50.7599	51.2434	64.3582	35.7487	28.9555	28.2435	96.9005	59.841	73.3378	7.28284	108.581
snt-6	C08G5.4	WBGene00004926	41.855	1540.21	15.5896	4.25738	13.6923	13.9522	113.352	72.8778	77.5439	8.57411	9.03961	4.77831	8.27586	4.43332	288.288	194.076	17.3679	45.595	9.22364	12.2209	8.97603	8.26706	18.0338	25.1121	118.415	52.6239	25.4862	20.814	83.2078	15.2933	301.384	588.256	6.96765	14.1777	9.64871	6.17115	29.0169	14.572	12.9391	1.66068	9.67889
dac-1	B0412.1	WBGene00000895	3.1328	1532.61	1.61706	1.7812	1.54375	16.9044	10.8464	26.7638	162.573	2.82893	1.77269	1.71286	3.14481	1.83686	2.03391	12.3875	2.90322	11.8052	1.91994	10.733	6.01864	2.2796	3.88662	6.40602	1.64408	1.98324	5.77994	5.26129	4.39896	4.93735	1.30772	1.85503	8.38221	2.72295	2.01839	1.07125	7.5426	4.20323	3.06521	0.872725	4.41151
W05B2.9	W05B2.9	WBGene00045149	430.294	1523.35	544.705	1062.27	2327.79	464.172	420.77	2527.43	1076.55	1418.18	1462.43	1904.92	816.757	1649.14	450.147	567.436	1397.19	1206.47	2999.64	188.664	1743.76	1024.37	882.657	981.5	882.064	704.816	681.918	904.508	603.182	598.71	1417.6	2078.91	899.781	1016.35	558.061	988.563	848.554	1022.65	1279.07	537.665	686.683
D2096.14	D2096.14	WBGene00044954	828.936	1523.21	2238.99	4247.9	2939.4	1935.35	1281.38	3794.76	4144.99	2908.54	5634.45	8683.99	1799.8	4355.68	1050.24	1905.51	2647.43	8495.46	5193.28	1318.16	5207.5	2946.15	2492.47	2814.82	2374.78	4042.38	1783.74	5027.06	2473.84	2445.76	3721.75	5679.48	2721.29	2040.68	2272.86	3517.16	1803.86	2357.35	3814.3	4441.5	2199.38
ctb-1	MTCE.21	WBGene00000829	2155.98	1509.34	1989.56	4140.22	741.686	1231.55	1835.67	1586.23	1621.6	2659.07	2074.6	2274.45	1622.17	975.569	2739.8	1872.47	3762.03	2394.25	1385.24	5103.59	1907.25	2803.29	2781.56	1467.45	2685.7	3081.52	2381.38	3081.11	3098.44	3418.79	4936.55	1376.06	3309.49	1677.97	1883.28	1236.23	2888.44	2318.49	1988.4	1488.64	3654.26
C39B10.7	C39B10.7	WBGene00164973	0.870885	1507.76	0.183441	1.10121	0.489418	0.673276	1.27669	0.42027	0.699805	2.00428	0.697531	1.25191	1.06486	0.668977	0.538155	2.57686	1.53215	1.79314	0.791433	1.92385	2.04262	0.661189	0.662002	1.17967	0.973322	2.2536	0.218506	1.44015	0.917423	1.84183	4.77274	0.808842	1.75695	0.493399	0.737711	2.64829	0.683484	0.614457	0.974831	0.758219	1.58573
C33B4.4	C33B4.4	WBGene00007892	791.455	1499.23	12.7793	9.53831	60.2525	245.804	719.938	260.516	73.0219	21.0023	15.9513	6.26036	19.0626	5.82347	18.8403	1113.06	140.738	272.96	48.398	14.9278	13.7051	14.9968	11.6167	95.1388	150.784	90.6854	25.5328	21.9602	129.843	30.0776	17.0868	14.364	19.0177	20.8301	10.5356	27.8929	31.4703	21.2536	27.109	21.6111	16.9206
T28D9.1	T28D9.1	WBGene00020894	904.538	1482.74	616.999	549.511	1166.65	1487.52	844.354	1157.12	1032.64	375.877	516.469	314.895	712.904	356.005	876.165	1203.3	630.207	1971.55	926.678	545.537	607.303	611.483	645.702	598.502	1068.3	433.782	889.974	625.718	941.068	640.534	438.006	590.545	633.937	613.501	448.744	473.969	928.361	1402.96	718.157	574.119	609.186
T02E1.9	T02E1.9	WBGene00045156	412.463	1470.02	593.225	1373.4	1272.54	322.016	675.193	2303.45	940.563	1269.54	2747.36	1288.06	1068.17	3060.67	413.174	2815.61	3996.73	434.812	4698.21	264.952	1119.86	1089.9	1153.21	965.994	493.37	1437.34	872.853	2780.91	974.402	1658.11	2256.45	2003.32	1308.41	603.655	2465.05	1171.41	1057.29	909.185	1455.49	1763.62	2052.95
Y37E3.20	Y37E3.20	WBGene00044925	912.673	1451.09	2400.04	4049.86	3211.02	685.354	639.24	1370.21	3202.88	1192.63	1995.5	8314.03	1052.22	2329.83	985.538	1622.75	5014.44	902.712	2869.91	441.068	494.818	912.69	1513.51	1758.98	649.702	5494.69	1535.67	1845.68	1511.5	1322.44	5773.46	2698.72	2999.9	1612.65	1669.22	2551.3	1202.98	841.973	1771.15	1352.64	1209.57
rps-29	B0412.4	WBGene00004498	2910.23	1450.18	2505.83	1177.56	3497.02	2746.91	2781.53	2481.2	1869.76	3907.14	5143.96	1516.07	2560.82	2595.15	3685.09	1960.8	1360.4	3623.83	3143.38	2865.46	1938.76	2389.12	1791.32	3404.58	2894.08	2699.96	2078.26	2204.95	3055.88	2290.13	1290.53	2841.01	2774.99	2582.66	2120.47	3138.53	2348.14	3415.92	2267.35	3032.42	2240.01
T27A10.2	T27A10.2	WBGene00020844	237.704	1447.47	379.096	13.1837	447.238	1075.47	140.933	377.572	1402.09	29.8232	19.2555	120.457	165.713	59.1207	14.648	874.546	209.377	866.513	37.1297	16.7153	18.5222	14.9223	82.8379	68.562	25.6488	6.05207	25.1806	23.359	41.9712	32.1689	49.6702	29.3146	102.346	279.303	12.9793	19.4784	62.5322	39.4437	15.5634	6.0529	11.4374
Y43F4B.12	Y43F4B.12	WBGene00045113	1105.61	1444.7	1069.09	631.959	1547.18	1397.11	702.767	661.428	362.208	1781.03	1713.42	352.789	1333.91	346.787	2876.63	753.257	484.708	725.158	928.173	1047.21	1868.26	1970.29	1374.31	1424.23	2022.29	698.114	823.417	997.41	880.443	745.635	1176.16	997.759	953.063	765.705	797.912	356.208	1309.94	1393.77	1828.6	881.651	1307.74
zip-2	K02F3.4	WBGene00019327	670.317	1423.35	412.636	194.748	195.984	246.166	2829.71	1217.49	1206.73	421.522	1005.61	237.478	519.748	1039.79	539.43	828.972	385.966	932.58	206.126	374.194	370.041	701.275	334.656	599.437	3171.28	540.288	305.026	223.439	556.971	356.091	304.889	442.381	324.405	577.683	267.935	404.1	799.17	1245.93	944.778	1233.67	451.766
C12D8.15	C12D8.15	WBGene00007542	0.333701	1421.14	0.446423	0	0	1.03586	0.541807	0.436184	1.10407	3.35287	0.455944	0.312478	0.344613	0.449213	0.816628	1.29545	2.32719	8.99384	1.07329	1.05695	0.547897	1.20038	1.02766	2.53728	0.878389	1.82204	0.86322	1.54839	2.58701	2.96245	0	1.36446	2.22345	1.25641	0.829758	2.15729	2.80927	1.96265	1.42535	0.367496	0.699891
Y55F3BR.9	Y55F3BR.9	WBGene00023183	300.417	1416.35	763.126	1751.78	1194.13	453.053	437.715	1775.4	1653.9	1194.2	1316.32	1383.33	1127.95	3801.56	407.084	1924.74	4644.58	499.724	3455.8	222.11	317.78	713.735	1020.39	794.511	309.897	595.489	929.49	1472.5	785.454	1230.24	1996.55	2142.43	1004.73	843.546	1757.36	1027.68	783.41	562.79	1368.98	1119.95	1397.47
nhr-6	C48D5.1	WBGene00003605	30.3071	1409.62	17.2091	45.6291	10.2539	24.5149	6.29158	116.794	5.42317	10.4804	5.6965	10.2677	237.387	390.7	9.51413	6.10463	8.30631	48.8184	441.693	7.20432	7.9792	9.82015	11.3714	24.4534	13.5561	7.1196	20.6484	13.6426	19.1384	16.5825	21.7749	125.868	19.7521	49.3356	6.89136	12.2502	34.2779	18.4291	9.31305	2.25511	6.58338
T27C4.1	T27C4.1	WBGene00020854	570.312	1393.64	4894.76	1995.42	626.781	1879.01	6440.63	638.728	1305.18	1508.64	815.327	847.173	1276.29	5016.62	1500.44	2190	639.089	942.592	2357.93	368.475	774.983	1191.19	2938.75	1266.92	1939.99	295.503	397.303	523.945	608.703	499.756	347.743	950.343	1368.19	3794.82	2151.24	2550.58	1517.89	2597.19	1622.15	330.269	602.472
ins-14	F41G3.16	WBGene00002097	87.3054	1390.26	5.12327	1.32693	860.41	864.078	15.4166	22.0669	889.453	22.1222	10.971	3.59871	3.20771	2.13144	15.6908	1308.72	14.8317	112.971	12.6319	10.2535	4.341	9.45291	9.12951	55.6264	33.712	5.81107	11.6388	12.3943	27.3687	19.7447	2.93412	19.6794	145.336	14.2969	4.37263	27.3474	18.0635	20.0202	12.554	2.16245	6.61036
his-72	Y49E10.6	WBGene00001946	427.289	1389.76	636.887	218.111	1122.62	610.764	507.715	691.679	473.635	796.787	721.999	318.187	994.467	338.702	490.024	723.71	286.257	832.762	476.563	301.67	782.509	479.314	368.632	561.453	842.443	207.514	239.282	228.207	421.861	261.948	373.918	566.336	469.551	1160.7	304.502	423.973	611.675	572.927	733.03	1531.38	362.832
lgg-1	C32D5.9	WBGene00002980	909.475	1366.99	481.069	532.083	475.203	744.082	1176.81	564.287	1072.51	609.273	608.867	524.229	826.667	527.297	508.568	1321.84	456.103	1254.73	738.929	467.369	544.598	737.026	375.984	533.813	799.038	574.827	331.351	338.027	548.923	327.065	532.773	328.915	520.355	740.723	490.519	315.657	970.325	853.911	955.792	1154.24	410.499
par-5	M117.2	WBGene00003920	693.317	1343.19	547.206	505.04	897.695	1491.01	940.874	694.415	726.729	809.315	491.701	587.47	819.904	554.929	967.136	1370.42	618.189	1058.95	799.948	642.721	833.277	789.948	469.894	690.865	936.272	501.219	526.088	518.89	645.517	507.426	764.508	557.898	1206.76	954.342	657.317	534.374	1094.52	962.428	942.384	812.62	678.245
C17D12.8	C17D12.8	WBGene00045375	4491.33	1319.6	698.781	280.721	1438.84	775.14	459.231	935.74	1313.7	3895.67	1621.6	384.799	1147.64	455.928	823.362	738.922	728.074	2879.78	3446.73	505.252	972.211	1552.95	1029.78	1604.27	792.543	726.949	1069.01	2155.1	1033.07	818.555	692.319	775.578	602.733	988.945	1353.02	909.677	1165.38	1128.3	1809.54	2093.68	965.361
CD4.18	CD4.18	WBGene00235160	3036.7	1291.57	1439.65	920.501	3243.83	926.373	4042.51	2218.33	920.748	5189.76	11340.1	1064.59	2513.18	2816.1	379.114	6076.97	863.86	3463.12	7359.43	609.369	2493.41	893.971	1024.8	2843.12	6259.12	4031.19	514.067	2672.54	1933.49	2362.15	3503.04	1917.95	1595.47	5185	302.613	3896.25	1004.77	1361.2	1097.83	6822.66	976.93
cyn-7	Y75B12B.2	WBGene00000883	768.864	1281.58	674.2	654.592	1124.86	1404.69	840.269	1302.86	1014.35	1253.08	848.784	1245.06	1048.77	1026.36	919.854	926.518	694.026	1167.6	1149.75	1467.47	1167.57	1124.75	895.474	1180.7	993.543	954.891	977.115	958.132	1079.82	940.896	810.51	854.311	1434.81	917.586	585.585	1113.82	911.23	893.62	1295.71	1308.19	1016.77
snb-1	T10H9.4	WBGene00004897	436.975	1281.2	345.211	314.187	1102.22	1029.55	437.094	672.527	378.889	430.594	397.864	321.783	395.732	511.75	816.399	578.5	239.935	1137.5	580.412	300.158	637.272	1108.61	426.348	824.165	697.797	375.717	333.494	263.87	333.882	307.867	676.573	653.077	552.508	703.333	572.381	336.204	822.067	799.442	595.334	647.4	561.283
ins-39	F21E9.4	WBGene00017668	4.09337	1278.2	0.318305	0	10.0517	6.61793	0	0.877849	96.2484	0.57077	0	0	0.382781	0.292931	0.8738	0.544923	1.90699	25.2352	0.177536	0.617568	0	0	0.166318	1.05817	1.84704	0	0.629474	2.23197	4.10988	0.321917	0.791374	0.6264	1.78282	0.16461	0.460665	0	0.434358	0.962004	0	0.0995625	0.160244
act-4	M03F4.2	WBGene00000066	1388.36	1247.47	1375.46	690.784	738.244	800.188	1293.45	2094.58	910.472	3213.08	1632.03	1572.45	2241.2	2215.91	912.455	1288.21	1127.1	3085.84	973.462	3214.17	2638.22	2148.38	1942.28	2650.64	1521.08	1463.2	1444.85	2005.23	2803.7	2259.82	5882.05	1615.74	1484.57	1322.24	983.775	2130.18	1604.57	1845.43	2516.81	3557.33	2480.09
F11A5.14	F11A5.14	WBGene00014322	3174.07	1242.65	1348.81	1432.96	4127.75	2331.95	1308.02	966.681	1085.7	2201.37	1673.29	999.018	985.476	547.442	1296.03	2183.4	535.205	1006.29	2725.59	978.875	1392.04	1538.43	1636.68	1670.94	2043.26	2334.13	1418.89	1265.78	1153.8	996.95	907.07	1001.22	1575.15	2658.16	1288.21	568.383	1693.95	1648.25	1742.34	2059.99	1166.62
cebp-1	D1005.3	WBGene00016997	419.584	1234.66	88.8	102.25	93.96	575.293	693.033	241.833	428.511	188.532	435.042	216.258	362.791	263.348	154.348	338.868	142.375	643.304	164.543	83.8554	117.053	203.55	74.1394	191.27	842.512	149.789	102.191	91.8981	138.57	134.832	156.798	200.16	215.297	181.366	110.752	192.914	392.928	437.512	509.937	1005.19	104.037
oaz-1	ZK484.1	WBGene00022748	1072.48	1232.25	988.936	514.119	1008.44	1324.94	1813.68	824.577	864.552	1234.18	842.185	440.16	995.171	1331.82	1492.88	1171.91	518.633	895.629	849.003	848.548	1627.47	1220.26	776.671	909.702	1194.58	463.554	555.223	555.307	1004.77	720.725	791.241	890.875	765.318	1343.05	772.268	525.314	1281.38	1390.04	1661.69	1510.36	735.252
ndk-1	F25H2.5	WBGene00009119	999.681	1231.39	994.925	520.389	1060.97	1857.08	2002.76	1355.41	889.236	809.838	963.697	674.006	779.713	1376.89	970.578	951.538	812.225	2351.62	689.111	2071.86	1224.43	1399.18	1066.8	1150.27	1090.03	893.219	1216.16	1118.46	1335.76	1161.1	840.506	890.691	1304.45	916.427	612.228	918.287	929.686	1223.36	1014.61	727.711	1617.3
ida-1	B0244.2	WBGene00002048	552.747	1230.55	778.015	628.222	147.757	411.041	478.347	332.171	1221.22	226.444	152.857	938.438	941.677	1079.06	807.454	305.44	654.695	235.938	686.392	120.762	316.866	419.282	322.261	366.639	364.999	137.134	240.896	196.463	485.085	233.664	256.992	543.705	559.132	911.415	477.609	334.335	485.535	428.409	531.316	111.116	317.331
rpl-7	F53G12.10	WBGene00004418	2948.73	1225.12	2100.03	1077.24	2476.26	3459.83	1890	2690.46	1369.36	3318.13	3762.78	1708.86	2279.55	2244.76	2147.5	2416.69	1441.14	2901.58	2630.88	3131.81	1717.74	2731.43	1912.41	3310.18	2608.2	1556.54	2244.22	2499.93	2852.62	2694.27	1152.16	2177.16	2298.7	1521.3	2073.79	2977.2	1852.64	2579.43	1854.25	2116.81	3156.82
ZK632.18	ZK632.18	WBGene00220244	1303.7	1214.99	892.514	777.907	1122.21	1176.91	1074.91	1245.78	502.48	1848.8	1374.47	634.159	2053.83	438.016	893.056	963.747	662.119	1086.5	1826.18	927.733	1915.18	1768.3	1100.85	781.602	2085.5	721.543	997.942	1081.05	1097.95	849.628	369.509	517.361	1230.35	871.915	1014.34	418.702	1372.07	1266.87	1344.31	1094.19	746.851
rpl-2	B0250.1	WBGene00004413	2166.49	1208.82	1645.27	1011.27	2517.35	2796.92	1965.16	2768.76	1489.6	3044.43	3548.47	1813.59	1712.66	1972.88	2073.42	2427.98	999.197	2580.32	1720.11	3101.92	1759.77	2373.48	1244.03	3076.09	2649.97	1460.02	2002.87	1822.68	2499.32	1981.99	1189.21	2121.15	2253.38	1630.9	1427.95	2733.1	1753.52	2269.63	1815.44	1910.68	2942.96
rps-2	C49H3.11	WBGene00004471	1172.35	1198.35	831.806	586.413	924.2	1269.57	1011.82	1475.89	822.599	1173.94	1891.82	881.534	993.327	953.287	998.276	960.652	754.142	1593.47	786.719	1879.29	1099.34	1256.04	964.905	1197.95	1314.59	879.95	1299.79	1286.09	1615.25	1218.9	692.457	957.982	1292.38	762.335	816.819	1362.64	855.913	1195.33	922.08	1049.82	1666.21
F48A11.7	F48A11.7	WBGene00045088	475.276	1193.78	415.427	777.392	1378.71	703.614	606.468	870.318	458.087	986.533	1229.3	683.522	1334.18	1023.31	591.499	996.441	1149.28	435.603	1566.14	419.042	524.845	1220.36	767.534	982.206	815.866	844.234	680.217	726.944	663.405	455.742	1060.62	859.963	638.506	528.118	354.834	372.099	762.426	948.169	920.786	644.542	711.593
C10C6.8	C10C6.8	WBGene00045154	682.226	1184.82	1193.61	12022.8	2367.29	530.25	669.196	1790.49	2650.25	1151.24	1875.35	5258.81	957.314	3104.43	1019.24	963.126	8369.67	767.116	3701.27	448.446	1072.08	798.05	1834.51	1639.35	1062.09	2717.12	1084.01	2683.21	1238.78	1679.27	5179.55	4710.33	2556.92	1534.75	1999.17	3444.52	1542.4	748.257	1389.89	1702.26	1074.01
K12D12.7	K12D12.7	WBGene00045111	27.3533	1183.16	13.71	562.125	27.224	33.7323	980.569	49.808	453.821	1484.83	974.293	726.842	21.6856	7.55187	34.4231	746.968	297.323	22.1841	15.4723	824.825	2693.78	1499.64	22.3191	39.5145	2801.39	911.839	20.319	14.1433	14.7243	6.8681	592.933	23.7928	1358.69	12.9307	8.57546	32.37	17.4218	25.306	1016.15	12.6002	832.653
Y97E10C.1	Y97E10C.1	WBGene00022410	523.44	1179.85	1784.7	300.589	402.805	477.526	522.341	528.716	229.791	1575.15	980.912	597.158	961.25	598.399	1463.09	788.09	296.542	1111.16	1235.84	332.365	1320.52	1300.44	253.676	866.593	967.972	208.201	198.478	323.867	508.077	627.336	391.112	946.133	932.174	865.649	636.238	496.001	975.176	1103.85	1068.15	528.589	731.344
K02C4.8	K02C4.8	WBGene00045157	660.657	1171.61	1338.64	3252.53	1752.61	618.409	358.224	4058.61	1482.57	1143.56	1286.94	2493.55	1299.2	4537.12	862.335	1412.06	3643.31	1617.63	4047.71	827.944	2094.94	1324.65	2578.89	2081.65	789.416	1563.61	2207.63	4726.78	2421.03	2627.98	3382.28	5792.96	1469.01	1016.24	3132.97	2611.51	1075.68	827.835	2161.81	2099.52	1974.04
xbp-1	R74.3	WBGene00006959	590.282	1169.86	684.696	574.043	202.95	254.823	1497.36	466.394	631.962	474.324	691.318	610.727	666.294	762.999	681.947	687.793	285.67	432.739	400.538	294.811	422.112	1015.91	392.112	372.386	1079.52	314.79	334.322	262.44	419.366	436.077	500.418	586.195	562.766	774.854	375.989	327.601	1254.89	1365.13	1263.14	922.424	494.842
flp-4	C18D1.3	WBGene00001447	876.347	1164.77	27.2428	17.0668	74.9884	42.6669	126.378	33.9017	21.6188	49.9576	18.1114	10.6584	23.4631	12.6826	2232.61	246.195	45.5977	266.814	52.741	41.0214	92.2039	29.2223	7202.3	91.6659	34.2438	314.086	43.7427	59.0114	996.349	61.824	595.204	264.931	18.1839	50.6815	24.3717	45.2678	66.7664	52.8875	30.4472	8.96127	21.7953
ftt-2	F52D10.3	WBGene00001502	1651.24	1160.64	1693.25	927.485	1209.58	1947.75	1574.47	2462.45	2828.23	1396.75	1117.39	2599.08	1279.61	1495.96	2184.46	1206.66	1245.44	1449.62	1137.82	1026.95	1598.78	1535.91	652.925	1009.67	1407.5	679.042	724.366	703.354	1242.86	902.947	1372.22	2001.95	814.494	1417.13	1456.71	942.625	1244.04	2059.16	1281.44	1074.26	1030.78
ZK470.2	ZK470.2	WBGene00022745	474.918	1156.66	492.055	76.2654	412.047	756.864	282.477	278.268	793.04	162.646	107.325	384.643	190.538	236.378	130.172	183.947	236.115	517.552	367.485	89.1896	171.816	149.571	86.8064	161.459	252.021	127.927	139.106	80.5014	179.677	114.291	106.111	185.164	247.909	179.448	98.0511	154.322	213.962	164.018	245.925	87.8021	113.899
rpl-24.1	D1007.12	WBGene00004436	2241.89	1154.98	1950.85	1407.2	2480.84	2751.56	2355.36	2684.94	1513.61	2829.79	2677.27	1514.4	1949.29	2534.21	2006.69	1998.4	1373.8	2484.72	2139.29	2791.02	1768.86	2336.58	1436.55	2979.92	2584.59	1747.69	2086.07	2007.98	2478.54	2187.04	1284.84	2288.35	2172.9	2092.23	1359.75	2738.01	1750.25	2284.06	1754.97	2389.02	2530.62
F45D3.4	F45D3.4	WBGene00009724	118.509	1151.76	50.965	47.4125	61.2722	110.403	27.153	26.1848	29.3204	49.6748	20.0654	29.9009	131.595	124.346	22.3536	27.2199	35.2417	73.3319	13.8981	64.3164	66.0799	55.4857	42.1712	36.807	73.0607	139.112	68.6812	30.0791	47.1571	99.5665	98.9618	61.517	110.237	32.738	24.07	56.1174	62.1074	37.5536	176.994	15.6193	73.6778
nex-4	C37H5.1	WBGene00003591	3.46395	1143.06	2.71696	1.97228	29.6234	215.838	548.826	42.2969	2.1815	7.9173	4.05616	2.05256	2.13192	1.46082	3.41508	120.388	167.231	248.145	66.7291	7.99787	4.90753	7.21656	5.11975	10.4625	5.50222	4.28488	8.02148	5.57047	11.592	11.8997	2.86897	8.14846	57.9627	3.81994	3.68834	10.6958	12.5828	10.651	9.09937	2.04315	4.30287
F31C3.13	F31C3.13	WBGene00195813	704.211	1112.46	517.637	280.521	124.808	981.534	1025	840.904	124.811	1074.1	662.926	191.275	490.264	314.189	850.976	750.864	1591.91	1771.6	391.239	2107.8	1283.43	1043.58	1216.46	123.917	1070.95	1261.79	1004.81	1314.29	1449.59	879.385	505.015	698.582	375.87	318.254	1167.8	289.335	882.409	1506.13	1046.02	321.873	1415.96
casy-1	B0034.3	WBGene00000403	631.148	1112.11	1517.46	448.396	320.851	642.831	948.081	493.062	1062.28	196.145	170.037	976.845	609.801	177.558	527.142	837.765	913.195	322.935	794.866	144.867	403.283	425.144	228.245	530.278	933.233	190.543	297.915	289.402	352.073	239.961	495.093	327.606	577.126	914.002	558.889	175.151	690.22	500.808	302.267	107.208	377.746
ncs-2	F10G8.5	WBGene00003564	569.207	1109.56	567.97	194.34	180.658	295.093	615.459	280.207	222.376	1106.99	860.887	507.494	700.05	293.378	933.8	533.104	398.097	461.638	383.332	309.003	960.58	802.35	195.524	498.435	677.874	230.83	256.952	297.901	350.716	355.213	824.133	446.178	525.31	518.112	1056.64	186.403	1125.21	1620.47	821.479	271.925	540.801
R06C1.6	R06C1.6	WBGene00011060	75.9836	1104.86	37.3747	36.1565	167.231	228.036	662.167	179.565	383.796	101.651	65.2965	31.8446	65.8749	31.6486	25.0671	237.446	383.698	169.622	240.429	22.8773	34.6529	32.2072	23.22	65.6165	72.3714	41.1775	26.0366	53.82	44.6488	31.4753	35.4187	33.5884	86.7796	37.8572	45.1111	40.9996	83.3288	58.9655	75.1782	139.156	26.8566
tbb-2	C36E8.5	WBGene00006537	999.682	1084.77	873.812	418.295	918.17	925.524	1352.49	889.487	1132.08	3494.09	1626.42	1626.59	1488.86	1336.1	778.361	1383.79	675.649	2394.71	1047.65	1359.6	2078.65	1979.49	747.516	1219.24	1517.98	747.681	1044.98	860.1	1105.4	1224.51	1626.47	1141.68	1354.83	1305.18	1040.78	1030.27	1351.72	1999.69	1833.27	2935.91	1377.71
ttx-1	Y113G7A.6	WBGene00006652	1.28876	1082.48	1.48575	2.39396	1.60367	3.63801	1.51241	8.5943	0.795397	2.7085	2.38389	2.23061	7.12625	1.709	1.45929	6.20553	3.82904	5.69475	1.3252	6.43501	3.49006	5.76873	4.71978	5.97701	1.18479	2.72927	7.19364	8.08483	7.21716	8.03914	3.8206	5.20284	1.95103	2.55028	1.47564	5.00179	4.68682	4.90683	2.75307	5.8719	4.79612
eef-1A.2	R03G5.1	WBGene00001169	1056.6	1066.48	908.283	374.825	953.516	972.785	1528.78	1749.82	997.612	735.087	1311.25	416.403	586.485	879.209	492.874	1238.82	852.135	3271.41	937.532	1197.05	685.969	932.188	456.62	914.052	1440.88	477.738	501.593	700.24	863.18	733.662	604.312	588.535	624.145	923.263	785.109	1344.76	576.165	1002.68	515.847	1374.66	1093.69
sbt-1	T03D8.3	WBGene00011392	3091.08	1050.89	5251.32	3094.31	1939.95	2857.14	5159.8	709.158	1954.92	1541.2	838.884	1221.22	2616.78	4788.66	5848.88	2155.52	1939.93	950.885	3405.64	513.444	961.208	791.856	2088.35	2303.23	2159.17	627.301	789.598	833.436	1326.6	707.258	1331.06	2889.41	2044.39	6051.65	1915.75	2311.86	2087.17	2724.82	1351.06	637.49	575.227
nhr-230	Y17D7A.1	WBGene00012446	5.11107	1047.85	1.1378	1.33335	25.7472	145.65	96.5445	3.91644	7.33877	2.26117	2.08551	0.390134	0.772655	1.00491	1.19012	4.95646	4.16408	7.92664	6.88243	3.13608	2.48594	2.58065	2.28819	3.83554	3.37526	4.09908	4.49116	3.46603	5.81324	4.65494	2.43562	2.82806	41.8162	1.32848	1.14418	2.60383	1.67777	3.91366	2.2658	1.25654	3.44128
T26A8.6	T26A8.6	WBGene00195245	584.177	1046.77	1292.32	1044.98	1646.03	615.667	517.622	891.827	920.879	789.052	1312.33	1742.95	710.577	1208.2	776.441	1363.72	1487.06	534.887	1575.63	562.693	522.17	1044.53	921.751	1273.26	426.421	1568.49	879.213	1282.64	718.059	1063.6	1675.09	1783.12	929.789	685.902	3380.47	1812.87	817.854	541.179	1310	916.773	1118.36
F31C3.15	F31C3.15	WBGene00198814	752.345	1042.46	565.852	365.426	151.253	1135.29	981.697	1248.41	127.001	967.043	644.714	235.936	582.746	312.51	860.194	723.897	1646.76	1855.7	396.068	1176.03	860.417	863.607	1443.54	127.677	776.848	1347.4	895.492	1021.69	1407.29	822.981	565.864	577.218	437.841	448.872	1179.99	407.948	830.635	1551.71	1024.17	394.971	1016.02
rpl-38	C06B8.8	WBGene00004452	2377.22	1040.5	1895.83	1701.06	2420.28	2591.67	2109.86	1633.13	1296.43	3149.32	4030.23	1559.59	2222.37	2785.48	2000.75	2161.66	1580.39	1428.26	3217.28	2406.93	1190.51	2117.08	1375.93	3054.47	2040.82	1751.51	1461.96	1915.54	2440.84	2098.52	1354.1	1999.73	2160.08	2413.28	1517.73	2821.05	1896.28	2375.22	1485.54	2464.27	2082.09
F54E7.11	F54E7.11	WBGene00044942	637.634	1027.55	900.232	2317.12	727.147	524.138	448.973	1682.83	408.671	1343.47	2664.08	1047.64	1233.66	1533.88	1060.34	1701.29	1400.12	533.521	2231.6	880.17	578.55	1282.21	1509.52	1350.2	556.052	1569.04	1489.22	3507.17	1696.16	1835.26	1856.96	1540.15	867.231	572.347	1490.84	839.541	1591.76	1156.39	1902.91	1030.92	1466.85
Y43F8C.22	Y43F8C.22	WBGene00045120	765.077	1025.65	867.758	3340.4	1689.85	598.373	425.364	678.065	702.057	1120.02	1598.2	1431.74	644.704	792.686	664.832	839.483	1070.46	293.236	2607.9	331.164	527.247	722.421	721.147	976.563	676.166	2091.54	739.304	1082.64	512.646	782.843	1541.46	1361.15	933.009	1274.94	1407.29	1239.45	825.462	831.48	1099.91	859.314	589.133
srg-64	ZK678.6	WBGene00005221	0.0357027	1010.24	0.0255465	0	203.79	54.393	0.28081	0.127098	0	0.360533	0.153801	0.184333	0	0.11608	0	0	55.1242	0	0.168182	0	0	0.113131	0	0	65.2508	0	0	0.115376	0	0.141442	0	5.23186	0	0	0.0387021	0.388981	0.0431777	0.082382	0.147478	0	0.0943328
Y17D7B.10	Y17D7B.10	WBGene00194982	1076.66	1010.08	7.39645	12.9344	858.602	647.238	384.499	180.019	1174.32	9.43266	4.2915	18.3639	9.22359	4.51839	19.5388	491.475	511.342	327.259	401.449	14.4399	28.3244	4.48928	6.4834	28.8752	57.4646	16.2171	59.0531	10.1362	156.399	20.3486	63.238	25.139	150.86	9.24912	4.01449	27.8239	12.0146	10.3448	11.6898	2.32145	8.29278
C49H3.12	C49H3.12	WBGene00016795	2.4137	1004.08	1.32287	1.51137	0.801209	1.12388	1.71687	0.608874	0.219673	1.79803	0	0	1.19193	0.360885	0	1.09557	2.05696	1.22203	0.570732	3.22136	1.93737	0.103849	1.57972	2.79108	1.67296	4.25435	0	1.34044	1.08185	1.58173	1.86691	0	2.36489	0.194163	1.13155	0.35319	1.81723	1.01422	3.4411	0.41325	2.40222
nduo-5	MTCE.35	WBGene00010967	692.91	998.826	722.011	1977.41	228.302	464.384	1689.63	644.376	646.358	1675.05	1515.58	1056.78	612.733	479.184	1042.11	1149.92	1484.85	1064.24	621.066	2843.57	868.504	1404.19	1329.81	672.375	1277.99	1604.65	749.242	953.177	1112.34	1231.04	2764.33	569.613	1484.03	730.699	625.709	544.912	1223.19	715.719	1715.01	892.727	1577.36
rps-21	F37C12.11	WBGene00004490	3712.81	986.139	2526.82	1406.1	2004.83	3086.13	3192.64	2127.54	1405.84	2723.33	3764.4	1530.55	2336.68	2385.79	2928.22	1784.66	1090.4	2713.94	1812.04	3624.84	2198.49	3111.76	1761.97	2454.92	3274.25	1861.76	1792.55	2184.38	3115.89	2079.28	1175.98	1977.63	2454.07	2350.03	2079.59	2252.55	2092.67	2774.03	1891.62	2764.32	2734.62
arcp-1	F34D10.6	WBGene00009375	2.12814	984.123	5.4544	1.51896	23.3885	63.1203	70.641	12.1526	20.225	4.74542	3.44264	2.16571	2.15054	1.28655	5.28654	29.5598	253.672	35.5781	146.554	7.3223	4.7688	5.82958	6.36565	9.44363	3.68328	2.19482	20.2145	12.5217	14.3665	15.4921	23.7676	4.88383	47.5937	4.30885	4.16806	3.82744	16.7534	10.7641	7.21562	1.20222	5.81971
F17C11.15	F17C11.15	WBGene00045367	1629.38	980.151	1666.24	1470.91	790.719	1068.01	787.713	1195.89	1085.33	1798.33	2034.75	1269.24	1973.88	1073.28	2401.89	2697.9	1575.12	1534.7	1842.4	1002.74	1306.42	1740.72	2767.59	1318.19	1080.25	2411.5	2462	3746.58	2759.94	2477.92	1932.51	1136.39	1723.66	923.969	1398.92	881.479	1649.19	2137.24	2133.22	2038.17	1913.78
atp-6	MTCE.12	WBGene00010960	1986.95	969.523	1776.85	3227.55	497.903	759.976	1160.93	1243.53	895.36	2532.91	2041.26	1282.73	1454.58	461.163	2376.47	1494.46	1938.23	1791.73	1087.33	3770.41	1675.72	2184.67	2216.89	1324.61	2052.34	2565.6	2192.25	3303.94	2968.15	3204.94	3421.83	802.224	2155.53	1115.38	1798.72	740.028	2800.5	2163.63	1781.62	786.902	3890.2
rps-1	F56F3.5	WBGene00004470	2560.96	962.68	1609.77	1128.95	2408.47	2606.7	2117.7	2382.43	1410.07	3267.73	3393.47	1873.06	2025.86	2288.82	1887.11	2140.02	1453.35	1977.98	2066.78	2855.39	1742.49	2372.63	1512.3	3003.02	2596.39	1463.1	1981.5	2012.42	2424.45	2319.45	1184.85	2056.64	2333.95	1978.96	1505.05	3068.41	1706.36	2421.33	1646.77	2140.65	2792.78
egl-3	C51E3.7	WBGene00001172	1626.87	959.186	3484.93	1651.88	467.631	1183.69	2219.78	535.923	1923.63	446.368	280.76	623.415	1601.93	3339.85	1852.2	1131.78	1160.16	520.237	1838.8	217.958	538.866	480.757	1140.44	1092.95	2090.15	354.501	463.513	510.024	634.757	373.894	654.138	1048.46	1389.1	3533.54	1346.41	934.688	1246.77	1414.38	842.504	93.45	396.552
F46H5.3	F46H5.3	WBGene00018519	441.74	958.765	431.501	353.178	477.093	474.123	465.778	874.27	353.598	493.35	346.437	462.628	694.08	866.246	891.577	645.202	708.206	1100.08	373.391	1736.63	844.399	648.07	898.611	1161.98	903.102	754.927	476.637	680.136	947.334	961.123	891.753	1575.47	530.535	477.386	324.245	947.034	578.288	766.394	866.986	363.88	869.72
lin-15A	ZK678.1	WBGene00023498	4.80456	954.151	4.33319	325.628	607.416	13.5579	3.77329	12.1684	5.90406	3.09788	4.23112	9.82723	15.97	3.81806	9.90781	6.20078	89.7172	8.83019	4.26522	8.01504	757.656	9.00848	163.65	6.46808	21.5824	228.868	9.83252	6.27769	7.90195	9.17614	9.93505	26.5294	5.6334	3823.36	6.28316	7.35408	9.76448	6.17273	14.5512	1530.25	8.25867
smy-2	C33A12.21	WBGene00045109	266.981	945.413	279.166	934.931	1650.86	197.322	91.0051	352.53	527.514	251.582	1812.75	490.344	166.099	414.772	192.042	152.555	2149.35	79.4974	2575.85	16.8749	301.944	239.681	144.194	453.135	94.9683	264.956	72.6427	266.167	88.9779	320.314	854.461	1340.05	421.208	850.211	444.405	182.441	295.276	275.324	399.18	353.584	279.057
lin-15B	ZK662.4	WBGene00023497	8.72707	944.25	8.16321	656.742	513.628	20.9179	8.70207	12.177	13.1426	5.81575	5.22594	15.6154	27.0546	4.7041	17.3695	9.24195	145.418	14.1152	7.4389	13.3082	1774.08	15.1941	197.702	12.0587	38.9188	180.21	14.7499	8.20209	10.2519	14.8591	12.2995	23.4399	10.3074	4969.92	10.4828	6.54458	18.487	9.93662	28.5751	1743.83	16.1627
F22D6.15	F22D6.15	WBGene00009056	7.86097	940.531	3.79798	5.22078	3.15109	6.11636	6.55544	12.6954	0.57795	10.7688	7.56285	3.71415	8.90984	7.00001	15.7682	8.33639	6.67728	10.4494	3.52735	37.3996	12.276	17.5671	26.7618	31.5014	5.11552	12.9436	24.1949	29.8618	31.3209	54.3498	17.2436	14.1731	8.44311	1.59298	10.9837	61.4065	24.0123	15.4867	3.8805	4.7217	12.8207
K12D12.6	K12D12.6	WBGene00045110	23.9144	940.48	36.9937	403.836	83.04	58.3002	349.054	130.428	349.326	907.969	551.204	426.784	67.5294	108.885	35.3231	482.632	650.57	66.4778	242.822	299.67	332.551	680.78	108.346	65.2776	519.62	501.951	66.4314	69.5939	66.8008	35.181	571.809	182.016	718.159	60.5659	39.9597	69.7056	49.2693	82.4309	859.193	43.6015	366.135
ant-1.1	T27E9.1	WBGene00006439	1431.84	939.743	1261.02	757.481	1329	1337.08	1551.73	1494.01	1078.56	1354.65	1095.45	1223.54	1070.65	1620.71	1339.65	1404.39	1081.83	1769.41	1033.62	2389.6	1859.19	2272.33	1318.37	2257.37	1712.02	1739.62	1266	1444.51	1707.85	1513.44	1360.41	1531.38	2142.43	1231.06	933.578	1616.16	1747.25	1716.31	1602.06	891.213	2504.43
D2096.9	D2096.9	WBGene00017076	5.90385	939.623	17.5624	33.7566	12.2036	40.3723	6.33637	12.6019	59.4399	22.5219	24.3772	5.37181	484.396	779.891	14.9177	18.5844	16.091	33.3581	30.1141	12.2025	6.32212	6.85704	18.2204	653.208	14.8316	4.00128	19.5057	23.414	29.771	24.4272	23.9178	6.37103	328.238	40.2383	20.1148	13.1263	43.5618	46.8039	19.6757	2.34923	9.97183
F12F6.11	F12F6.11	WBGene00077461	254.723	930.829	536.146	1038.46	651.533	206.846	161.778	1377.17	685.844	639.674	759.894	1158.87	652.953	1994.57	244.702	948.976	5312.35	219.246	1588.67	141.943	538.877	358.418	781.177	599.5	147.801	1074.58	747.669	1389.55	633.571	1118.15	3106.18	1814.07	943.335	556.33	895.89	1181.91	469.074	426.443	661.252	734.793	933.092
cey-1	F33A8.3	WBGene00000472	593.15	917.836	757.729	506.457	595.579	862.68	851.807	1593.29	747.593	442.542	299.437	458.55	670.665	1008.43	770.863	652.288	399.909	1099.95	691.277	640.887	882.528	1009.42	592.889	669.828	857.718	642.09	582.918	512.044	670.418	705.383	610.071	625.311	784.609	888.131	538.011	556.956	949.807	929.104	676.923	382.269	823.266
nduo-1	MTCE.11	WBGene00010959	1197.18	916.692	1196.84	2697.43	548.471	830.53	1057.04	968.097	860.706	1902.42	1578.82	1428	893.258	633.684	1594.14	1269.09	2062.04	1464.57	805.105	2733.84	1206.01	1877.94	2083.6	1163.91	1858.79	2208.4	1406.33	1823.03	1681.24	1983.5	3014.52	871.828	2057.97	1094.13	1240.73	841.299	1797.36	1339.33	1370.26	637.469	2422.55
rpl-19	C09D4.5	WBGene00004431	1942.91	908.233	1802.52	1020.3	1814.97	1989.03	1645.22	1612.55	1345.11	2470.66	2996.22	1320.81	1566.1	2171.36	1656.12	1599.45	1199.35	1573	1938.29	2531.6	1346.83	1934.93	1288.9	2523.38	2235.17	1368.24	1949.8	1903.84	2049.99	2035.93	1121.27	1645.34	2027.74	1695.81	1488.88	2173.65	1586.35	2210.12	1652.82	1805.51	2414.72
W01C9.6	W01C9.6	WBGene00045114	252.208	903.435	319.941	659.119	942.446	244.267	123.116	789.866	284.126	513.588	1245.37	416.56	553.665	1101.63	229.289	509.277	983.133	200.321	1759.69	169.337	192.648	273.972	639.361	627.925	171.919	757.151	457.289	928.288	391.292	598.427	1147.97	905.723	398.067	433.798	1650.43	575.192	370.442	272.1	600.399	489.098	577.383
sls-2.3	C17C3.17	WBGene00004835	437.2	902.452	210.949	340.559	1004.51	220.844	198.589	218.868	242.111	710.996	1397.57	496.815	200.814	461.76	32.9745	529.35	1218.66	95.8478	1906.42	56.6875	292.381	590.515	265.231	1110.71	615.43	418.922	128.872	643.284	421.025	384.967	484.774	1010.91	200.752	401.933	779.205	152.767	195.555	156.366	523.607	1743.13	124.513
Y82E9BR.3	Y82E9BR.3	WBGene00022336	1317.86	898.094	1022.94	577.194	999.029	1156.41	1413.34	1112.77	824.867	980.078	1037.32	803.9	935.561	1264.75	1325.24	1068.14	624.039	1824.5	805.05	2452.86	1756.28	2173.43	1399	1446.16	1363.67	1478.18	1173.36	1730.12	1941.09	1513.37	773.368	1273.63	1743.71	1005.93	1122.09	1026.62	1509.37	1554.62	1413.39	762.977	2344.98
T22F7.4	T22F7.4	WBGene00020703	4.87421	894.977	27.4713	22.6022	12.711	36.9878	16.3388	26.6414	3.589	10.2316	16.9633	2.94676	12.2215	145.302	16.1994	13.5804	38.4013	80.208	164.46	151.903	9.83518	21.5011	120.953	55.2636	17.9922	9.91898	25.4713	34.7493	126.078	38.2423	12.2311	21.7336	41.4242	804.846	8.77833	23.2627	33.6121	96.3058	18.8116	4.34822	53.4283
mxl-3	F46G10.6	WBGene00003511	309.115	888.59	55.1207	40.4302	1128.45	2136.36	36.302	29.3853	57.5554	35.3364	12.1008	22.7836	91.6111	87.4782	11.8788	24.6518	123.388	62.4644	16.6382	42.0602	79.2639	46.5142	38.6169	34.4934	97.5289	90.4772	82.4941	49.6094	78.1324	105.82	44.6645	52.7664	239.418	39.467	33.2066	46.1716	94.4987	74.0011	90.8495	16.5686	62.8368
rps-14	F37C12.9	WBGene00004483	1917.25	887.242	1573.96	1243.71	1539.64	2596.99	1860.57	1742.23	1578.41	2468.18	3246.7	1658.96	1558.4	1719.16	1558.86	1716.12	1704.98	1848.79	1453.4	2520.86	1336.52	1679.52	1279.36	1750.96	1971.28	1707.51	1551.51	1656.47	2210.49	1715.83	1148.94	1500.65	2186.04	1772.42	1171.58	2042.69	1290.12	1886.37	1282.58	2127.59	1950.94
K11H12.12	K11H12.12	WBGene00044948	696.315	880.405	713.024	787.213	1067.31	645.463	569.864	778.552	574.049	1145.12	1595.97	810.626	840.345	788.775	867.669	1209.02	1077.74	518.292	1325.23	586.863	463.664	1168.72	947.984	772.717	558.294	1159.6	1121.88	1353.21	732.575	1046.15	823.413	891.274	539.342	643.727	907.549	413.196	984.832	1151.45	1141.9	1075.84	870.573
rps-9	F40F8.10	WBGene00004478	2403.36	879.819	1651.05	1180.26	2313.65	2700.19	2298.53	1931.79	1290.29	2267.83	2959.67	1503.44	1822.17	1965.51	2014.4	1988.79	1205.04	2009.37	1617.9	3157.58	2048.04	2383.84	2453.82	2938.02	2514.91	1556.25	2418.03	2371.54	2862.01	2242.07	1262.88	1903.9	2080.33	1850.99	1443.58	2284.84	1654.03	2433.31	1887.49	2742.36	2418.45
nhr-38	K01H12.3	WBGene00003629	0.275356	876.93	0	0	0.934919	0.0435504	0.688385	0.193627	0.0892731	0.0913131	0.6695	0.142405	0.348411	0.166444	0.370719	0.316086	1.6366	0.76826	0.31402	0	0.175128	0	0.560275	1.07184	0.348608	0	0.474349	0.627341	1.12883	3.04647	0	2.42265	0.471474	0.100088	0.0844252	0	1.379	1.53558	0.227867	0.123533	0.220547
cab-1	C23H4.1	WBGene00000277	1130.85	869.151	1576.35	764.218	315.253	540.374	1375.33	476.35	1605.75	336.991	194.638	262.988	869.362	1381.63	2135.9	723.224	925.011	350.353	1151.76	174.205	345.131	279.588	610.853	711.011	2155.2	168.693	299.119	313.734	532.353	264.365	423.061	1240.18	530.859	1632.23	704.9	822.242	749.555	924.078	446.19	69.8881	230.966
his-41	C50F4.5	WBGene00001915	289.942	867.356	350.926	335.311	339.684	474.738	574.889	296.78	296.816	415.436	455.903	183.213	396.97	356.431	367.454	443.435	262.844	215.639	271.115	288.903	259.834	537.043	210.399	389.469	478.017	130.344	172.791	171.284	277.492	236.779	344.558	281.844	300.562	429.486	337.183	186.956	486.012	541.536	426.597	537.879	320.963
T04A8.17	T04A8.17	WBGene00045118	979.725	864.061	712.333	2271.33	1341.65	471.02	278.235	774.471	358.549	1397.92	1148.77	590.16	855.825	921.558	665.267	734.049	1581.71	686.026	1411.78	440.953	512.61	796.442	1210.97	676.694	461.491	2370.09	963.122	1507.35	825.176	957.747	1885.4	837.183	1348.2	1407.63	870.478	707.165	727.133	530.001	1301.32	927.371	1016.33
rps-11	F40F11.1	WBGene00004480	2124.21	860.722	1648.12	1350.05	2187.17	2152.23	2074.67	1937.69	1213.24	2571.24	3287.13	1330.98	1770.47	2070.41	1683.15	1855.95	1278.56	1997.3	1975.86	3144.95	1481.96	2159.81	1329.78	2993.68	2578.28	1573.9	1777.43	1935.42	2274.43	1969.64	1303.2	1734.23	2330.96	1519.37	1323.84	2526.37	1589.46	2048.64	1583.53	2235.98	2946.28
nduo-4	MTCE.25	WBGene00010963	724.912	859.585	704.317	1773.89	319.351	502.546	1130.5	554.652	516.105	1648.01	1468.65	765.201	646.897	469.392	1023.08	1050.06	1393.11	1060.98	559.539	2333.67	776.414	1233.75	1342.97	804.041	1338.82	1381	869.034	1153.45	1138.86	1259.74	1971.72	599.804	1298.38	747.509	697.407	557.075	1216.84	823.589	1197.55	610.019	1467.87
pgal-1	F21F3.1	WBGene00017671	1899.16	854.094	2603.98	1147.76	531.86	1333.53	2025.64	234.058	1178.65	397.855	267.809	549.08	829.785	1474.68	1955.23	858.371	1341.31	246.621	1011.69	209.098	313.012	315.496	1286.01	783.255	1991.72	184.832	512.218	377.576	595.134	365.534	533.913	1078.77	1046	1886.96	908.935	475.88	1269.7	1394.54	565.982	66.9013	266.06
klu-1	ZK337.2	WBGene00013970	207.516	847.886	45.3663	19.7723	29.4022	70.5113	25.2882	29.2216	40.4549	30.7434	30.3737	22.5334	51.6507	19.4105	502.749	31.208	28.8669	45.074	53.9528	18.2731	119.624	41.9763	31.3401	78.4251	117.378	35.8832	35.2397	28.4007	33.5641	35.8758	71.8826	165.723	38.68	43.5005	57.2059	24.6217	49.555	54.2525	66.3264	42.9376	41.4524
ric-4	Y22F5A.3	WBGene00004364	271.788	840.101	208.112	138.451	82.7163	435.446	152.36	133.606	147.521	376.355	214.456	173.06	442.035	279.928	1135.52	215.593	141.375	144.185	368.497	100.072	624.783	667.672	142.65	251.758	311.317	77.3122	163.906	125.973	178.256	263.009	1256.57	805.388	463.963	215.321	274.22	73.1885	697.741	307.154	504.529	142.643	372.465
crh-1	Y41C4A.4	WBGene00000793	270.83	840.074	52.0475	63.4713	342.125	804.075	215.626	171.004	306.856	65.4833	49.6253	81.8525	109.372	66.7087	71.2498	437.302	225.594	242.541	94.405	66.6539	74.8929	78.1378	78.9469	111.226	119.803	127.482	117.12	86.6343	127.584	84.0171	84.5259	88.2001	148.238	142.521	57.034	71.4262	108.223	94.0296	78.8025	38.16	69.1636
atf-7	C07G2.2	WBGene00000223	149.244	839.804	87.648	102.948	81.8492	189.479	297.002	113.818	220.058	91.8412	82.1276	165.022	181.161	90.0035	169.257	346.712	324.144	171.582	121.305	76.1038	163.895	203.938	67.2579	120.92	222.007	94.5147	124.758	78.9558	112.701	108.02	240.84	162.602	177.789	100.011	83.0261	70.9139	190.326	155.57	143.405	114.77	143.421
gpb-1	F13D12.7	WBGene00001679	1012.79	839.092	991.379	514.117	514.477	601.168	1276.01	2095.78	1099.77	923.478	660.2	1335.36	909.732	1006.76	1206.08	1347.01	840.086	1471.01	869.3	521.303	1234.3	1423.58	426.332	722.304	1165.08	703.771	384.624	400.545	750.021	485.476	1321.87	873.287	705.353	1174.29	1020.15	570.578	1045.71	1402.15	1082.96	1016.31	853.575
snt-4	T23H2.2	WBGene00004924	680.405	838.185	1629.92	684.91	475.793	1486.57	1869.07	1026.72	1205.59	495.841	432.296	502.26	580.358	911.858	1195.27	901.574	897.362	866.487	675.647	139.503	520.607	723.205	776.406	593.809	871.153	246.399	277.444	252.493	439.157	230.223	409.83	778.433	475.729	1386.96	1102.25	318.436	864.601	1291.96	917.134	61.7887	402.326
F25H2.14	F25H2.14	WBGene00045138	1017.03	830.965	2152.72	2651.65	532.286	994.301	645.762	894.941	982.9	1061.19	1204.04	869.304	1313.73	1197.92	1578.49	1243.64	1671.3	1446.15	1433.12	985.223	1242.52	1094.1	2082.95	959.869	958.593	2193.95	1874.01	2821.01	2228.04	1630.27	1770.5	964.415	1560.08	899.333	1908.08	591.535	1615.5	1712.61	1380.19	1653.27	1329.03
rpl-10	F10B5.1	WBGene00004421	2081.4	828.539	1571.26	1114.82	2092.53	2177.09	1656.98	1634.05	1698.77	3554.16	3445.05	1865.64	1955.83	1940.71	1989.43	1674.04	1181.12	2014.17	1521.7	2854.87	1675.94	2318.2	1509.49	2875.99	2070.55	1500.19	1549.65	1754.58	1862.5	1857.53	1273.27	1725.66	2367.4	1673.87	1540.76	2149.07	1639.42	2184.79	1860.82	2246.55	2413.35
srtx-1	B0496.5	WBGene00015214	0.243131	827.278	1.82366	0.649166	0	0.611423	1.16902	0.1186	0.116618	0.518869	0.273904	0.349905	1.57483	0.285534	0.6529	0.952711	2.66074	1.56046	1.03486	0.510513	0.662837	1.73785	2.00707	1.71314	0.689299	0.224303	0.893736	0.995274	1.98861	0.651996	0.452743	0.358362	0.580842	0.80607	0.896152	1.85728	1.92318	1.99561	2.17225	0.230101	1.04358
F11A10.9	F11A10.9	WBGene00045153	1167.45	826.637	2577.13	6702.17	2347.83	735.915	555.573	1579.98	808.544	1953.03	1650.53	2371.43	1677.12	3263.45	1341.07	2387.18	2980.33	653.77	2384.77	732.944	1252.35	1138.96	1941.86	2113.45	1317.18	5452.16	1608.34	3148.29	1197.84	1968.13	4164.19	3600.72	2677.81	1971.99	6945.73	3247.32	1879.67	1216.5	2720.66	1360.06	1526.61
tax-6	C02F4.2	WBGene00006527	417.507	825.342	266.574	135.1	144.413	242.914	309.96	209.726	291.549	289.907	163.062	261.525	478.488	218.647	614.979	411.015	238.178	392.628	390.739	130.547	323.878	287.064	113.473	265.471	333.615	128.172	131.153	137.033	224.265	181.111	675.345	310.731	266.125	387.046	367.577	95.427	408.739	408.939	264.198	120.427	220.591
hmg-1.1	Y48B6A.14	WBGene00001971	908.145	823.787	725.423	438.531	815.476	875.087	776.006	1044.01	602.341	937.737	663.524	388.103	745.251	1065.81	1597	994.981	381.551	1439.39	928.099	887.078	1106.63	1207.66	634.732	1162.02	921.261	626.969	867.814	691.491	862.022	713.718	725.098	914.61	836.25	1195.14	961.935	610.274	1445.69	1368.92	1304.93	387.475	943.616
rps-20	Y105E8A.16	WBGene00004489	1526.53	820.028	1248.22	783.926	1538.39	1954.7	2441.14	1330.88	738.843	1759.18	2468.15	984.706	1223.93	1447.42	1181.62	1757.09	799.439	1590.32	1304.64	2137.21	1449.67	1841.91	997.452	1850.41	1851.41	1208.28	1105.26	1289.38	1759.75	1358.21	823.328	1080.27	1522.38	916.54	950.54	1296.23	1045.22	1491.94	1223.08	2206.07	1759.23
Y24D9A.9	Y24D9A.9	WBGene00044952	440.221	818.926	2639.08	3388.31	2646.83	1334.53	608.898	1102.89	6814.5	970.552	1265.23	9838.08	561.037	836.51	594.651	1298.33	2730.88	1407.04	1324.91	1163.31	1658.21	1281.31	1221.21	1726.38	1437.27	4885.46	906.518	1325.08	1406.33	766.756	3573.38	2062.85	1942.14	1129.3	343.056	2905.55	668.763	986.754	1030.6	1603.83	938.945
rpl-4	B0041.4	WBGene00004415	1689.09	816.927	1994.83	967.117	1885.59	2119.82	1656.46	2532.37	1425.04	2898.1	3701.47	1418.77	1558.7	1874.45	1535.97	1414.5	1104.48	2373.41	1885.56	2445.46	1601.84	2008.64	1216.22	2204.27	2276.86	1480.17	1592.51	1614.65	2184.06	1641.92	1095.14	1586.24	2202.07	1596.19	1454.77	2511.68	1447.7	2383.51	1465.66	2144.13	2284.5
rps-23	F28D1.7	WBGene00004492	1606.42	813.454	1320.06	1484.05	1689.09	1890.25	1705.28	1626.05	1319.53	1929.83	2756.64	1749.07	1472.26	1868.38	1297.25	2076.96	1823.74	1611.12	1532.51	2867.31	1364.64	1985.75	1524.74	2222.92	1824.38	2001.75	1986.46	1973.6	2389.59	2018.51	1616.84	1615.04	2213.42	1291.31	1034.78	2237.29	1302.39	1724.91	1358.28	1818.02	2369.52
rps-10	D1007.6	WBGene00004479	1943.98	808.198	1531.82	881.717	2021.91	2409.22	1869.17	1464.67	927.23	1937.01	2187.79	1435.3	1488.72	1848.53	1553.41	1316.6	973.248	1856.71	1381.24	2635.15	1394.02	1977.91	1166.68	2141.25	2508.72	1093.75	1367.66	1549.69	1872.18	1573.52	747.647	1544	1749.39	1599.45	1250.61	2050.1	1293.89	1527.43	1183.04	2382.2	2098.27
T01G1.2	T01G1.2	WBGene00011337	18.7445	803.396	250.605	376.648	34.0362	125.814	160.74	189.975	147.851	240.738	85.0261	204.374	373.615	84.8393	50.4916	389.512	159.014	391.396	56.5155	30.2801	255.633	180.229	59.8182	72.8953	47.4227	11.7871	47.7691	52.893	96.1262	60.8108	33.5278	43.1328	105.755	788.054	319.273	142.773	117.118	175.623	195.441	14.8963	126.438
rpl-21	C14B9.7	WBGene00004433	2262.39	803.067	1436.82	1132.01	2072.38	1855.79	1531.6	2004.26	973.341	2046.94	2572.12	1331.94	1888.55	2324.54	1894.54	2132.91	1210.01	1902.67	2025.55	3149.34	1779.26	2271.8	1335.99	2990.11	2228.19	1639.3	1749.34	1944.88	2322.84	2073.37	1195.9	2007.18	2116.47	1740.25	1310.28	2452.16	1597.74	1853.3	1586.09	2331.54	2729.88
ZK121.2	ZK121.2	WBGene00022664	394.497	802.613	9.52855	2.53874	81.6763	496.116	92.216	42.4677	519.353	13.5324	27.2331	4.52261	15.6189	6.6818	7.57398	26.1637	162.502	30.7323	54.9675	19.2799	15.1308	78.1941	14.3335	62.1383	8.79853	14.5691	25.4062	29.1912	38.8527	30.1145	6.59525	13.8367	138.723	12.9444	10.3166	16.8797	52.6061	18.5153	10.6672	4.25328	67.1503
F37A4.6	F37A4.6	WBGene00018136	0.289033	802.128	4.16201	7.08994	0.709685	1.86573	0.653923	0.612	0.607922	2.05586	1.0309	0.915759	5.96929	1.401	0.462732	2.32784	1.21512	2.93905	1.91819	2.3835	0.969939	1.94428	1.26903	2.50767	0.658062	0.668897	1.40008	0.910624	1.08194	2.18961	2.71942	0.518234	1.88485	1.76758	0.975315	2.68723	4.85318	3.97844	1.37561	0.899926	2.08801
shk-1	ZK1321.2	WBGene00014261	160.006	800.72	58.2909	8.16039	10.8479	17.4934	88.5866	84.4842	149.176	6.93903	7.01763	4.40666	40.5657	28.2054	9.06668	70.6802	50.4338	42.2979	5.84969	12.8534	9.28354	22.691	11.076	18.0707	60.3184	7.27373	18.3865	14.1741	28.8306	20.2261	56.2412	5.42899	6.31066	31.5603	7.63864	15.593	20.9102	15.1821	8.33046	8.72306	33.6188
tba-1	F26E4.8	WBGene00006528	389.466	800.658	708.262	274.196	555.944	618.31	555.652	622.869	545.268	2239.43	974.777	1364.97	1057.11	792.453	833.094	537.663	323.4	1615.63	741.487	798.732	1489.15	1320.15	457.161	814.85	647.799	305.105	502.515	425.684	549.566	710.309	1461.24	1286.72	779.486	802.652	576.799	676.338	842.792	1209.34	746.58	2349.31	745.685
E04D5.4	E04D5.4	WBGene00008483	0.764633	800.655	0.527378	0.458063	0.143357	0.652168	2.48921	2.14479	0.928655	0.742322	0.95334	1.38	1.30268	0.764308	0.117658	2.96797	7.2341	4.63226	0.613223	2.38439	1.41256	2.60034	4.47291	3.3548	0.452278	4.49133	2.09588	4.10699	2.35885	1.54896	88.9166	0.920082	1.37512	0.738677	0.347831	4.5999	0.212261	1.44492	1.59586	0.321831	3.30497
JC8.15	JC8.15	WBGene00077462	704.258	795.369	386.965	547.108	754.091	649.709	507.306	526.383	285.693	1417.63	1540.13	228.228	565.888	781.011	691.886	552.284	556.253	382.923	992.208	315.237	319.1	810.756	748.172	656.539	492.589	786.728	605.612	702.954	507.817	655.417	549.189	580.523	699.28	756.315	317.551	367.702	784.244	995.784	813.146	1074.11	514.648
M163.14	M163.14	WBGene00045158	18.1487	794.485	47.6048	108.253	871.06	92.213	192.011	1230.75	393.313	112.036	384.353	42.4755	197.347	43.1068	13.4485	88.3572	429.305	20.0617	479.488	12.5664	25.6218	67.1371	30.8966	120.018	54.7639	60.9593	41.1902	55.8442	71.4818	95.8787	200.069	188.407	35.252	77.951	54.0659	470.289	29.571	25.5815	50.7485	104.845	57.8507
rps-8	F42C5.8	WBGene00004477	2196.98	791.331	1903.75	1283.04	1824.69	2289.35	2235.6	2151.7	1388.08	2678.62	3071.21	1404.11	1625.43	2707.86	1785.44	1880.03	1323.72	2264.5	1984.13	3213.65	2181.37	2415.54	3464.03	2469.38	2587.39	2050.25	1575.59	2193.91	2463.85	2060.46	1369.63	1922.97	2621.04	2142.17	1458.37	2743.43	1615.67	2083.56	1983.63	3131.29	2706.91
B0250.19	B0250.19	WBGene00219782	455.823	789.189	824.441	4466.18	827.765	455.83	306.039	1019.66	604.271	825.022	1507.88	1643.48	920.658	1415.27	878.861	929.589	2045.56	552.675	1487.67	486.937	395.1	595.242	1175.23	1060.16	419.999	3321.2	982.154	2025.14	1340.44	1165.75	3226.56	1073.16	1866.3	734.31	647.101	857.025	1023.23	684.806	1278.38	1000.32	713.706
lfor-2	C38C6.7	WBGene00045161	876.36	784.496	1000.49	501.259	1644.62	1622.02	263.783	616.029	640.602	626.191	554.608	637.635	690.034	565.018	811.073	425.666	711.424	1161.06	1918.05	126.722	115.332	231.662	950.086	1336.16	353.652	285.48	713.014	708.737	1132.27	488.774	710.659	763.963	335.237	1293.23	1676.72	1404.53	1032.99	999.27	417.069	2329.17	164.55
sls-2.1	ZK1248.18	WBGene00004833	293.846	782.218	555.048	1229.98	645.346	263.251	187.095	248.55	399.642	597.094	866.134	528.936	386.968	336.024	310.498	265.156	1501.46	95.598	1055.59	75.7426	179.237	510.875	403.637	717.713	402.293	454.79	290.4	525.628	243.052	422.031	604.433	857.085	543.952	895.03	1020.55	154.578	580.105	323.334	785.597	1013.32	200.745
srlf-1	C06A8.3	WBGene00015514	317.647	779.281	288.897	301.97	182.868	200.727	94.0514	336.105	143.958	200.783	209.556	210.562	233.583	488.37	220.395	211.622	220.922	550.261	99.9953	935.29	479.145	339.404	517.489	666.347	409.005	415.739	518.476	578.622	805.17	705.795	332.736	372.81	408.35	314.543	238.262	451.146	622.992	350.095	458.209	121.615	439.947
rpl-31	W09C5.6	WBGene00004445	2286.38	776.974	1607.79	693.782	1892.54	1614.78	1616.57	2101.02	911.393	1999.02	2513.59	1004.97	2138.79	1846.43	2305.95	1616.04	902.619	1894.87	1735.71	2740.52	1460.87	2169.14	1117.92	2396.13	2010.05	1336.24	1637.75	1871.41	3892.71	1953.51	960.458	1632.93	1720.18	1423.87	1583.29	1850.89	1712.64	1926.57	1277.57	1471	2696.85
F18E9.1	F18E9.1	WBGene00017568	46.6128	764.759	86.9829	23.9641	88.0301	244.475	42.0231	68.2267	74.5106	13.8448	9.33354	3.71805	42.7968	74.5756	3.67638	31.2777	55.5012	118.475	88.923	5.41864	4.16317	6.30742	7.21365	15.9753	15.337	7.97719	15.592	8.61184	25.404	11.1047	14.5572	7.99871	62.3369	29.6369	18.1636	10.6051	7.57434	6.13314	2.82489	2.36348	4.79282
T25B6.4	T25B6.4	WBGene00020790	2.53356	761.734	312.921	48.4186	4.18968	11.1205	429.23	16.4663	184.395	4.57591	13.6303	9.74238	3.34357	23.994	5.45957	9.70711	10.0247	9.54118	58.29	4.91674	5.1651	4.17195	26.7662	13.9313	22.5886	18.0808	10.6122	9.19147	33.5669	9.6412	2.79895	8.40437	3.48789	10.7197	47.0318	35.9361	37.6345	142.773	6.64395	0.408101	3.93249
rps-30	C26F1.4	WBGene00004499	1683.36	754.933	1293.75	867.263	1932.41	1244.5	1345.18	1511.71	946.113	2348.12	2856.62	1088.13	1702.28	1708.08	1629.83	1403.5	975.453	1822.03	1608.23	2149.24	1243.16	1523.67	1108.85	2229.08	1615.91	1390.85	1441.77	1517.77	1822.17	1561.23	931.599	1492.89	1808.13	1560.57	1189.11	2261.44	1379.7	1631.42	1229.32	1946.06	1766.13
rla-1	Y37E3.7	WBGene00004409	1415.27	753.706	2575.86	1506.95	2063.85	2440.45	1999.71	1710.63	1208.21	3760.69	6798.84	2240.77	1264.36	3382.48	1293.87	1494.48	1239.41	1995.82	2699.24	2356.23	1517.55	2129.9	1286.68	3265.3	2774.45	1621.26	1420.71	1555.17	1784.01	1733.99	1245.8	1779.54	2188.75	2695.85	2014.2	2909.45	1171.5	2361.27	1146.04	4181.88	1727.19
rpl-34	C42C1.14	WBGene00004448	2529.9	747.247	1724.4	1254.85	2319.05	2045.91	1869.91	2468.02	1144.15	2407.11	2903.48	1484.54	1997.86	2550.73	2263.57	1748.29	1073.66	2420.3	2106.94	2780.67	1771.48	2078.13	1344.99	2850.7	2423.9	1635.46	1605.76	2054.13	2425.47	1947.78	1098.54	1964.19	2131.52	2074.34	1643.72	2741.55	1663.23	1991.01	1460.61	2686.22	2354.01
F59D6.1	F59D6.1	WBGene00019103	4.12315	745.956	0.506737	1.3006	2.82229	21.5313	17.283	4.74543	101.503	1.50737	0.927342	0.997859	0.637526	0.24991	1.53497	24.6654	4.19815	3.14722	2.92001	1.51959	0.24694	0.782037	2.47942	8.16405	1.32941	0.795981	2.64437	1.30623	5.45703	3.74783	0.645567	2.9597	1.1732	1.43818	0.668286	10.4777	2.48051	3.8729	0.187252	0.186971	1.16749
F37A8.5	F37A8.5	WBGene00009503	207.372	745.677	136.432	118.223	51.5841	312.497	189.432	86.7724	194.609	39.8856	24.7646	32.665	69.1673	163.175	204.425	159.298	89.6173	219.173	30.464	29.7228	112.209	50.265	42.4333	75.6227	147.263	53.6874	56.091	40.6823	71.0498	46.4422	100.129	115.107	56.4101	80.2047	67.0518	42.9552	186.756	158.711	224.796	34.5104	61.0785
rpl-43	Y48B6A.2	WBGene00004456	2539.8	743.806	1570.36	1314.71	2074.13	2387.29	2121.53	1674.63	1340.71	2913.61	4012.92	1855.8	2180.38	2279.88	2207.96	1789.61	1304.97	2691.73	1605.76	3318.4	1752.94	2919.75	1758.03	3040.03	2676.51	1766.49	2156.89	2367.27	2703.56	2380.33	1096.71	1818.88	2222.21	1478.86	1800.77	2220.45	1774.77	2373.15	1603.42	1927.58	2781.48
ins-30	ZC334.2	WBGene00002113	41.7189	736.218	54.04	20.3611	1298.07	420.691	32.1637	2429.41	3909.92	21.2081	34.6371	10.4262	22.3409	8.20911	36.116	2337.74	30.9598	209.886	29.4843	94.8092	19.4613	23.5999	23.6368	90.6169	39.7331	32.3698	55.4373	93.2498	80.3412	46.3198	15.4233	87.5611	67.0585	84.0701	37.1112	61.5399	97.0852	52.4478	28.0572	8.31487	22.6181
rps-25	K02B2.5	WBGene00004494	1885.5	735.813	1576.08	1798.33	1880.05	1901.78	1878.99	1998.83	1547.41	1928.3	2628	1873.35	1355.79	2023.61	1341.46	1943.59	1590.95	1765.7	1977.19	2661.74	1448.36	2050.76	1494.2	2345.83	2029.38	1825.66	1701.23	1918.62	2178.99	1834.93	1389.11	1713.29	2316.29	1467.45	1196.16	2384.71	1394.13	1606.73	1418.67	1766.15	2432.98
gcy-23	T26C12.4	WBGene00001548	0.47018	730.973	0.20015	0.654156	0.463753	0.597188	0.619632	0.640247	0.174347	0.306653	0.76659	0.369671	0.272477	0.188207	0.140468	0.657346	1.47504	1.13229	0.348943	0.923113	0.31734	1.10343	0.660441	1.34602	0.0170277	0.319756	2.72891	1.07794	1.76807	2.57622	0	1.23445	0.337832	0.282369	0.320639	0.382686	0.743934	0.824162	0.435784	0.120087	0.770458
rpl-11.2	F07D10.1	WBGene00004423	1702.72	729.136	1282.46	904.664	2188.18	2096.88	1378.97	1460.17	1055.44	2017.29	3388.49	1207.45	1522.17	1323.48	1448.63	1337.56	1030.72	1153.32	1224.07	2256.65	974.36	1612.31	888.248	2251.59	1625.27	494.846	1060.43	1295.65	1566.23	1336.94	842.012	1377.53	1139.9	1149.68	1239.89	2364.34	1008.34	1823.15	716.505	1344.29	1730.39
rps-19	T05F1.3	WBGene00004488	2347.8	723.855	1862.74	1206.54	2100.67	2255.57	1732.48	1832.87	1315.3	1872.27	2369.78	1515.86	1724.59	1880.29	1926.51	1602.44	1601.64	1894.25	1457.66	2615.54	1465.69	1735.78	1680.74	2564.01	1996.24	1564.42	1922.4	2297.33	2650.69	2015.37	1217.45	1884.66	1953.31	1636.82	1417.52	2500.14	1557.29	1966.77	1374	1985.57	2154.17
rpl-39	C26F1.9	WBGene00004453	2626.74	722.679	1237.38	1128.64	1985.09	1429.86	1337.57	1492.58	852.755	1813	2406.11	762.285	2113.89	2092.58	2386.68	1485.57	1191.07	1270.04	2359.98	2041.08	1301.09	1854.05	1383.04	2524.73	1299.66	1456.22	1731.38	2426.54	2190.07	2453.95	969.91	1809.56	1579.07	1548.69	1670.68	1734.85	1808.65	1932.8	1280.22	1918.04	1734.54
rpl-27	C53H9.1	WBGene00004441	1903.61	721.118	1965.56	1233.02	1737.54	1874.13	1536.74	1362.48	949.519	2787.68	3213.54	1330.76	1818.59	1567.46	1624.99	1687.07	1215.62	1174.23	2047.78	1961.09	1081.24	1739.61	991.364	2411.2	2021.34	1318.74	1201.81	1519.46	1849.07	1656.86	970.575	1334.59	2145.12	1336.91	1385.66	2082.23	1410.72	1868.19	1193.78	1618.37	1813.46
nduo-6	MTCE.3	WBGene00010957	1127.84	720.876	1258.94	2000.33	463.781	827.966	1348.43	793.488	462.091	1982.78	1942.22	607.903	907.194	283.351	1405.29	1178.27	777.496	1502.72	519.942	2679.84	857.524	1865.76	2400.94	1064.47	1890.51	1922.97	1586.9	1678.41	1593.64	2414.55	1880.45	367.779	1453.56	593.538	1099.34	609.668	1774.73	1522.41	1510.51	614.545	3259.97
nduo-3	MTCE.34	WBGene00010966	1466.27	720.774	1169.99	2442.34	344.512	725.392	1222.52	578.133	384.822	1986.43	1985.71	640.332	812.876	256.19	1779.43	1143.2	980.169	898.593	603.237	2195.38	1068.96	1735.63	2098.92	900.775	1522.59	2317.85	1846.01	1411.99	1402.09	2863.71	1985.15	355.646	1512.22	738.192	1147.43	376.884	1631.36	1229.38	1241.1	647.744	2598.21
atp-2	C34E10.6	WBGene00000229	747.256	716.469	615.478	397.196	583.327	643.243	758.936	724.899	549.981	563.281	481.353	483.768	599.182	865.93	605.126	730.148	587.63	1018.47	453.339	1358.9	1075.91	1243.97	900.432	946.383	857.86	866.685	796.124	870.243	960.608	893.143	554.81	639.014	1081.47	648.147	490.501	753.209	821.525	976.598	890.975	495.898	1462.24
C46F11.6	C46F11.6	WBGene00008121	549.695	715.53	96.8375	65.48	96.9968	147.783	102.354	79.0687	233.203	60.847	52.4436	18.1476	70.0792	56.9077	131.398	195.741	78.5295	162.477	75.6784	41.5694	96.787	63.5281	40.6169	106.53	171.401	28.6757	52.3279	42.9896	78.7833	46.5039	77.5521	74.7564	55.4922	104.892	84.8911	44.2863	137.428	109.787	87.3934	89.9313	47.826
unc-54	F11C3.3	WBGene00006789	3776.56	713.272	4701.63	558.557	1189.87	154.784	1140	2717.67	413.137	9690.89	6159.66	841.515	1836.05	2842.11	3225.88	898.948	485.517	363.508	18679.8	1012.81	1686.78	3052.1	942.903	2633.61	1750	3722.17	1062.36	2336.45	2061.49	2045.33	1062.62	869.489	4462.19	1056.34	6973.54	6612.41	4347.31	6150.87	2111.78	4630.98	1415.08
rpl-6	R151.3	WBGene00004417	1606.17	707.891	1260.16	882.854	1682	1439.85	1258.73	1524.49	877.362	1870	2148.56	1152.06	1505.99	1672.39	1482.95	1459.2	1157.9	1285.4	1646.18	2628	1470.69	1887.87	1052.68	2250.43	1980.4	1332.64	1488.04	1610.77	1887.15	1673.72	1069.24	1584.14	1967.27	1357.48	1121.77	2144.61	1340.31	1622.87	1394.97	1811.36	2463.5
T19D2.2	T19D2.2	WBGene00004184	182.857	707.678	81.8722	43.1449	170.455	345.404	242.96	77.5273	406.236	66.3889	50.8961	56.4139	121.171	72.8804	74.4703	174.215	150.662	110.152	210.942	48.6613	91.2743	89.2619	29.0658	42.0388	137.82	42.9088	25.0525	27.8144	57.9974	42.3673	64.2557	56.2374	129.068	168.016	38.7531	70.1039	74.6273	70.0133	60.3692	42.1174	64.3315
rpl-1	Y71F9AL.13	WBGene00004412	1951.51	707.101	1388.12	806.141	2006.32	1933.75	1259.35	1848.61	997.967	1751.41	2286.65	1267.7	1565.86	1666.03	1747.65	1555.77	973.449	1500.29	1356.22	2638.07	1457.52	1793.27	1146.57	2495.04	1851.02	1332.14	1555.42	1700.6	1923.73	1674.96	1112.77	1655.93	1712.97	1304.57	964.517	1989.35	1331.84	1540.48	1351.36	1792.62	2150.12
mbk-2	F49E11.1	WBGene00003150	197.584	705.406	190.663	87.7453	97.654	216.682	289.209	180.594	299.137	131.545	106.615	111.075	166.093	92.0023	263.145	269.928	263.084	192.519	175.345	97.1642	253.392	211.041	134.205	188.465	312.803	105.941	196.059	120.688	147.666	132.415	244.574	158.797	138.797	288.632	217.053	102.194	247.348	283.025	213.945	107.311	171.636
gpc-1	K02A4.2	WBGene00001681	614.555	704.076	4.42863	3.21694	153.518	161.382	77.1862	166.333	73.1148	10.448	6.08292	2.48931	4.96137	3.58792	5.61076	814.372	249.949	314.885	27.4911	8.13361	4.78867	6.22618	4.10674	14.6995	11.6972	16.8433	7.20044	11.373	104.894	20.52	4.19759	11.4219	23.7218	7.7008	5.94259	9.95834	17.8669	13.3397	7.81522	3.62795	7.87869
unc-108	F53F10.4	WBGene00006833	407.372	702.699	797.471	544.686	307.735	408.013	743.359	368.948	667.579	367.235	245.442	364.786	669.155	472.978	722.986	540.065	436.525	448.358	420.075	194.269	470.087	432.679	336.388	348.09	429.47	204.258	206.958	198.826	326.656	233.71	366.801	474.003	330.479	573.476	329.218	269.387	564.518	675.243	624.05	369.086	266.932
npr-34	Y54E2A.1	WBGene00013187	2.34382	700.421	7.6824	1.64476	580.541	1069.76	167.195	7.21145	20.0464	10.706	3.86939	1.25663	6.57097	1.1676	17.1558	5.35452	6.03915	240.759	85.6605	6.14952	5.07022	6.2156	5.88603	18.2136	7.82065	2.72597	17.3267	17.5002	14.7902	13.0244	5.42231	48.8269	110.536	99.4741	5.0286	8.85328	14.6088	13.1983	6.17566	2.58742	3.49628
rpl-3	F13B10.2	WBGene00004414	1631.57	698.973	1052.39	835.438	1500.25	1968.64	1345.14	1917.39	1213.6	1330.24	1866.71	1355.59	1390.01	1619	1266.78	1849.35	1260.77	1814.98	1375.32	2279.04	1494.13	1780.56	1208.67	1991.99	1700.64	1432.95	1633.56	1670.72	2002.34	1684.59	1013.82	1569.05	1740.66	1215.46	855.154	1933.33	1265.44	1604.84	1260.74	1599.5	2284.2
D1054.17	D1054.17	WBGene00023430	330.875	698.068	385.629	1444.45	1123.24	415.14	241.964	633.949	853.802	669.052	749.371	1304.37	996.897	725.215	427.27	1238.25	1364.6	194.91	2155.19	123.578	533.906	561.882	564.447	682.236	555.723	413.62	522.893	493.294	330.192	307.642	1064.08	979.979	619.722	910.906	360.598	905.843	686.544	488.253	486.801	494.341	307.953
ssr-2	C14A11.7	WBGene00006055	12.8092	697.959	13.8073	3.30051	238.487	407.723	136.747	4.43273	28.6906	8.43107	6.01262	2.77442	3.71548	0.648909	39.4161	273.632	94.0528	136.55	54.0634	6.90679	5.88134	4.78673	5.09369	12.6417	10.1212	4.73057	16.7927	8.55833	12.9196	10.766	5.50773	108.703	46.2974	8.60077	4.6207	6.81204	15.6806	11.7449	5.4486	0.839514	4.99199
daf-16	R13H8.1	WBGene00000912	365.095	692.515	444.866	122.412	89.7672	351.416	248.045	212.535	349.605	71.0268	73.2163	146.029	181.515	100.402	147.915	321.093	243.175	463.326	172.776	89.235	144.9	195.518	94.2178	104.297	184.798	99.019	116.682	78.5461	127.935	112.066	163.662	92.1524	188.89	159.36	136.782	76.5285	191.156	195.14	141.104	60.4694	145.165
R10H10.4	R10H10.4	WBGene00011223	175.371	687.071	194.073	5.10073	453.72	2577.42	644.285	207.323	280.985	37.1891	15.5858	7.26701	6.99437	2.03087	22.9458	218.144	190.529	480.345	700.643	23.6238	9.73638	8.95545	15.9216	308.261	74.9888	21.5957	125.149	170.888	166.827	36.068	53.1448	28.2959	224.347	19.5619	11.8973	7.11676	52.7249	30.7033	20.1388	3.67559	8.58951
olrn-1	C02C6.2	WBGene00007260	20.7774	684.038	129.101	72.2078	21.3248	17.5317	54.9371	51.0614	156.452	39.5769	33.6346	27.6829	79.0454	68.0081	96.5246	89.4552	34.3871	61.1114	105.461	12.32	58.0007	29.0887	26.4717	43.0148	94.3587	9.55011	27.0647	19.9921	37.5856	24.4272	52.9123	42.0739	52.1903	196.473	46.5421	54.0815	51.1753	59.745	89.6006	4.59479	18.9092
rpl-18	Y45F10D.12	WBGene00004430	1892.36	682.255	1437.88	913.893	2018.36	2299.57	1339.58	2294.29	1267.36	2013.8	2563.59	1679.23	1416.23	1770.29	1803.52	1593.56	986.985	2258.32	1482.77	2591.36	1599.18	1730.12	1064.47	2433.09	2142.28	1248.98	1675.33	1802.82	2333.98	1616.28	1161.39	2000.59	1976.6	1701.36	1227.44	2040.92	1497.51	1869	1397.66	2034.85	2406.96
ubl-1	H06I04.4	WBGene00006725	2053.57	681.734	1124.64	931.887	1350.46	1794.24	1390.05	1349.31	863.724	1901.24	2503.19	1131.14	1588.71	1439.6	1855.83	1524.16	916.447	1378.26	1316.53	2475.78	1132.47	1720.74	1094.56	1950.28	1917.12	1060.86	1444.16	1577.47	1813.9	1645.04	914.917	1332.98	1648.02	1236.11	1095.01	1363.67	1351.31	1640.1	1246.05	1375.73	2116.93
enol-1	T21B10.2	WBGene00011884	699.831	680.748	484.067	612.72	664.86	863.772	619.026	280.045	721.223	377.798	363.396	966.482	536.013	488.622	448.281	423.459	645.197	726.848	467.914	939.41	751.61	658.693	454.653	725.283	537.471	376.325	456.135	356	547.46	459.233	633.05	497.905	949.397	682.508	603.395	480.859	1257.65	1110	1268.74	520.384	557.463
rps-6	Y71A12B.1	WBGene00004475	1500.56	680.09	1329.12	769.819	1230.13	1546.01	1168.92	1935.69	937.324	1839.78	2604.96	1086.73	1377.49	1464.99	1269.03	1309.72	975.142	1710.1	1220.83	2153.51	1284.71	1679.07	1188.9	1702.03	1877.24	1272.85	1505.85	1503.03	1992.58	1575.79	900.715	1384.46	1538.61	1044.42	989.969	1474.58	1203.73	1734.64	1278.62	1290.97	2094.91
rps-15	F36A2.6	WBGene00004484	1788.68	676.645	1683.94	1227.67	1737.42	2285.18	2012.62	1425.51	1172.06	1882.77	2189.27	1423.77	1616.8	2098.63	1680.13	1453.49	1164.87	1412.44	1442.74	2928.89	1823.37	2125.6	1501.1	2500.22	2223.26	1427.47	1463.42	1632.25	1897.86	1728.43	1168.35	1572.48	1976.73	1384.15	1144.04	2094.77	1408.43	1642.14	1437.11	1776.92	2115.62
C46C2.8	C46C2.8	WBGene00045121	248.923	657.663	453.426	810.052	1041.89	297.421	253.519	1180.14	631.742	746.056	853.088	861.116	582.066	2015.43	218.532	842.537	1900.96	251.703	2083.23	96.6136	434.654	307.535	506.372	527.071	278.132	1108.1	465.36	820.653	345.033	838.798	1648.22	1229.26	802.653	540.378	3071.37	673.543	476.532	598.874	577.942	1067.55	1008.97
aldo-1	T05D4.1	WBGene00011474	539.966	657.549	482.834	597.01	832.452	1106.8	719.114	308.506	1223.32	745.485	745.631	1382.87	456.808	470.156	475.767	519.099	540.905	886.105	598.678	280.275	520.774	650.655	284.469	540.459	488.55	218.787	266.565	236.124	381.134	305.686	485.292	623.602	674.568	722.98	745.711	442.814	981.501	1260.28	984.866	487.067	436.04
Y53F4B.47	Y53F4B.47	WBGene00045141	654.545	655.699	964.511	985.946	837.227	466.397	586.697	1367.33	716.025	860.798	2261.42	768.75	1020.74	3208.43	652.954	1529.63	1802.96	525.175	2356.81	409.971	2082.99	789.164	1359.06	958.814	640.552	1463.66	1373.76	1968.62	1309.56	1369.57	1217.02	2136.01	737.322	545.425	2213.48	755.061	933.182	513.69	1800.05	1117.14	1213.62
nhr-97	H27C11.1	WBGene00003687	39.1862	652.14	19.8233	15.58	66.7333	145.468	172.539	31.019	20.0794	21.9911	24.4409	12.3576	27.7002	26.8692	21.6844	138.075	168.402	40.9408	59.5034	163.333	35.4062	38.3917	43.3698	50.7097	28.7776	44.7361	47.6108	45.4253	57.9923	80.8172	28.0077	31.3772	35.6998	23.3989	33.9884	30.5593	53.5484	85.8378	53.0117	11.6129	56.5364
F19C7.8	F19C7.8	WBGene00017597	164.51	651.267	39.3944	45.1337	319.066	493.245	246.858	42.5202	215.98	18.4272	7.78106	6.62651	50.6982	89.6084	426.64	90.9247	25.2947	393.292	25.8241	14.1743	16.9679	10.8928	52.3824	56.0821	114.393	37.0614	24.5556	23.4402	67.5857	36.7735	64.1887	212.759	63.4998	11.4616	6.27383	13.7353	21.8843	15.9663	11.0833	3.23842	11.8617
rps-17	T08B2.10	WBGene00004486	1834.99	645.968	1714.15	974.908	1253.3	1617.25	1806.39	1177.7	962.944	1997.5	2724.69	1080.07	1575.9	1741.2	1432.24	1604.54	1012.34	1323.05	1586.84	2292.35	1265.93	1708.39	1156.12	1959.94	2807.3	1168.95	1372.26	1461.68	1762.93	1569.08	989.151	1161.18	1638.58	1357.95	1614.71	1877.58	1202.09	1536.79	1338.17	1769.08	1861.24
asd-2	T21G5.5	WBGene00006423	11.3479	641.552	23.2213	9.7088	8.26496	16.7956	18.0191	11.7732	3.79303	8.61768	8.03739	5.62592	31.4488	31.4727	9.42558	8.62548	15.2148	23.3257	15.7365	36.6564	33.7296	28.4495	19.6094	19.5682	11.4565	10.4748	41.3172	24.4207	31.6708	39.5537	68.7626	13.3411	21.5924	60.661	11.8233	17.0451	24.2481	21.0142	18.5706	4.65385	32.7624
ceh-58	C07E3.6	WBGene00007417	15.3097	640.236	20.4725	33.4669	27.25	45.9386	4.39412	23.8771	53.717	17.5736	13.1336	5.87614	24.1726	16.1018	20.8998	139.746	109.392	94.9784	37.6557	32.5461	16.1956	10.5744	13.4983	48.3257	48.4867	15.524	22.5036	12.2164	15.7123	17.8457	40.3575	12.6381	30.0725	11.5926	10.4849	16.5331	23.9969	15.8706	14.3335	44.4305	10.8948
T23B3.2	T23B3.2	WBGene00020710	236.225	639.514	27.2953	13.7801	89.1856	125.9	329.064	456.319	406.175	55.3705	71.7574	18.8926	80.4047	37.1179	35.6163	688.797	134.834	491.473	42.0581	83.809	33.9102	38.7666	27.8869	69.0791	92.4556	38.3305	52.3616	50.8627	163.14	71.9328	21.2603	22.376	48.5119	30.1685	33.4893	47.1569	61.0158	36.4588	76.2375	446.491	31.146
C50H11.8	C50H11.8	WBGene00016855	46.786	635.834	4.46329	3.74541	11.9169	18.8555	64.6979	8.66101	88.9439	1.48527	0.970264	1.55079	2.35979	0.354854	4.44269	20.087	38.6385	6.48573	25.0116	2.41628	3.83205	1.66006	1.48688	16.5472	4.10241	2.88919	3.87389	4.60412	10.4937	6.35363	6.49151	4.25271	2.68582	7.591	6.48678	3.31302	12.4152	17.462	2.81331	0.977185	3.0804
W03C9.9	W03C9.9	WBGene00045127	118.006	631.98	570.201	514.4	249.977	72.0006	191.534	559.32	773.96	961.105	900.726	357.849	703.719	3716.91	189.39	1679.31	3081.42	103.875	2906.13	68.5458	206.469	178.787	517.445	155.234	83.8654	293.154	299.038	807.312	335.258	1132.33	866.245	1229.57	628.367	414.932	3106.27	428.932	509.213	384.636	456.6	618.866	978.436
zig-4	C09C7.1	WBGene00006981	17.2414	625.17	7.89541	2.58986	6.78855	13.8396	6.71547	7.33456	4129.14	11.3024	36.8757	9.22063	18.6134	3.08391	12.4755	12.0892	11.171	54.0733	6.06982	13.3488	6.95958	7.86297	5.95302	34.66	7.71471	4.06304	17.0578	8.66676	17.9644	11.754	6.95765	32.6683	6.53214	17.103	33.9546	11.3779	23.3417	21.2888	7.71501	1.31025	6.13795
lip-1	C05B10.1	WBGene00003043	134.801	625.167	51.5973	36.0933	37.4687	122.188	48.7967	38.1253	93.3854	30.9401	38.0663	47.731	58.3583	61.0444	115.125	41.9272	46.8209	48.4157	33.2462	26.7326	76.7539	135.898	82.2491	96.188	89.3604	44.2497	42.8582	42.3923	51.738	39.6034	71.3394	93.8142	59.5789	36.8158	35.699	29.8783	60.4407	45.8511	48.5275	61.5599	88.545
atp-1	H28O16.1	WBGene00010419	820.134	622.234	751.773	408.024	625.451	613.77	866.372	1725.71	596.024	587.419	550.376	490.762	591.427	887.905	685.079	636.801	623.99	1159.37	551.701	1234.72	1102.76	1184.22	931.262	1024.94	888.783	1109.74	861.72	844.397	1056.86	906.405	644.351	779.111	1045.11	726.399	580.81	974.305	896.974	1088.33	862.254	443.704	1270.58
F21A3.2	F21A3.2	WBGene00008992	86.4637	620.122	2.84349	6.82236	66.6638	161.012	30.696	33.4239	91.9739	12.3802	13.1864	0	7.34816	0.631419	6.83492	50.3562	21.0896	146.518	125.809	1.09508	2.9025	1.77337	3.58939	23.6051	70.0929	6.62979	16.6679	10.1045	32.0008	2.98	8.48487	0	43.5694	15.283	7.29394	9.8815	8.65962	4.305	5.32775	1.68009	3.15161
gsp-1	F29F11.6	WBGene00001747	321.624	617.313	379.647	143.614	88.7545	171.997	230.089	217.44	252.777	255.68	241.369	331.638	318.412	195.514	433.362	599.686	377.983	286.56	190.056	254.065	286.092	388.548	153.171	252.91	452.703	156.066	176.479	155.956	255.997	201.191	237.962	178.701	253.348	263.924	386.344	125.376	434.505	688.348	346.899	285.988	266.297
rps-24	T07A9.11	WBGene00004493	1441.32	617.121	1067.89	1024.42	1356.33	1282.18	1204.55	1005.76	1092.3	1869.4	2434.03	1379.21	1160.57	1359.56	1280.54	1265.78	954.953	1349.01	1208.13	2455.08	1050.15	1536.61	804.41	2019.28	1806.3	1249.01	1182.12	1158.63	1417.01	1333.83	833.771	1166.83	1649.42	1333.07	965.305	1675.96	1032.98	1150.37	1158.31	1870.5	2030.44
rpl-12	JC8.3	WBGene00004424	1214.12	613.729	975.299	695.45	1332.97	1305.56	1417.53	1696.86	879.498	1631.25	1989.72	1340.59	1313.13	1530.83	1135.51	1654.72	846.233	2017.27	1298.96	2266.24	1284.31	1689.22	1061.97	2171.21	1761.32	1176.8	1703.41	1440.81	1712.21	1508.54	890.633	1351.62	1536.46	926.907	786.407	1915.13	1103.37	1430.13	1297.86	1439.92	2092.13
K11H12.13	K11H12.13	WBGene00045051	418.526	613.4	422.771	850.886	940.027	373.273	286.746	1019.1	205.372	711.698	1445.07	709.269	761.015	735.096	801.315	596.513	492.982	366.143	839.461	623.269	432.933	715.659	979.39	880.563	359.483	935.964	1363.13	1674.86	772.647	1190.68	930.695	1100.71	564.311	383.186	735.521	590.211	731.483	592.019	1359.48	654.183	730.459
rpl-35	ZK652.4	WBGene00004449	1822.33	613.073	1309.15	789.256	1732.12	1520.27	1349.43	1600.28	840.586	2026.47	2472.86	1149.68	1588.84	1886.43	1520.63	1601.28	895.418	1464.75	1629.53	2680.9	1228.59	1817.24	1071.17	2507.2	2020.67	1196.03	1629.12	1968.36	1973.76	1756.06	890.955	1772.34	1520.46	1170.91	1268.54	1916.21	1435.1	1918.46	1430.99	1745.28	2448.02
rps-5	T05E11.1	WBGene00004474	1270.11	608.682	1272.93	912.371	1882.05	1830.55	1253.31	1500.35	1154.01	1791.01	2111.89	1250.95	1096.06	1467.03	1211.26	1059.13	1023.35	1776.26	1259.19	2122.9	1333.69	1489.4	1179.77	2274.22	1835.23	1251.72	1383.81	1303.16	1725.73	1270.12	1074.47	1441.77	2063.67	1520.59	821.336	2563.07	1026.79	1498.67	1203.14	1621.85	1832.45
gcy-18	ZK896.8	WBGene00001543	2.88384	607.983	0.704238	1.40155	0.518911	0.617075	1.08445	0.727868	92.4354	0.839451	0.925421	0.331881	1.72414	0.408184	0.392755	3.55746	1.9468	1.27966	1.06873	2.21437	2.3956	2.8054	1.35226	2.20435	0.631029	0.712715	2.15917	2.01895	1.78216	1.84802	0.751189	0.470761	0.50701	0.398253	0.713979	0.864641	3.02159	1.37983	1.49642	0.504325	2.07235
C27H5.9	C27H5.9	WBGene00044938	99.8715	607.881	235.916	3221.17	214.838	41.6543	136.83	368.778	1286.79	870.525	751.07	669.724	1070.43	3632.7	270.324	1404.08	6966.87	116.109	1480.97	47.5375	236.371	255.111	828.58	169.44	63.8628	726.846	281.518	745.364	398.864	1743.35	2153.94	2217.65	1526.95	413.21	734.936	597.261	673.954	409.276	556.905	419.507	1137.22
rpl-22	C27A2.2	WBGene00004434	1715.98	606.605	1131.19	794.852	1136.43	1746.54	1543.39	1496.19	824.453	1484.58	2179.59	888.757	1543.83	1323.09	1309.16	1579.23	892.256	1345.36	1133.9	2334.24	1382.76	1932.98	1312.13	1492.63	2147.51	1165.06	1587.88	1631.01	1938.35	1712.4	793.673	1117.36	1408.24	904.85	976.84	1216.34	1146.42	1476.11	1201.88	1502.97	1925.83
W05E10.2	W05E10.2	WBGene00012281	3.21036	604.846	26.4745	4.71006	27.1085	514.37	88.9163	4.2691	2.3582	5.58724	11.0835	1.15178	7.80131	1.21823	6.12732	16.6954	245.426	5.35396	10.298	7.59783	1.88101	4.18252	2.55052	9.19968	7.16508	13.6774	6.68469	4.31925	7.63859	8.57132	4.54962	5.00949	108.564	6.34684	83.8772	12.4812	26.4159	113.714	3.2697	0.807048	4.63051
rpl-32	T24B8.1	WBGene00004446	1707.42	600.041	1276.13	1136.63	1318.98	1602.84	1418.33	1351.2	908.168	1776.68	3009.43	1334.29	1365.89	1453.06	1484.68	1521.36	1131.04	1428.02	1284.93	2522.24	1176.69	1664.07	1014.16	2190.84	1854.65	1296.27	1234.54	1406.51	1743.21	1452.75	1018.69	1160.82	1745.83	990.41	1025.57	1714.62	1134.29	1467.22	1131.67	1340.14	1936.94
ZK185.9	ZK185.9	WBGene00220238	1471.04	595.453	1085.79	1358.52	2006.76	850.755	631.578	995.336	264.755	12792.1	23815.1	1368.25	2920.44	3618.72	2641.25	2716.21	516.042	1444.68	3826.55	2678.87	4705.79	1877.14	5403.75	4464.54	11160	6484.31	2344.67	3974.91	2473.02	4086.34	804.072	1745.5	2957.59	1770.03	7183.72	21533.6	3698.61	2492.7	3821.53	42666	2135.36
T08B6.64	T08B6.64	WBGene00206375	812.427	592.855	627.752	1181.82	1342.51	517.833	415.307	927.936	972.615	658.964	694.39	1707.75	1020.04	1603.1	1186.48	997.213	1804.49	547.016	920.355	496.2	564.694	958.908	1587.9	1159.41	464.475	2012.53	1220.24	1645.11	965.593	1347.25	1603.99	2143.42	1059.6	740.044	1141.85	1385.98	800.368	444.734	1765.11	701.185	1308.62
K02F2.5	K02F2.5	WBGene00019324	606.461	592.334	750.728	737.383	112.005	599.628	973.183	138.234	374.203	480.1	162.753	100.716	741.9	2049.46	715.514	329.803	309.704	166.404	636.768	75.2645	264.272	202.493	178.47	182.553	389.495	133.885	138.526	142.624	193.252	167.141	232.628	317.183	401.864	655.104	376.449	501.853	359.388	392.077	223.696	32.8447	161.837
kin-2	R07E4.6	WBGene00002190	386.241	591.208	594.159	297.908	130.823	178.985	240.715	355.755	353.544	308.304	213.223	528.024	467.02	713.703	586.837	410.235	183.82	214.939	295.194	627.957	768.483	539.279	195.239	283.508	337.184	206.321	172.368	177.408	288.462	262.793	422.547	356.64	345.986	521.667	433.344	182.325	675.629	668.05	600.59	160.059	412.55
W05H12.1	W05H12.1	WBGene00012289	115.787	591.021	108.044	130.182	55.7577	141.79	80.7598	37.2574	273.243	56.8079	88.3277	122.238	176.557	37.8376	151.424	82.3715	76.6006	92.848	162.252	50.3812	304.224	356.531	75.4279	188.167	234.483	126.064	112.733	102.873	94.2423	120.897	175.642	88.6646	274.71	146.777	208.482	37.6958	415.972	181.3	262.673	66.382	280.561
his-37	C50F4.7	WBGene00001911	559.032	590.668	546.851	537.869	387.893	510.76	551.205	242.396	490.212	433.687	443.978	449.292	498.738	319.104	420.975	529.268	414.939	257.657	273.87	324.703	352.573	641.123	237.986	432.28	389.891	175.302	234.136	164.239	363.999	229.817	416.483	388.746	402.383	570.551	429.992	192.248	664.421	569.594	525.636	516.285	323.518
rps-3	C23G10.3	WBGene00004472	1390	587.346	1088.79	878.773	1474.23	1465.76	1197.43	1385.04	941.033	1756.73	2319.41	1055.62	1128.94	1335.26	1126.17	1179.45	1001.32	1412.67	1199.21	2224.2	1184.26	1557.2	1188.6	2029.81	1670.91	1110.59	1489.75	1445.94	1679.41	1499.94	935.312	1412.91	1599.51	1038.73	945.919	2013.3	1020.7	1385.83	1082.53	1881.62	1873.32
B0412.7	B0412.7	WBGene00044939	620.097	586.792	604.818	1849.05	723.322	347.824	369.11	437.488	418.866	811.511	1056.68	394.953	968.189	916.93	895.375	911.323	1185	471.423	1023.82	296.209	750.875	615.442	1245.14	520.42	403.616	1707.78	1465.77	1467.99	882.453	1150.87	1089.05	810.655	1044.62	676.744	927.995	425.551	949.846	701.336	1007.57	822	589.551
rpl-23	B0336.10	WBGene00004435	1846.25	586.738	1424.59	1001.36	1515.74	1805.71	1635.74	1183.06	924.534	1543.82	2411.56	895.249	1515.82	1417.87	1518.05	1223.59	1014.61	1588.27	1196.12	2903.79	1350.64	1822.21	1290.43	1987.97	1950.07	1321.04	1456.63	1540.1	1971.53	1489.19	906.121	1022.36	1838.82	1254.4	1179.05	1696.48	1160.19	1559.86	1164.29	1745.53	2063.31
vdac-1	R05G6.7	WBGene00019900	583.822	586.513	531.557	280.327	578.214	612.047	693.359	609.999	444.06	482.977	407.17	360.453	492.663	668.712	651.757	479.684	358.297	720.004	439.983	805.41	951.573	930.136	552.535	744.772	686.03	563.433	476.149	556.148	656.342	590.458	459.835	558.245	841.221	736.987	481.961	460.522	774.152	841.058	702.669	631.082	812.456
F55A11.10	F55A11.10	WBGene00014397	314.567	585.677	1357.69	525.031	1510.48	213.462	208.639	778.731	1098.08	591.559	610.11	1413.92	470.673	1076.73	332.17	942.622	1505.22	142.26	1021.37	177.375	287.873	276.281	534.317	674.651	207.064	616.494	594.336	831.566	480.417	744.528	940.417	1506.52	474.722	313.164	6061.58	1176.92	425.241	428.535	909.756	586.778	639.283
Y57G11C.35	Y57G11C.35	WBGene00014593	199.675	585.113	263.623	935.417	402.497	591.704	283.77	170.068	448.761	438.483	484.324	274.327	220.896	133.549	220.944	715.857	543.774	166.721	429.577	330.098	328.516	458.65	533.275	387.552	347.083	763.26	561.445	559.463	319.694	377.442	372.149	312.014	512.431	190.722	403.091	153.424	459.007	372.674	394.746	117.181	336.508
rpl-13	C32E8.2	WBGene00004425	1342.1	581.036	1397.3	834.126	2063.74	2101.63	1009	1617.67	1092.84	1605.55	1981.08	1367.58	1239.81	1837.62	1298.28	1274.93	1077.3	1280.74	1590.58	2418.11	1283.09	1599.72	1105.77	2447.11	1599.94	1121.6	1380.81	1565.73	1630.4	1445.11	1020.73	1748.64	1573.95	1370.46	966.193	2038.66	1166.46	1412.42	1159.7	1779.23	1957.41
mef-2	W10D5.1	WBGene00003182	116.231	579.12	247.494	120.626	77.6622	258.667	358.489	107.486	153.075	53.981	61.3588	158.493	181.469	393.361	251.934	188.53	154.307	122.997	141.648	40.7749	134.88	155.618	50.7153	144.031	149.259	61.2746	63.4708	50.7707	131.922	68.0246	84.4381	220.859	98.3907	229.824	129.365	62.541	196.279	157.082	231.135	39.0938	103.57
rps-7	ZC434.2	WBGene00004476	1737.07	578.491	1488.99	774.884	1690.87	1499.64	1216.6	1724.21	1018.12	1930.92	2278.56	1393.2	1546.83	1589.02	1618.75	1399.54	1057.25	1704.4	1465.21	2385.96	1353.28	1777.09	1264.78	2313.29	1758.77	1431.15	1982.54	1960.28	2115.07	1955.91	1063.89	1465.15	1747	1315.97	1189.8	1882.47	1337.73	1816.66	1263.28	1685.92	2171.53
ensa-1	K10C3.2	WBGene00010730	228.478	578.051	245.107	146.552	339.129	462.93	619.758	232.745	164.443	135.309	134.932	90.7262	245.144	163.159	174.117	431.301	307.99	996.783	372.951	92.9824	138.218	119.584	101.26	131.037	191.687	140.349	142.888	107.336	162.013	126.743	119.345	124.776	211.433	266.453	118.452	88.6923	152.604	162.828	122.865	219.489	102.392
gcy-29	C04H5.3	WBGene00007314	0.24187	577.721	0.194265	2.25278	0.128016	1.41582	0.367955	0.830923	0.339329	0.351484	0.236692	1.85543	0.131617	0.182946	0.144427	4.97371	1.49696	2.52201	0.30115	0.559565	0.299729	1.18233	1.67331	1.8985	0.22266	0.3514	6.85384	2.7508	3.39162	3.98773	0	0.472215	0.520122	0.289275	0.608251	0.792701	2.18788	3.27625	0.679595	0.0786023	0.386684
nlp-7	F18E9.2	WBGene00003745	1469.61	573.486	20.1478	4.54911	151.016	2146.65	8.57895	126.196	21.3371	40.539	6.05904	13.1582	31.0518	8.74736	30.7561	11.7426	59.3993	267.995	15.2918	24.2399	13.6453	11.8165	19.1505	33.8576	11.6319	8.61367	24.2781	38.0251	2087.06	41.9045	10.5181	106.544	352.728	1733.83	17.5888	6.62528	57.1263	22.2511	26.4261	9.28899	23.8582
nlp-41	C04H5.8	WBGene00007316	10.4645	568.955	32.7612	2743.78	36.6197	361.912	21.2603	78.8494	26.9161	35.2923	193.729	36.2751	53.4658	387.116	25.9726	189.428	25.4855	101.955	329.105	31.2274	32.9442	17.9599	31.3573	2264.09	60.0741	26.4073	45.2954	44.644	70.7831	51.2153	27.1295	41.8036	47.461	69.2905	573.055	50.5514	295.445	2380.47	38.9163	3.05491	16.6701
rps-26	F39B2.6	WBGene00004495	1391.64	567.257	1330.87	1004.44	1496.35	1724.98	1380.31	1680.76	674.192	1523.31	2110.77	924.722	1066.93	1478.89	1079.17	989.6	740.342	1316.86	1437.54	1945.13	962.874	1360.92	782.902	1857.09	1696.25	1009.88	944.531	1113.23	1321.18	1137.91	829.035	1270.23	1422.6	1468.6	827.654	1763.81	971.284	1249.09	942.235	1915.42	1494.9
C06A1.9	C06A1.9	WBGene00045152	1181.99	567.094	763.315	697.118	681.205	623.507	499.36	454.28	160.126	819.02	711.542	210.596	1905.89	356.958	1530.78	560.508	503.886	974.392	669.224	550.356	706.143	929.95	1034.87	705.497	539.411	856.841	1077.83	1335.66	1130.46	982.064	653.893	396.995	548.491	453.139	693.141	165.351	1196.9	1152.56	1300.85	559.909	1229.37
C07H6.10	C07H6.10	WBGene00044945	142.447	564.518	118.389	624.018	641.43	181.559	106.746	355.997	575.547	278.954	560.908	476.113	462.561	675.091	183.618	447.729	2001.22	74.5451	1130.93	37.978	342.095	298.464	456.379	258.997	184.202	424.341	427.863	685.544	280.88	392.322	421.305	796.187	263.558	315.068	238.361	166.246	386.382	337.741	381.279	290.026	483.545
shn-1	C33B4.3	WBGene00006444	10.3201	561.807	9.31201	6.42834	9.47251	6.67753	36.4415	16.5598	6.67705	29.9834	11.6338	47.7501	30.6977	9.01078	8.05614	12.9862	21.1124	41.7623	5.43155	34.0454	21.6758	23.9187	29.907	28.0287	28.3626	12.7528	47.5578	29.1039	40.5564	31.8908	18.4086	14.9326	15.7436	6.12196	24.2149	15.3076	21.9623	21.6276	16.6224	6.94154	23.0915
F22D6.2	F22D6.2	WBGene00009050	880.752	560.259	498.237	288.89	204.543	397.449	1149.8	354.49	944.141	268.051	208.907	315.503	433.296	271.85	443.647	379.63	289.808	634.23	252.602	239.693	350.797	535.791	279.001	437.268	464.94	307.935	355.009	246.235	366.602	276.363	361.526	322.276	302.079	451.351	216.151	237.48	586.609	619.31	598.556	446.654	320.981
F45D3.3	F45D3.3	WBGene00009723	67.4156	560.016	32.822	30.944	36.1144	33.5584	19.6832	23.634	18.327	26.9211	14.087	31.046	89.1011	113.396	19.2987	14.5176	30.8364	34.7417	14.1879	44.0377	55.8463	31.805	38.5084	18.4577	83.5707	35.1624	73.0471	27.7964	42.2732	78.9726	46.1366	49.098	61.8356	47.2136	14.3246	44.1401	50.779	34.9701	78.0009	10.9773	55.4163
wbp-2	D2013.6	WBGene00008404	45.3789	551.934	30.4345	32.1668	20.9378	31.8807	85.4049	39.0031	71.1391	43.0396	54.4206	26.4253	63.734	40.2358	50.0344	105.539	42.2394	79.8611	61.5819	49.9034	61.6421	66.854	28.0773	41.3568	50.6758	34.0133	42.0718	34.3401	44.2722	45.5271	41.8738	46.2857	54.955	55.8419	46.1555	33.2787	65.5572	51.1045	56.6812	56.8676	57.6829
Y53F4B.45	Y53F4B.45	WBGene00044728	494.101	551.652	398.557	561.311	821.325	555.553	517.183	127.355	659.611	92.522	114.049	161.403	144.693	157.385	421.685	427.682	453.247	286.872	164.743	156.528	380.666	627.701	312.579	297.87	426.555	230.403	92.0346	72.122	177.38	165.129	226.586	187.81	297.39	334.66	282.689	145.272	522.099	360.496	392.181	19.9858	333.502
ubq-1	F25B5.4	WBGene00006727	503.869	549.922	350.405	307.522	147.144	211.34	608.779	276.515	797.132	299.438	273.078	745.141	796.414	413.338	493.289	746.752	445.646	449.991	343.581	299.46	580.396	574.214	270.232	313.507	612.649	305.141	575.688	305.708	338.222	391.581	574.915	352.199	675.984	471.229	294.118	274.846	736.165	468.921	504.02	568.022	485.415
tos-1	K07B1.6	WBGene00019466	284.138	547.572	243.728	378.157	170.724	152.171	220.839	222.018	602.286	168.414	247.924	425.387	286.13	235.593	185.514	219.126	298.073	341.685	146.171	234.589	336.589	311.369	347.354	225.204	212.014	121.799	965.358	309.001	478.154	346.404	172.434	255.852	301.997	190.99	265.566	184.521	315.029	347.877	233.149	253.089	155.855
rps-16	T01C3.6	WBGene00004485	1001.57	547.137	1223.07	806.442	1617.32	1761.51	1049.45	1143.38	1233.87	1734.69	2299.2	1502.97	1065.68	1591.69	1006.82	1135.18	986.408	1423.44	1340.44	1849.38	1015.55	1384.28	1129.74	2070.85	1516.22	1130.44	1395.37	1282.55	1441	1271.96	1077.84	1282.3	1479.5	1134	791.22	2080.99	970.014	1339.1	1106.45	1564.37	1605.97
fkb-2	Y18D10A.19	WBGene00001427	473.583	543.671	481.786	330.068	745.884	787.093	643.764	669.622	475.138	360.534	531.76	406.312	288.317	698.001	427.326	537.251	320.298	496.766	497.9	529.678	344.831	466.395	360.403	655.43	489.708	315.267	325.255	357.05	437.905	347.802	399.823	489.126	508.554	730.947	287.953	582.044	366.878	476.671	424.834	904.925	473.062
rps-27	F56E10.4	WBGene00004496	2219.6	538.528	1557	827.651	1795.52	1582.68	1447.58	1546.67	1043.82	2464.41	3376.81	1270.05	1540.36	1842.75	2007.64	1155.62	804.154	2428.38	1581.14	1874.4	1294.67	1530.46	1158.38	2153.7	1548.24	1357.55	1557.71	1672.93	1988.2	1638.74	942.682	1510.13	1633.61	1734.18	1849.62	2571.27	1413.29	1664.44	1197.25	2386.93	1670.5
rpl-7A	Y24D9A.4	WBGene00004419	1301	537.636	1018.76	616.688	1487.44	1299.35	1075.24	1725.88	740.092	1179.11	1707.43	990.064	1205.59	1464.17	1352.48	1302.54	708.473	1481.3	1207.02	2268.03	1250.58	1621.28	986.839	2211.21	1695.6	1188.67	1658.76	1515.52	1856.31	1512.52	849.3	1539.06	1451.69	1043.63	777.88	1682.68	1159.77	1403.57	1285.07	1332.5	2310.08
T06E4.7	T06E4.7	WBGene00011534	0.128687	536.611	0.325522	0	0.43704	0.392129	0.307723	0.35583	0.0945696	0.259109	0.222118	0.399317	0.362955	0.17947	0.119407	1.03263	0.886649	0.487709	0.203808	0.645447	0.432665	2.55059	0.712061	0.942679	0.189214	0.913582	0.908043	1.14295	0.563211	1.05283	1.02437	0.290608	0.295462	0.191029	0.396955	0.804865	0.676241	0.155584	0.788756	0.0481856	1.00641
C08D8.3	C08D8.3	WBGene00044957	187.189	536.567	595.407	914.811	872.8	235.399	158.092	646.133	1099.54	433.816	1449.17	1542.65	486.369	2647.86	268.324	486.49	3724.89	189.504	1609.05	116.877	354.705	468.229	351.23	742.325	135.254	1090.9	381.879	776.341	412.172	692.677	2099.31	2370.08	1283.57	658.623	1517.01	928.469	362.181	190.335	1030.56	626.188	841.391
W05H9.3	W05H9.3	WBGene00021050	362.461	534.688	219.122	54.4606	42.9625	201.528	360.684	41.6543	73.0787	504.034	900.313	90.0829	112.013	117.298	23.5231	699.498	135.969	1787.04	55.1858	262.948	77.0918	71.2371	63.7356	106.423	221.531	146.046	92.1561	68.8395	148.573	148.805	93.9797	40.4262	88.3291	167.437	202.868	44.9484	95.3155	127.217	101.051	237.584	88.9072
msa-1	ZC410.5	WBGene00013882	41.9642	534.591	135.597	82.8954	41.0745	216.414	24.2397	81.9924	27.1695	66.5245	118.012	27.656	238.87	70.2728	506.204	80.0812	101.928	167.008	78.7288	132.606	72.7401	104.74	139.632	192.765	61.0366	43.1293	154.739	202.853	392.599	166.436	3623.26	807.497	73.5134	141.442	170.321	56.6934	453.95	1369.21	98.4961	15.7054	135.769
rps-12	F54E7.2	WBGene00004481	1631.77	529.483	1423.74	990.403	1420.02	1924.57	1749.75	2169.57	1087.03	1686.71	2471.12	1501.51	1379.16	2185.93	1455.95	1528.19	1028.29	2152.37	1435.53	2792.9	1458.83	1775.02	1390.53	2632.05	2129.19	1566.61	2078.77	1984.23	2395.92	1936.78	1009.07	1680.01	1579.68	1064.9	1393.87	2173.44	1194.73	1806.57	1214.05	1840.11	2009.2
paa-1	F48E8.5	WBGene00003901	306.593	529.306	244.906	138.571	285.844	406.243	395.524	294.558	342.259	255.387	222.034	173.329	245.268	219.681	284.389	344.8	174.544	548.1	217.175	193.271	271.971	248.468	175.502	225.412	417.605	144.761	198.115	173.912	231.934	176.086	197.163	187	224.614	256.716	205.513	178.346	289.654	348.913	230.201	369.233	200.407
tba-2	C47B2.3	WBGene00006529	493.911	528.405	436.653	228.647	852.372	1088.89	747.997	785.205	818.838	1466.23	668.82	687.077	486.71	582.233	469.29	429.942	458.054	1320.62	376.35	819.707	992.568	853.252	673.911	646.253	815.475	410.338	624.178	513.787	604.505	594.746	458.73	552.178	434.953	611.511	466.533	432.139	525.616	803.39	825.034	895.127	669.255
rpl-14	C04F12.4	WBGene00004426	1133.44	527.336	1502.71	1053.82	1826.25	1611.49	1230.05	967.001	1016.56	1722.16	2367.79	1595.01	1110.27	1761.6	922.587	1374.46	982.484	1016.14	1673.1	1605.82	833.065	1369.42	914.74	2219.8	1132.05	958.258	1230.55	1279.97	1468.11	1350.61	889.143	1867.83	1494.39	1594.15	859.913	2703.24	1032.03	1284.36	1093.37	1571.91	1559.94
F46B6.9	F46B6.9	WBGene00009774	1.44968	524.959	3.28547	1.97277	7.79564	35.0983	49.3827	14.715	46.1492	5.92714	23.6863	2.06491	6.70439	0.450008	3.00336	20.865	136.189	88.3238	64.5896	2.98821	2.18368	3.65717	3.4254	4.13434	2.3285	2.21093	7.062	6.60786	10.7368	7.66796	0.468083	6.66907	17.2015	207.842	81.1498	0.744741	18.1812	9.35994	4.45468	0.617512	4.30394
pab-1	Y106G6H.2	WBGene00003902	815.721	524.787	836.861	549.058	461.957	527.416	876.439	736.738	707.216	2297.41	1562.91	599.694	1157.45	1147.28	884.065	546.448	615.408	1089.33	699.256	1086.33	1195.07	1369.72	777.221	865.331	1560.35	638.626	1228.99	842.546	1034.11	1153.83	634.919	855.193	1531.79	1301.18	783.327	1130.04	921.018	1241.4	837.73	1472.33	1437.16
rack-1	K04D7.1	WBGene00010556	791.326	514.822	935.02	642.226	1222.5	1400.24	990.172	1478.77	1100.19	1366.98	1688.38	1373.48	722.443	1293.75	720.04	896.802	775.87	1465.79	850.567	1447.83	1086.63	1157.05	969.245	1540.26	1416.1	935.572	1046.51	1003.56	1327	966.813	817.737	1322.81	1157.09	1067.99	627.342	1652.83	730.137	1114.18	934.832	1413.97	1406.98
toe-4	W02A11.3	WBGene00012194	79.4226	512.024	56.29	44.0214	235.562	191.375	200.977	51.7293	122.021	52.6926	40.5964	40.0654	55.3372	39.4437	96.3957	72.5046	35.9027	158.064	38.3138	63.1737	65.2174	75.0419	44.9254	93.0377	112.834	49.6248	66.0158	49.2921	64.1916	48.0544	84.6921	77.6289	53.1486	70.9896	57.9646	54.655	103.254	106.875	97.9344	79.5302	62.9959
skr-1	F46A9.5	WBGene00004807	506.943	509.067	411.307	231.519	301.93	486.192	550.033	384.528	549.19	407.548	365.95	489.929	477.752	378.179	620.734	675.229	300.762	410.591	357.587	388.748	498.905	469.45	247.961	390.209	760.323	252.74	256.532	238.942	375.231	304.199	678.158	396.314	333.555	457.504	352.441	235.077	539.822	514.054	397.05	487.822	345.579
rpl-20	E04A4.8	WBGene00004432	1444.08	508.93	1114.51	848.43	1617.69	1331.23	1187.26	1677.96	1154.88	1467.67	1735.41	1195.8	1157.79	1727.22	1210.38	1334.84	946.594	1319.44	1446.77	2206.21	1211.54	1613.64	998.796	2155.49	1683.21	1324.71	1404.83	1415.18	1724.87	1394.44	896.951	1758.58	1602.82	1254.72	775.231	2335.2	1052.02	1330.77	1172.97	1781.3	2038.09
W08G11.6	W08G11.6	WBGene00023429	493.258	508.904	598.507	2065.68	923.17	286.087	146.306	603.881	665.378	514.32	679.256	907.226	529.648	868.077	483.523	581.546	2772.18	465.83	939.3	271.178	405.164	441.789	777.914	618.643	340.726	2232.5	572.746	1110.56	637.09	731.489	1997.85	900.268	1108.44	598.277	962.399	774.452	597.64	455.643	784.873	665.637	627.303
hsp-25	C09B8.6	WBGene00002023	79.5236	508.769	61.5509	60.2525	40.6762	65.5358	107.496	87.2868	81.2314	102.476	86.6509	64.2423	135.316	217.039	67.0345	54.3855	75.2568	102.396	37.9461	174.867	208.74	178.517	114.743	128.267	295.772	95.7507	120.292	111.922	140.389	137.906	63.8918	77.8985	78.4399	58.6531	127.656	88.9984	171.827	156.669	105.26	29.427	146.967
C16D9.11	C16D9.11	WBGene00045055	91.2559	503.971	145.685	952.726	339.28	106.069	184.088	665.359	420.721	398.509	931.279	846.975	398.466	2059.79	245.138	517.616	923.714	106.701	1021.16	76.2086	200.513	221.219	293.429	428.095	86.1454	291.133	268.11	672.005	254.128	573.097	1221.43	1113.25	302.687	391.381	473.086	500.234	306.164	218.554	600.33	346.766	877.531
rpl-36.A	C09H10.2	WBGene00004454	1696.44	502.107	898.713	781.752	1356.78	1110.45	821.803	1290.25	845.806	1520.18	1896.65	1097.71	1286.59	1295.18	1526.32	1249.83	847.996	829.405	1466.57	2066	927.435	1550.88	727.934	1729.15	1211.33	1156.54	1068.35	1548.47	1294.05	1515.47	826.515	1185.94	1422.21	1034.26	1142.32	1440.52	1208.38	1209.16	1000.84	1400.82	1874.17
tpan-1	Y44A6D.2	WBGene00012853	736.309	500.256	1273.79	986.208	969.173	967.252	791.813	467.583	325.471	1532.3	1059.21	455.125	1459.31	2299.59	1992.43	581.685	252.348	972.201	1913.3	210.954	2163.05	3252.9	968.692	1820.98	1667.95	497.899	593.403	510.557	679.807	707.045	1724.12	1661.84	1151.19	1603.66	1603.19	773.498	2147.32	2070.99	1731.3	1084.71	1377.1
bra-1	F54B11.6	WBGene00000262	36.3401	500.08	7.82416	136.765	186.422	605.604	674.763	48.379	452.07	16.3624	7.1047	6.93777	13.1063	4.92443	6.93267	477.311	172.094	45.0529	25.5048	11.6517	4.91166	8.18472	12.6957	9.39239	22.4323	5.4517	13.2963	7.44542	21.8728	12.7809	7.66427	9.49534	71.6917	20.4634	7.36192	7.9945	23.9338	14.0021	9.17505	13.3755	8.20778
gpc-2	F08B6.2	WBGene00001682	527.347	498.536	952.155	468.687	343.501	714.722	776.288	409.923	467.919	840.135	575.097	807.743	811.896	1011.57	1669.22	908.323	276.22	742.287	644.295	621.806	1030.5	1331.87	560.421	745.017	1095.96	423.619	375.652	410.949	514.418	515.174	1126.31	923.399	626.777	992.347	873.898	413.828	1084.33	1275.09	1059.25	1195.7	573.588
nduo-2	MTCE.16	WBGene00010961	609.51	498.116	600.373	1342.11	224.778	354.349	452.471	383.559	364.989	1084.23	994.13	480.591	459.936	222.402	839.133	626.208	722.912	667.874	436.693	1581.01	540.001	842.61	666.287	572.711	936.459	1068.23	684.557	870.144	812.083	961.623	1444.53	298.435	893.05	430.35	532.095	335.472	946.455	683.886	767.013	254.589	1256.17
C27H5.11	C27H5.11	WBGene00045091	88.3565	497.043	670.276	1576.89	988.646	592.968	205.025	288.716	2034.04	481.507	251.327	2155.78	105.409	206.523	95.5313	142.347	840.094	147.566	1046.31	103.335	160.318	181.751	164.73	441.62	451.883	2478.37	153.734	124.752	97.1697	105.258	991.806	574.95	1360.79	1055.33	87.5793	771.207	179.647	169.219	247.676	224.691	112.163
klu-2	ZC328.2	WBGene00022592	75.892	495.294	93.4375	16.6083	46.384	274.434	119.941	21.7791	47.7162	13.6682	22.7482	15.1112	58.1118	12.5624	38.0724	128.751	44.2472	23.7005	58.2152	15.4349	28.4723	33.0031	28.9733	48.4174	66.5035	22.2374	27.8188	21.8308	23.0881	20.3022	63.0625	12.4709	61.4274	148.597	56.7827	25.9968	73.3798	32.863	28.4762	6.75171	21.6932
F28C6.11	F28C6.11	WBGene00045130	410.935	490.79	400.546	2088	971.563	414.918	228.753	757.744	411.924	598.721	1536.83	727.524	559.979	932.02	643.806	571.564	1785.33	456.944	1205.91	395.487	420.34	580.288	677.015	765.489	259.746	1577.62	740.25	1854.82	633.539	1003.05	1389	1300.32	746.643	600.344	843.433	702.533	737.083	527.772	1223.53	927.469	697.549
pde-1	T04D3.3	WBGene00011433	2.72927	489.162	8.2077	4.27438	62.2655	165.734	117.789	8.03195	13.6544	9.39523	23.3841	3.46726	10.0196	3.07054	18.7349	12.997	136.04	152.084	92.0292	12.6934	24.8765	24.9376	27.0713	16.6641	6.63325	4.74141	20.5619	16.1061	18.6584	21.4499	8.89079	12.6201	44.6972	9.38689	101.546	7.33579	28.9588	143.672	34.7218	1.55505	31.9419
cyc-2.1	E04A4.7	WBGene00017121	769.339	487.865	556.409	485.84	937.961	1050.78	733.648	625.334	443.814	682.438	1001.38	700.955	724.683	739.313	718.776	914.188	484.477	831.218	747.63	908.103	535.549	861.23	529.527	1159.31	891.558	577.896	528.267	646.776	725.942	695.965	556.507	601.846	834.498	626.494	578.194	813.998	869.634	833.122	632.336	938.129	807.5
eef-2	F25H5.4	WBGene00001167	846.518	486.845	846.681	489.426	635.523	698.958	779.5	1005.59	784.645	1060.34	1231.35	869.028	882.092	941.645	797.273	1120.44	825.106	1415.37	630.282	1515.3	950.672	1288.66	904.511	1321.33	1210.8	981.502	1182.69	1097.35	1207.39	1207.62	802.078	830.653	1118.07	650.043	572.912	1208.83	753.94	979.26	861.611	690.402	1736.22
T11B7.2	T11B7.2	WBGene00011707	6.141	486.652	1.79371	23.0304	33.7494	126.977	5.90154	77.8319	89.605	7.23169	2.51368	1.92638	7.5773	25.5917	4.92386	114.494	3.39691	238.557	334.437	124.364	5.05662	5.1176	5.50377	17.7057	5.73929	5.05057	5.45277	5.33553	7.99097	6.74244	4.42792	7.27352	20.0254	4.6137	2.37175	9.3271	5.19315	2.54639	6.73506	8.62888	7.14292
F01G4.6	F01G4.6	WBGene00008505	581.586	483.884	463.804	253.443	498.075	571.262	824.036	744.667	480.755	481.1	414.848	354.024	480.523	557.601	553.909	503.866	354.046	948.221	377.139	828.03	723.24	778.462	518.428	664.605	694.375	626.32	498.57	517.022	654.713	562.203	430.983	505.499	724.859	1032.65	408.592	507.031	626.386	722.034	578.808	372.608	834.449
scd-1	H20J18.1	WBGene00004739	91.8964	483.251	174.932	78.2702	20.6258	35.8486	57.8611	58.6469	97.9716	16.4824	24.0065	34.4212	123.744	467.254	53.088	52.7728	77.2598	45.1259	44.8543	47.0353	55.6669	47.2734	29.7572	72.1229	77.0631	36.4605	52.955	33.4166	91.6682	44.3232	87.4028	56.9676	39.7329	84.8768	33.2508	40.3142	65.8525	45.7855	33.6415	13.6271	47.9044
T10B9.11	T10B9.11	WBGene00045147	136.039	482.928	245.104	984.38	486.746	107.193	101.456	299.885	424.978	313.223	630.23	887.118	369.732	753.228	180.724	501.121	1864.86	99.0061	682.287	103.576	179.309	327.886	285.859	414.69	147.517	834.234	218.959	591.921	239.04	506.764	1006.99	1053.21	508.764	338.467	813.235	470.797	336.525	219.029	626.304	334.4	797.746
unc-43	K11E8.1	WBGene00006779	294.897	478.11	122.881	121.355	115.933	242.096	196.133	185.79	340.921	97.874	74.2368	118.133	218.351	109.963	319.202	462.55	175.494	198.807	224.99	86.4675	176.789	233.089	63.5898	151.224	157.036	67.3348	89.9017	70.7097	119.296	102.847	197.916	212.21	191.435	159.603	114.259	66.2876	183.581	168.179	135.81	113.03	161.236
egl-21	F01D4.4	WBGene00001189	1384.78	478.03	3779.09	2080.82	564.266	1111.74	2822.11	396.375	1581.59	557.457	299.059	729.15	1194.67	2922.26	2503.58	919.464	1306.56	482.219	1668.07	207.348	438.828	407.829	923.924	1304.08	1875.03	424.864	394.264	422.476	706.947	326.095	705.431	1589.12	1402.73	3683.77	1002.49	1129.42	1026.86	1625.43	738.881	80.2832	325.919
T08G5.11	T08G5.11	WBGene00014511	184.566	477.137	727.827	1337.68	1002.48	624.377	445.728	248.662	2289.44	261.659	80.1316	1704.74	52.6423	374.561	42.4531	222.125	982.403	189.409	1326.62	75.2796	124.639	78.7878	182.448	232.142	194.976	1070.37	107.394	154.89	106.558	127.149	845.852	578.523	693.662	1920.73	157.982	668.815	114.73	55.0204	96.3216	725.631	83.5317
rpl-33	F10E7.7	WBGene00004447	1468.7	475.529	1102.77	753.233	1360.81	1394.34	1120.88	1481.66	848.571	1217.06	1796.79	1174.01	1061.95	1465.77	1391.32	1169.42	814.655	1407.91	1230.37	1883.11	1007.53	1268.81	880.421	1933.39	1483.61	1170.97	1198.72	1325.64	1597.83	1229.94	850.132	1389.33	1309.51	1010.12	836.722	1769.65	962.886	1170.7	993.149	1265.38	1544.48
T19B4.8	T19B4.8	WBGene00044930	123.501	471.73	623.812	1268.84	465.739	111.166	91.167	302.652	254.848	494.737	1077.91	443.32	491.719	917.577	187.913	332.926	2035.74	112.674	1548.89	56.6502	316.152	262.353	347.316	230.556	92.7713	582.429	337.196	878.718	246.559	822.141	918.654	1136.64	377.939	321.873	1261.83	299.177	329.567	297.829	524.315	254.211	760.311
gdi-1	Y57G11C.10	WBGene00001558	427.966	469.483	391.89	311.353	326.49	544.191	668.007	305.356	519.746	469.284	216.802	896.188	544.182	512.356	512.679	635.979	318.408	367.995	268.596	469.052	562.884	512.588	278.234	384.233	616.958	189.768	243.614	219.513	339.985	312.85	560.916	507.225	478.754	503.474	230.392	330.159	468.654	396.732	580.407	624.538	371.648
F07H5.3	F07H5.3	WBGene00014307	483.529	466.144	435.283	533.942	660.131	913.654	894.13	346.024	523.085	473.946	352.173	337.118	390.751	437.98	1325.76	804.666	223.747	459.992	366.543	1411.26	682.754	736.646	377.629	718.895	628.411	321.169	334.065	262.302	425.671	595.5	1042.45	827.752	416.072	581.08	548.72	274.16	599.409	659.721	833.721	264.808	500.915
F20A1.4	F20A1.4	WBGene00017616	0.810667	466.01	47.7733	3.89675	5.3901	47.7699	1.81228	6.7387	3.71321	2.88933	1.92023	0.660041	0.948605	12.0808	1.02058	13.7506	21.8949	11.5479	1.43485	1.64421	1.4481	2.1699	3.58937	3.15671	1.21105	7.90101	3.23167	1.85344	5.50679	3.75826	0.506579	1.47886	11.6989	2.44434	1.3755	1.01941	6.02363	5.63484	1.53058	0.221353	2.36864
F46F2.5	F46F2.5	WBGene00009789	3.65498	465.255	2.51833	0.429436	22.2582	80.0624	31.8402	27.6206	16.3962	4.63108	1.7632	1.38797	5.23256	1.5077	1.5322	35.9729	136.236	70.8041	181.302	3.99525	2.53208	4.24003	2.67351	6.7037	11.9298	1.70706	6.01268	5.55159	5.52482	5.74988	4.65551	3.81344	40.9633	29.718	1.65101	2.38662	5.21402	4.49989	3.1702	0.885938	4.6574
rpl-9	R13A5.8	WBGene00004420	910.204	463.622	959.255	652.465	1277.1	1102.55	955.304	1382.34	1073.12	1464.11	1678.66	1239.75	796.142	1528.88	827.697	954.446	848.281	1398.83	1000.14	1461.5	1114.11	1149.37	769.299	1682.36	1304.34	1155.74	925.583	908.29	1189.65	974.8	720.378	1367.71	1174.56	1503.55	591.997	1801.1	728.997	1008.49	844.869	1449.95	1271.97
rps-28	Y41D4B.5	WBGene00004497	1290.44	460.189	1269.85	1380.27	1336.34	1355.02	1860.19	1376.65	1216.74	1655.44	2139	1356.17	1116.32	1592.98	1220.38	1193.57	974.72	1558.84	1480.86	1897.29	1129.15	1396.31	941.331	2108.31	1698.48	1704.88	1094.92	1082	1658.37	1091.02	1352.37	1218.56	1767.28	1654.06	822.89	2231.49	947.7	1133	993.509	2042.54	1153.41
cmk-1	K07A9.2	WBGene00000553	157.429	459.109	69.9693	72.7237	75.2626	109.31	115.412	170.822	380.868	164.117	83.8913	85.0413	139.643	83.1836	114.484	162.906	150.683	136.124	89.8198	22.4862	56.6477	55.7972	41.9389	94.8969	122.848	28.0728	47.5373	40.4512	91.4154	48.0662	145.072	127.921	69.5	150.868	68.6432	41.1174	79.5664	103.055	104.261	39.1106	43.1415
Y116A8C.50	Y116A8C.50	WBGene00045155	47.2674	458.11	60.482	598.628	577.847	117.059	81.8131	253.971	294.62	173.465	482.577	518.727	109.608	306.426	45.9877	164.001	1046.32	27.2546	516.217	24.4145	90.802	138.135	96.1255	239.424	128.596	167.783	110.505	140.154	56.3056	85.8029	759.07	352.464	336.44	153.091	102.473	240.253	113.451	127.206	154.281	130.519	125.502
nhr-120	C25B8.6	WBGene00003710	159.56	457.554	2.71704	1.52975	9.62911	39.7373	88.3893	11.1196	89.2852	3.43731	2.07241	1.07551	3.69373	2.72044	2.79261	31.9424	8.04989	12.4233	1.80577	6.95516	3.06546	9.00749	6.48502	5.56322	10.6265	9.65592	7.0894	6.21139	9.37508	10.4358	7.0058	2.62696	5.6021	2.07484	2.16329	6.90305	5.51399	4.45087	4.48306	1.01463	6.43038
Y71H10B.1	Y71H10B.1	WBGene00022201	42.8701	456.693	34.9867	39.9862	23.7268	31.3152	44.5533	30.7374	63.7922	35.3312	21.5471	82.1166	68.287	40.3859	61.1647	57.4134	28.7965	58.5274	33.3722	66.0573	65.5502	53.8512	35.6364	47.345	56.4336	40.4008	42.8301	40.2143	89.9169	70.4379	67.8412	50.524	46.1819	45.1161	30.291	30.0653	70.2707	47.2845	59.3958	46.9644	57.796
F58H1.2	F58H1.2	WBGene00010285	8.24803	456.039	2.31222	6.78441	5.93803	4.00159	2.70975	9.20988	6.05139	2.34471	1.48744	16.8391	49.9655	36.6799	4.3981	5.70685	12.3307	4.20078	3.30352	18.1518	13.7766	5.39615	35.6711	3.94649	12.9453	6.96567	4.02789	5.0222	11.6252	29.6085	8.87287	8.12252	19.8072	17.0892	2.52754	17.6233	12.294	8.13105	20.2441	5.01875	13.5649
csnk-1	Y106G6E.6	WBGene00013709	106.599	454.972	81.3238	55.931	65.5557	177.551	176.059	79.0067	113.6	57.3262	57.2025	69.9053	130.644	74.5683	162.432	171.675	78.3376	197.401	95.0043	80.2382	253.365	145.036	63.9806	74.8042	133.234	79.783	99.4702	73.8671	98.9882	106.125	130.819	79.4979	127.02	123.759	106.714	47.6014	123.198	132.089	186.821	106.747	128.263
H11E01.3	H11E01.3	WBGene00019188	221.685	450.693	108.29	42.1011	61.2538	164.683	212.764	125.245	369.175	77.0513	33.4246	364.795	148.693	162.164	42.1041	147.516	139.554	174.174	167.479	54.172	217.13	203.321	71.364	107.846	225.899	52.9208	63.088	56.4221	70.0447	168.513	203.943	52.5124	177.485	80.1981	62.8752	41.3952	208.604	101.079	110.432	10.398	134.654
R166.7	R166.7	WBGene00045074	163.448	442.289	481.319	1266.81	388.335	365.547	226.303	460.805	1202.15	409.893	305.42	1365.9	397.569	706.937	206.429	384.035	1420.47	514.434	788.479	314.513	254.287	513.134	462.736	472.627	482.451	1588.1	402.033	628.188	441.579	382.195	908.769	647.047	893.399	369.211	197.169	224.095	383.011	280.638	576.466	341.24	602.475
rps-18	Y57G11C.16	WBGene00004487	1200.39	439.56	888.272	738.115	1212.54	1040.06	937.31	948.183	817.657	1452.78	1848.94	1034.75	972.467	1099.87	961.595	934.133	796.444	1190.77	977.367	1998.39	1023.43	1359.72	776.05	1578.51	1402.3	1140.89	951.388	1146.83	1325.59	1126.12	863.256	1001.72	1412.58	881.484	720.147	1489.79	840.286	1033.58	806.618	1543.18	1592.22
eef-1G	F17C11.9	WBGene00008920	717.677	437.398	558.309	423.909	388.409	878.619	699.507	764.389	562.001	785.316	1078.48	863.706	656.293	765.55	645.599	1951.21	538.045	1555.98	627.954	1202.82	811.32	890.672	674.643	1009.5	1025.76	692.311	1214.39	941.94	1056.36	1024.83	542.925	699.493	843.793	525.477	540.683	902.271	636.136	866.757	733.924	590.775	1155.99
ldh-1	F13D12.2	WBGene00002262	1351.48	436.661	202.89	198.372	876.488	1633.07	847.155	162.199	1965.64	203.513	228.86	339.062	374.576	152.419	480.274	222.392	210.093	485.308	241.665	165.186	225.997	163.215	151.595	255.441	250.168	86.7502	176.224	115.145	246.442	170.527	176.879	335.444	334.191	288.966	322.625	135.689	468.562	491.563	488.081	414.304	134.466
rege-1	C30F12.1	WBGene00016260	67.1418	436.129	12.3002	10.5624	95.6077	427.793	9.23292	19.2691	17.0585	16.5853	12.1746	3.5471	23.5075	14.8428	49.563	130.036	88.7014	35.6084	30.5052	10.0285	20.3611	14.384	13.2623	22.3941	15.6628	21.6916	11.0272	14.217	14.4015	16.075	17.467	24.1712	75.295	14.0129	19.2814	12.9681	11.7629	10.0195	19.2022	7.69271	14.4448
rps-13	C16A3.9	WBGene00004482	727.795	434.066	840.587	673.809	1243.14	1203.7	753.639	974.786	889.307	1340.69	1690.53	1048.43	845.541	1131.41	697.455	891.609	751.491	1303.75	905.107	1402.52	1021.54	1163.11	693.291	1356.31	3322.49	1067.81	816.072	845.821	1025.54	876.265	761.842	985.252	1147.05	1108.53	763.7	1530.47	681.43	823.93	815.794	1314.78	1079.59
gsp-2	F56C9.1	WBGene00001748	199.921	429.843	177.873	135.294	175.3	277.816	426.218	171.696	227.415	118.448	131.329	119.124	150.503	136.636	198.814	253.102	171.595	264.42	142.133	175.58	182.493	242.246	127.583	207.768	222.503	177.863	191.407	146.002	191.723	163.485	205.084	147.288	194.675	169.541	138.761	176.484	245.154	222.666	217.246	204.3	190.53
C49H3.15	C49H3.15	WBGene00201576	0.315989	428.974	1.86311	0	0	0	0.473448	0	0	0.538458	0	0	0.227031	0.276517	0.354036	1.05153	0	0.457802	0	0.474805	0.309259	0	0.567705	0	0	0	0.93138	0.473567	0.592994	0.986196	0	0	0.0880937	0	5.24299	0	0.452943	0.319608	0	0.593088	0
D1007.20	D1007.20	WBGene00045094	866.425	428.216	1377.06	1373.02	900.917	596.527	371.667	450.883	1305.31	802	1027.96	1363.19	1075.93	889.007	1008.58	635.836	1594.78	553.901	1228.49	455.444	800.115	585.165	838.822	788.147	472.405	1675.47	1199.29	1241.9	962.175	1097.48	1134.68	835.526	632.485	888.171	909.959	861.997	1090.65	788.931	1221.5	1457.62	721.881
pde-3	E01F3.1	WBGene00008443	40.7543	426.819	221.229	41.2481	83.4299	140.679	154.647	231.101	137.587	20.1661	23.0979	215.674	24.4765	8.42166	24.7693	110.934	104.175	204.289	28.1656	18.0196	24.1677	15.8501	26.165	65.1231	111.165	17.3829	45.0794	27.7416	48.1642	34.2554	146.676	35.4661	48.5895	41.0772	112.606	84.346	77.4629	153.124	58.4178	3.59758	20.4986
R106.8	R106.8	WBGene00271642	248.365	425.477	141.563	106.917	221.224	323.137	530.127	260.324	352.83	165.973	140.639	110.157	220.306	123.866	118.935	210.287	207.58	584.681	194.262	179.165	232.951	211.567	97.252	132.22	341.4	108.522	76.3967	78.2752	149.229	106.795	146.048	102.625	175.946	160.704	86.0186	115.263	150.079	159.087	172.228	110.664	154.215
R151.11	R151.11	WBGene00023466	251.218	421.06	458.073	1463.07	1002.67	351.259	216.882	690.901	759.877	327.931	861.784	1451.58	314.811	902.544	399.866	383.066	2187.51	363.377	992.231	229.715	430.864	382.786	556.105	661.22	297.971	1216.07	461.875	961.266	500.428	585.246	1659.91	1358.1	720.659	674.035	404.946	974.939	288.275	341.512	611.472	821.17	422.651
F10G2.7	F10G2.7	WBGene00017366	0.513429	419.055	0.347809	0.804051	0.219019	0.138225	0.178724	0.219904	0.281802	0.432024	0.144183	0	2.92889	1.19116	0	0.535284	0.66369	20.6309	1.55324	0.396071	0.244706	0.640249	0.535197	2.1429	0.581753	3.53688	0.997774	0.705001	0.35469	0.714188	0.735966	0	0.396234	0.0493701	0.243749	0.281523	0.286049	0.442408	0.291099	0.200669	0.688588
eri-12	B0001.6	WBGene00007091	24.4845	418.931	29.2256	22.7324	12.7151	17.2284	34.2742	16.0182	28.0684	17.0657	15.4407	27.6238	109.082	26.041	43.5555	29.5445	28.0932	31.4088	31.3488	47.435	54.3362	57.1701	25.31	35.9478	62.2783	21.5881	31.0655	29.185	28.6115	44.431	43.71	27.2598	54.2768	22.5514	29.8677	20.754	80.3883	30.1249	24.0726	28.239	60.8003
tpi-1	Y17G7B.7	WBGene00006601	328.89	418.666	291.123	279.716	367.368	841.646	425.143	259.504	337.292	238.285	180.936	454.437	230.011	275.7	328.519	264.827	294.583	318.62	243.437	312.755	431.323	416.442	254.445	400.961	251.703	214.356	208.351	173.349	248.24	204.171	375.013	266.656	503.788	461.388	342.967	382.774	594.486	484.657	489.885	184.424	272.339
hif-1	F38A6.3	WBGene00001851	318.935	418.517	315.225	258.653	92.5471	227.456	285.061	193.665	297.512	107.797	162.712	298.887	280.846	135.839	362.052	446.548	510.453	128.815	483.62	131.006	202.634	306.296	83.3069	178.96	401.651	108.422	129.416	95.3985	215.935	155.836	103.516	231.163	220.805	324.312	163.041	114.505	393.497	638.293	243.85	83.5166	233.516
R06C1.4	R06C1.4	WBGene00011059	407.337	417.387	493.006	224.767	604.479	737.484	555.244	557.125	371.297	430.73	581.651	269.017	411.482	525.782	504.036	453.783	283.094	598.553	557.199	787.282	427.337	616.051	392.302	656.222	427.877	220.789	362.209	445.898	471.74	512.346	419.428	412.982	409.699	440.698	373.692	432.701	490.333	549.054	320.456	276.55	640.736
T23F2.5	T23F2.5	WBGene00020738	823.233	416.705	27.5994	28.4931	277.404	319.071	1284.21	206.491	794.872	63.874	37.6922	109.955	528.973	146.877	39.7357	242.507	51.3081	693.362	406.227	142.011	85.736	52.1871	77.5063	114.865	61.0028	116.161	67.6353	65.3618	273.548	73.1644	11.4096	48.1243	79.1859	882.263	50.7666	48.4016	75.0524	87.2071	77.5602	218.369	47.807
F43A11.8	F43A11.8	WBGene00045167	606.978	413.607	362.989	935.44	1049.91	521.563	590.41	960.675	380.333	622.756	781.517	724.578	1053.69	1300.71	1010.19	854.983	827.208	445.381	684.31	936.547	2765.8	1494.28	1576.78	1045.36	768.203	1576.53	1196.65	1813.52	856.591	1224.91	1601.77	1472.82	1208.59	508.88	550.901	1062.1	774.697	363.925	1835.72	1104.1	1764.72
K09E9.4	K09E9.4	WBGene00044143	327.051	413.581	102.343	55.1297	22.0978	102.045	38.6197	140.353	82.0765	155.331	92.8238	65.4164	145.182	121.296	262.499	78.1269	25.3073	157.676	60.5815	68.7789	119.601	145.88	52.2169	104.101	116.099	88.9278	48.1059	51.059	75.3791	68.616	63.6375	119.274	73.8132	94.0132	65.1017	55.8507	166.537	245.222	227.272	91.0111	97.7326
tub-2	Y71G12A.3	WBGene00022139	61.2285	413.345	73.2557	43.4507	77.8687	93.7275	76.6845	58.5468	65.848	42.9611	35.3094	50.9498	61.8234	37.9193	58.9391	84.8152	136.727	136.089	42.5664	82.9768	55.674	65.1445	36.95	64.8483	81.9408	28.4242	68.4616	41.966	51.9203	46.5802	54.0045	49.1759	50.1349	45.7561	71.4643	39.8756	75.4643	70.7491	69.4237	69.5765	56.7353
F21F3.6	F21F3.6	WBGene00017675	252.115	411.976	488.609	85.3116	455.554	980.438	470.348	307.127	580.475	119.022	94.8081	172.289	408.275	297.366	355.653	585.184	215.667	334.891	242.868	139.64	238.57	351.279	175.641	165.896	349.573	225.711	163.291	131.615	174.774	144.74	262.837	165.272	285.175	262.862	163.284	102.585	333.701	224.719	162.982	128.085	190.52
Y37D8A.4	Y37D8A.4	WBGene00012546	28.5498	411.932	26.0407	12.0327	136.517	229.781	171.186	10.0837	11.2372	10.1421	9.41953	25.0574	55.2214	21.1825	12.9615	46.968	54.5752	77.4136	16.5936	14.4781	18.3645	19.1393	10.033	11.6246	15.66	25.9456	15.3229	10.6174	12.1797	15.362	10.0612	27.8514	44.3722	19.98	17.0458	12.9486	20.345	23.6012	18.5508	5.24654	14.9999
rpl-28	R11D1.8	WBGene00004442	1255.46	411.806	914.834	628.765	1335.41	1240.45	909.464	1493.43	763.617	1097.98	1416.77	800.871	1052.04	1368.29	974.37	996.605	698.178	1438.19	1110.7	1710.41	908.887	1149.7	860.127	1892.55	1125.9	1110.82	1376.96	1339.07	1662.22	1233.56	567.205	1286.38	1221.63	1066.35	784.993	1717.11	872.99	993.519	993.586	1193.99	1533.18
F08G2.13	F08G2.13	WBGene00045119	60.8347	409.149	70.0566	172.462	474.06	315.148	182.997	313.791	518.581	182.903	424.676	303.408	109.684	424.653	84.8198	286.668	1103.01	41.3801	671.701	40.5795	130.285	115.29	112.606	179.523	200.234	107.868	69.737	214.121	126.426	236.738	476.839	1020.32	243.849	147.521	85.4502	402.991	134.143	86.3124	226.745	176.722	312.482
C35E7.11	C35E7.11	WBGene00016463	187.196	408.728	94.759	125.459	110.51	207.693	238.346	377.985	185.741	69.4871	69.1036	12.9406	77.0369	34.4691	13.0211	210.378	130.404	83.79	224.067	20.395	56.2977	37.5395	34.1449	59.5229	54.6336	105.957	66.2387	44.4766	101.015	38.368	80.8	23.8417	96.1661	129.022	110.745	56.9598	176.096	120.622	92.0902	4.19284	21.1421
F20D12.7	F20D12.7	WBGene00017645	0	408.678	0	0.316419	23.5299	41.3074	0.367849	0.216055	0	0.773833	0	0	0.296613	1.63955	0.329684	0.87502	2.08204	14.5178	0.167653	0	0	0.73117	0.917079	0.538107	0.12635	0	0.985837	0.437293	0.907395	1.87831	0	0.635571	2.98371	0	0.503533	0	0.451538	0.460052	0.501409	0	0.117304
rgs-4	Y38E10A.21	WBGene00004347	101.016	408.083	132.841	20.3728	249.957	526.224	283.157	101.788	511.074	27.122	25.7157	1214.89	102.728	100.673	96.5398	180.819	140.438	132.384	114.242	29.7127	180.99	287.255	45.1702	68.0882	223.456	28.4203	48.8256	54.4051	59.1412	96.527	18.8763	105.724	155.928	109.647	51.709	57.4359	84.7643	140.113	346.724	12.3209	170.013
xbx-6	F40F9.1	WBGene00009580	288.926	407.734	103.421	60.8022	82.9034	124.812	208.485	85.4541	193.827	99.9567	68.8287	159.447	134.507	125.823	142.805	174.955	59.5258	169.825	70.9566	80.4101	102.43	142.992	55.4236	104.866	118.736	50.9707	82.1077	64.8325	103.132	68.8559	118.638	105.17	83.6864	158.041	99.7263	63.3182	144.115	206.362	121.407	145.189	95.6889
nlp-60	F08B4.4	WBGene00017236	638.575	406.426	2.70007	2.15519	12.7776	615.729	2.64019	1.57788	4.07181	5.30322	1.30864	0	3.37613	0.583472	0.687994	0.456361	2.5877	4.63166	2.26827	0.83481	2.05071	1.31026	1.14236	3.02623	2.31657	0.52999	1.70181	3.81955	4.15205	2.40545	0	2.54025	406.265	1.10209	1.83398	4.17717	6.82462	2.0094	1.86051	0.364786	0.793898
C41C4.11	C41C4.11	WBGene00045160	180.827	405.98	887.798	1337.2	463.887	150.246	122.832	843.417	434.339	477.766	789.685	888.895	437.086	1315.96	326.908	1100.91	2075.63	185.323	818.959	204.326	183.914	351.167	405.543	494.747	99.4261	1432.28	437.132	731.003	495.733	699.717	2159.83	1801.39	848.652	317.086	1987.83	682.665	358.193	242.143	581.577	668.263	857.677
snt-2	F42G9.7	WBGene00004922	8.10389	405.886	6.83269	2.86854	28.5601	87.305	25.8538	9.81122	247.384	8.47995	7.87681	29.4535	18.4545	17.6847	123.499	66.4346	72.9815	120.448	7.55104	12.6974	19.3397	12.0763	6.56508	13.1017	10.7975	8.76171	25.0216	15.0478	14.9095	20.2528	10.6777	126.713	40.7341	7.12507	11.0999	7.01691	19.5014	24.0819	15.6608	4.78137	15.9586
tbb-1	K01G5.7	WBGene00006536	338.673	405.64	296.063	188.11	389.171	505.236	395.317	471.72	596.848	315.088	305.994	227.231	288.448	294.204	236.878	234.621	334.033	595.843	274.841	383.808	405.295	337.886	302.939	372.924	391.873	235.084	355.077	294.861	331.871	278.149	244.171	254.587	332.048	348.331	250.945	263.828	315.723	363.845	285.039	369.252	306.671
glb-15	F35B12.8	WBGene00009387	2.03149	401.999	3.19956	3.48324	5.0352	31.4083	1.44962	4.67863	76.9384	12.122	3.52507	2.33757	14.1957	3.70159	5.21359	4.13008	5.40888	29.1668	2.9321	5.35703	56.3449	6.79192	4.42888	5.80697	1.93464	2.51233	5.67167	3.95857	7.53977	11.929	1.15263	4.08759	20.9024	7.2382	3.15123	6.58169	10.4662	4.39764	31.1951	0.817677	16.6934
F53F10.2	F53F10.2	WBGene00018764	181.872	401.764	144.15	115.652	92.6859	258.886	280.808	85.1034	262.969	119.602	113.319	84.5955	131.101	86.2489	149.207	184.424	140.112	154.121	172.927	87.8721	145.278	183.159	90.7828	100.803	141.194	90.7836	94.2579	78.3001	114.247	91.1209	123.879	125.574	156.583	177.385	87.6631	98.4117	194.279	235.918	204.115	87.4638	136.066
K09E4.4	K09E4.4	WBGene00010722	3.46712	401.26	11.2318	2.10967	5.12009	10.8101	2.53276	11.6199	22.8006	8.30854	53.699	11.9726	7.8788	3.56364	8.85825	6.44735	6.8463	22.6241	8.67068	14.7472	263.228	14.5481	13.0546	135.269	5.3348	2.53162	27.8335	51.8299	26.0006	21.3587	6.4598	13.2802	6.23581	19.8431	8.90928	13.2421	36.504	12.8055	234.212	4.81441	22.6819
srpr-1.1	B0284.6	WBGene00045189	642.38	401.142	482.226	594.967	866.025	623.348	368.846	328.937	551.292	739.269	642.454	372.188	431.514	224.244	323.505	718.159	314.854	387.249	425.644	693.765	649.851	473.217	872.186	513.102	771.038	237.99	587.868	895.536	640.421	652.424	248.473	344.528	266.386	294.992	1161.26	366.672	498.757	683.538	427.748	545.826	486.78
C06A1.8	C06A1.8	WBGene00045148	553.152	400.362	480.392	484.751	275.532	391.122	233.116	251.957	105.603	446.656	339.269	108.075	998.69	216.462	822.627	317.124	314.397	502.922	399.076	327.678	326.033	394.398	593.253	134.306	328.194	403.207	583.798	651.523	425.24	491.92	385.659	182.002	322.872	489.972	422.735	64.5785	622.584	491.356	572.038	481.004	398.902
pkc-2	E01H11.1	WBGene00004033	15.2661	399.436	40.1188	73.6816	21.8648	36.7946	7.10286	18.538	22.4804	27.1171	35.3985	353.718	30.2965	21.9115	110.898	19.8527	31.5103	19.8881	12.0784	40.6636	45.2675	79.9804	29.7899	27.2316	69.9919	76.5069	73.156	28.7191	36.5976	47.8164	192.854	51.2967	39.1165	22.5875	188.033	13.8214	105.219	252.842	27.0822	4.90081	75.1649
W04G5.11	W04G5.11	WBGene00014542	427.266	397.387	393.217	599.101	990.914	457.075	177.616	258.206	240.362	480.23	463.442	349.325	526.741	220.737	468.05	354.906	357.841	232.806	661.034	317.826	547.534	421.425	585.104	430.603	267.252	571.819	520.548	627.024	352.475	472.893	437.125	649.705	356.298	1246.14	379.018	234.817	539.852	589.669	704.837	1221.8	443.315
T10B10.4	T10B10.4	WBGene00011681	124.133	396.533	67.7548	46.7992	56.5319	108.43	137.096	116.543	88.8659	36.7005	65.188	11.3099	103.581	64.8706	179.031	69.9678	279.632	212.661	50.2135	38.473	185.219	136.068	38.8195	167.857	105.316	70.1732	55.729	46.8539	51.4668	50.8716	143.035	132.613	70.0008	99.7902	92.1477	90.3393	223.507	95.4142	215.21	30.0202	122.097
F58H1.7	F58H1.7	WBGene00010290	365.202	395.441	44.7537	17.2734	32.8116	30.1124	15.2089	39.1025	17.4896	73.5634	215.638	18.9299	289.488	18.2833	2512.19	290.826	32.0974	210.516	218.229	43.7797	60.4034	18.2382	28.7761	285.288	75.8052	13.0694	65.0863	59.487	309.065	86.1179	562.928	766.331	23.0351	62.1376	765.849	40.2015	119.553	60.8358	42.0714	4.09013	25.0958
ins-23	M04D8.3	WBGene00002106	0.867032	395.225	0.309527	0.996044	659.418	1126.51	4.925	1.07199	0.913465	7.17122	1.81841	0	0.225523	0.265895	0	6.83444	3.90684	32.6783	3.50173	0.838718	2.54208	1.14464	1.72946	3.22066	2.71255	3.69751	0.507164	3.34405	3.028	3.07363	0	12.2554	106.168	2.52178	1.28101	5.13248	4.28237	1.87889	1.54692	0.140258	1.00519
camt-1	T05C1.4	WBGene00020251	34.4544	394.656	21.5579	16.1431	46.9008	94.5089	78.6901	32.9889	40.7954	14.3343	14.5959	112.148	45.8576	17.1668	94.5525	55.9273	37.0209	63.2606	21.6591	30.1939	53.0473	47.6802	20.7618	41.5221	33.7288	17.4948	43.3657	26.2264	36.4641	41.5861	115.708	58.2202	62.719	32.3717	30.347	16.8259	59.1266	37.6641	41.3603	15.6261	45.7242
linc-7	T22E6.2	WBGene00219609	61.2981	394.24	4.56645	20.3781	353.285	43.2376	2.27459	341.14	209.054	41.2766	42.6941	7.67685	119.907	74.5535	17.5105	62.9017	56.3034	128.875	15.0054	11.8715	77.6165	23.786	13.9693	13.0676	57.6455	21.77	38.8841	24.6946	66.8453	29.0367	8.6953	34.1589	19.486	198.389	74.5866	70.0353	13.1704	8.00329	21.1118	321.255	16.0761
gcy-8	C49H3.1	WBGene00001535	0.223297	393.703	0.283298	0.225168	0.245038	0.394211	0.452242	0.319162	0.233541	0.150029	0.351774	0.0479487	0.427568	0.127774	0.189418	0.591501	1.09885	0.578123	0.240351	0.770078	0.370628	1.24076	0.759438	1.05403	0.411399	0.362599	1.8314	0.925369	1.29938	1.66684	0.870273	0.772197	0.285542	0.265784	0.387646	1.04313	1.39553	0.741969	0.230862	0.484232	1.15263
gsa-1	R06A10.2	WBGene00001745	534.998	393.292	588.161	198.967	255.135	237.856	535.004	765.32	500.322	568.889	386.903	451.032	540.419	518.511	822.195	526.548	217.341	652.919	436.965	545.197	736.772	837.07	235.521	431.251	670.875	253.981	256.635	255.532	397.748	322.687	594.268	627.13	414.889	489.382	622.971	357.743	734.97	811.636	718.084	618.742	590.716
hsp-110	C30C11.4	WBGene00016250	865.757	393.091	510.614	656.015	449.013	846.616	393.98	253.996	431.462	351.733	337.863	913.058	732.543	550.165	344.733	410.512	519.055	434.151	527.193	278.94	534.27	505.894	271.659	244.484	546.51	219.44	569.445	337.076	689.121	313.676	666.056	371.713	929.682	560.958	285.983	324.803	946.421	795.596	766.935	527.708	368.006
W05B5.1	W05B5.1	WBGene00012274	345.191	392.867	139.657	69.5311	178.126	436.523	146.895	163.054	131.053	146.818	109.168	211.753	141.126	276.095	254.312	118.597	121.197	190.07	188.47	99.4343	293.527	397.429	54.8183	210.909	238.794	90.5856	69.9982	87.0108	152.171	152.641	272.937	297.08	181.392	111.952	152.513	99.0281	242.647	165.589	264.397	166.819	228.127
rpl-26	F28C6.7	WBGene00004440	1661.72	392.786	1050.47	600.517	962.129	959.774	1234.51	1361.49	595.729	1161.42	1805.29	654.983	1271.01	1136.31	1411.32	925.256	618.764	1536.91	962.463	2029.88	1178.52	1492.04	840.11	1499.66	1555.41	1262.06	1054.76	1362.1	1695.6	1232.47	746.539	913.177	1426.59	841.252	994.177	1365.61	1108.52	1337.47	902.11	1121.71	1811.88
F25B5.3	F25B5.3	WBGene00017775	128.912	392.572	55.0016	41.858	37.5474	58.5437	226.484	47.8236	100.5	58.0757	46.092	46.3402	76.8697	72.323	74.6412	67.8117	84.6513	179.649	47.5706	97.45	168.618	171.564	91.3594	81.5759	63.9464	76.0805	137.096	117.927	105.8	118.41	72.5831	70.9015	114.476	47.3319	84.9345	71.587	160.721	143.704	161.578	60.4057	167.478
C07B5.8	C07B5.8	WBGene00195209	59.2591	390.547	31.7286	30.3236	6.96652	19.4606	20.6087	5.55267	14.5367	13.28	12.6598	36.127	55.6245	31.3333	13.9618	13.7106	11.7172	21.9919	9.37533	4.97478	40.6147	7.89734	11.9351	19.8141	20.9666	81.6794	22.1112	16.5366	25.4747	28.2601	13.8151	0	41.7895	12.3183	16.6829	42.131	35.3805	11.4551	67.8876	4.00191	14.0835
exc-9	F20D12.5	WBGene00017644	34.3898	389.208	23.6652	88.95	13.8417	29.3305	20.9477	15.2884	15.7915	13.7144	19.6175	13.9527	53.3556	422.501	278.114	43.3351	8.86611	36.0071	10.4499	98.3737	42.533	25.211	28.93	54.9841	37.6228	14.1012	22.8685	32.2387	43.1218	40.7985	24.549	289.073	18.5418	37.4249	78.2386	36.0214	37.2428	118.918	38.9892	5.42304	33.2939
eat-6	B0365.3	WBGene00001137	306.18	388.54	456.323	206.279	160.419	252.082	372.987	396.131	584.29	538.141	378.814	848.429	670.817	499.091	823.052	343.952	299.755	625.356	510.379	323.43	656.286	899.57	305.728	650.647	801.856	321.537	445.244	401.582	425.063	439.491	544.559	817.05	701.138	704.902	472.218	344.109	1114.48	746.243	751.941	252.416	764.996
H14N18.4	H14N18.4	WBGene00019204	5.12921	388.426	12.0445	6.77788	3.84626	4.95955	4.91355	7.75005	3.22818	9.79389	6.66794	5.48926	5.77424	6.59389	6.76937	14.0821	40.8662	17.953	4.27221	29.2906	13.143	13.6701	16.0132	28.5587	7.1127	11.7373	31.1252	19.7445	27.0082	32.7117	9.50182	12.4713	7.56965	5.31336	8.60273	14.4416	42.3415	17.7754	9.94856	3.2785	15.9475
vhp-1	F08B1.1	WBGene00006923	400.836	387.658	164.319	89.4567	32.8874	65.682	230.274	347.106	807.899	84.5642	100.56	94.1853	256.017	187.672	326.866	195.753	274.793	273.684	247.04	90.8205	121.565	225.519	63.9688	126.64	235.816	138.907	107.696	68.6865	120.853	141.647	149.362	150.648	134.511	130.734	88.8511	64.6351	159.571	156.524	175.037	390.241	138.419
K09B11.16	K09B11.16	WBGene00014435	218.996	386.497	428.422	196.488	1094.98	722.77	203.439	1395.87	394.844	348.823	261.012	357.925	428.953	617.36	205.252	188.765	482.217	648.907	1790.54	53.9831	127.683	312.573	406.042	345.678	190.897	258.756	244.617	336.239	307.338	156.667	376.075	775.844	302.65	820.533	537.318	544.957	339.255	330.191	236.25	491.065	127.329
ZK673.12	ZK673.12	WBGene00044036	0.305885	386.244	0.437743	0	0	0	1.20293	0	0	3.71245	1.3177	0	0.399236	0.533106	1.38108	0	0	3.00462	0	1.56862	0.384184	0	0	0	0	1.05477	1.79563	2.52789	1.81346	2.89028	171.07	0	0.339677	1.14423	0	0	0.415305	0.635583	0	0	1.43841
B0399.3	B0399.3	WBGene00044980	367.515	385.778	5.17712	50.5091	55.8771	204.855	1036.6	61.87	96.5459	11.6879	0	0	12.4565	3.30433	35.0699	548.498	333.9	510.071	11.8971	6.55538	42.7756	7.36036	22.2519	17.0606	6.52193	39.8437	45.5075	29.3174	25.1924	26.2967	0	61.2441	15.8266	4.62858	7.92897	4.42627	14.0434	35.1181	16.8631	2.73936	11.6691
R13H7.2	R13H7.2	WBGene00020069	9.60643	385.164	5.15121	362.647	2.71819	5.16332	2.26769	96.2651	478.541	6.93331	3.12811	160.61	2.67972	1.13517	3.74845	29.0143	152.243	3.81915	2.353	15.0451	5.40075	5.52929	3.4052	6.99255	17.7422	1.73579	8.59123	6.04724	9.60248	7.64321	4.0907	5.7232	9.91271	4.32718	2.01811	4.54242	11.2452	9.40202	3.47403	1.1413	4.74436
M163.12	M163.12	WBGene00045117	60.0314	385.104	234.842	460.312	271.445	33.4257	412.581	232.972	287.605	222.267	390.054	916.434	244.22	166.93	79.4262	495.194	1370.31	89.2038	132.755	139.562	139.687	230.102	68.4185	185.968	80.499	1030.94	78.0145	424.92	158.898	445.391	1183.79	275.854	338.472	151.742	135.896	997.623	384.697	152.333	461.688	57.0455	721.4
pdl-1	C27H5.1	WBGene00003966	132.179	380.948	147.197	102.84	167.087	247.21	332.738	76.6207	183.543	112.14	135.725	366.216	146.631	60.3372	138.346	167.768	105.417	158.388	298.14	22.8686	55.5758	60.8018	50.7922	119.017	181.2	11.5308	48.2508	45.9091	75.9323	53.6978	60.1521	84.8044	150.377	81.1804	155.575	79.4428	156.792	144.166	74.9418	57.1145	37.8138
tent-5	F55A12.9	WBGene00004131	394.441	378.339	1099.52	517.037	61.5592	105.906	114.879	157.236	299.893	203.385	238.399	602.195	1355.88	881.213	1246.68	101.787	201.324	258.618	439.766	125.785	667.143	733.056	219.546	181.194	220.191	88.5724	205.225	166.163	353.001	199.686	262.691	567.893	531.817	1105.37	269.724	147.866	888.434	643.149	1106.75	393.388	356.958
akt-1	C12D8.10	WBGene00000102	66.0049	376.89	51.9424	54.6304	22.4127	121.933	210.422	83.8844	261.684	29.8408	33.3879	68.4033	60.498	25.2104	40.0967	192.108	142.06	53.4739	103.916	47.5541	67.3525	73.3601	44.4212	34.3936	38.7974	48.0059	112.884	49.235	77.0685	75.7607	53.6163	27.4057	111.466	39.3817	33.4087	35.9314	60.3172	46.5056	66.1037	30.788	55.144
flcn-1	F22D3.2	WBGene00017699	130.828	375.851	173.974	97.1208	64.6404	96.2388	160.648	68.6426	119.249	25.7552	27.8203	55.6102	125.536	96.0136	231.723	79.683	86.1256	198.323	41.4935	68.8986	102.391	122.236	49.1988	131.324	89.0348	38.8496	97.8251	56.0705	103.009	79.4905	82.0789	116.902	67.1168	76.5378	48.8948	43.7579	149.109	94.4824	93.92	46.6458	87.6317
goa-1	C26C6.2	WBGene00001648	350.078	374.608	497.88	239.044	165.194	238.643	403.439	406.084	479.931	495.547	304.091	444.444	405.795	468.662	775.857	490.47	237.31	357.776	355.096	361.265	785.828	813.579	192.21	378.049	596.545	327.146	236.338	200.523	305.065	275.156	746.8	359.669	387.611	495.99	443.44	191.469	633.854	660.266	513.821	504.614	468.186
kin-19	C03C10.1	WBGene00002202	256.959	374.053	197.076	95.6094	120.167	178.151	279.372	239.787	296.679	220.259	189.895	114.133	253.178	247.069	228.474	312.513	136.765	519.06	230.402	217.474	209.348	246.544	146.695	213.288	237.974	187.74	165.368	171.483	229.178	200.15	192.691	145.861	287.588	217.324	172.292	190.789	285.091	251.397	211.464	316.676	226.88
C51F7.3	C51F7.3	WBGene00014290	178.291	373.647	292.457	511.913	474.896	147.703	98.7084	335.865	440.01	636.489	1487.53	480.464	711.065	789.07	171.494	471.874	3939.84	97.6936	2277.79	51.8577	155.444	471.085	343.351	368.27	147.283	421.233	312.402	649.733	312.973	678.895	563.643	892.822	599.747	472.686	606.896	450.784	484.37	422.724	425.993	385.27	1083.83
zig-5	Y48A6A.1	WBGene00006982	58.4807	369.213	11.9458	1.97102	25.4456	22.2358	169.593	16.8952	2.50847	35.3461	7.88192	82.9699	7.78514	5.0947	11.9137	9.40297	9.53801	24.8567	14.6788	15.6582	10.2588	16.7701	12.7346	32.3694	10.9783	5.46837	21.3808	17.1614	20.3196	15.4436	3.10194	20.302	25.1464	26.1973	8.87695	283.205	33.0088	78.5455	17.8211	4.51761	16.775
K06A4.2	K06A4.2	WBGene00010592	1.80419	368.55	4.22979	1.10682	86.8099	169.281	199.43	34.6753	26.6175	82.2052	54.9344	2.89585	3.50294	1.11722	5.22096	49.9652	12.4777	247.859	52.8973	3.30811	3.06208	5.13813	3.47493	13.5233	3.17608	1.64584	19.218	9.1763	12.3209	8.88383	33.853	5.54665	17.5353	12.9339	4.982	1.21461	95.5187	130.267	2.94036	0.437625	5.23714
sqst-1	T12G3.1	WBGene00011737	264.001	368.06	83.2471	95.9586	84.9036	155.253	295.255	147.031	433.374	94.8517	168.668	87.8797	281.462	231.248	115.42	366.739	217.891	295.81	167.725	102.877	118.648	119.671	71.8259	119.964	319.91	102.338	113.301	83.7762	142.272	116.437	183.501	94.5522	180.131	109.663	85.9307	106.271	216.243	157.632	217.295	254.778	104.882
rfip-1	F55C12.1	WBGene00018869	392.849	367.928	26.0351	22.4369	23.323	59.2662	351.404	198.284	576.243	27.6194	26.2233	21.5073	38.744	35.4323	26.0429	218.284	265.932	139.909	123.228	73.9883	255.629	49.5954	50.1193	151.666	262.286	74.5471	95.8906	74.6943	153.747	99.7378	153.886	40.4201	120.801	29.1772	26.4301	36.3899	81.1599	51.6507	75.693	50.0619	68.9663
C04G6.12	C04G6.12	WBGene00045083	83.0062	366.839	431.348	1400.16	528.929	86.7125	91.3457	371.176	1492.48	352.897	433.952	2072.18	161.97	742.566	77.6232	389.719	3303.54	88.9216	641.155	29.1873	84.5629	103.092	141.516	201.455	81.1172	1257.16	188.866	326.794	140.553	360.285	2356.02	1043.51	1191.78	366.951	721.211	713.653	188.748	207.973	210.23	292.033	335.666
egl-30	M01D7.7	WBGene00001196	325.097	366.064	416.2	179.45	188.585	245.786	498.276	381.879	305.743	343.082	277.566	213.636	274.953	325.484	464.745	430.051	185.882	241.613	316.401	266.679	429.772	602.054	161.794	331.257	454.146	161.919	202.189	181.876	279.84	220.31	385.802	255.075	387.736	287.899	367.921	179.021	437.827	541.183	396.844	318.839	342.979
ZC449.4	ZC449.4	WBGene00022614	40.5786	364.152	58.3777	9.7869	13.1995	12.2216	8.74835	10.7421	17.1671	7.90567	5.26064	7.70169	18.5905	8.15003	87.4914	35.6728	6.11568	14.3781	7.82834	5.65151	35.9888	33.1669	28.164	21.5492	28.4422	3.7541	14.8301	7.68391	13.1247	10.996	22.3189	28.2973	4.38744	22.86	33.6407	4.30188	36.21	46.1006	16.2735	1.35531	17.1173
rla-2	Y62E10A.1	WBGene00004410	1139.67	363.985	873.539	664.766	478.781	972.029	891.839	969.03	589.292	1080.93	1616.94	658.599	864.683	721.271	941.861	702.852	657.145	884.988	727.065	1360.58	701.156	911.321	673.514	548.418	1108.63	908.174	790.476	940.59	1287.2	897.86	594.391	530.857	1178.79	662.307	738.307	584.155	762.343	1019.59	654.335	944.451	1075.04
rab-39	D2013.1	WBGene00004286	29.4671	362.308	18.35	21.895	11.4238	19.3255	44.3526	16.3717	24.3605	26.5137	21.4065	24.2817	29.3595	22.386	31.2947	37.2942	16.8199	33.2318	12.6172	19.6359	36.4382	34.1362	18.0899	31.833	31.5838	26.0007	27.6453	18.1451	20.2786	25.7585	31.3216	10.6988	26.6244	14.7973	16.689	17.0554	46.5422	26.209	31.2066	31.8801	23.8986
rho-1	Y51H4A.3	WBGene00004357	354.704	361.772	410.176	222.433	170.987	233.38	386.896	465.13	460.663	531.269	288.096	696.442	670.448	525.396	582.117	419.264	232.343	469.586	342.431	343.02	547.407	605.977	298.602	303.268	554.04	243.268	254.297	237.35	338.019	352.387	481.943	427.022	438.489	553.366	359.896	256.849	557.644	655.365	433.088	579.57	413.181
C27H6.5	C27H6.5	WBGene00044974	67.9842	361.306	432.976	365.356	173.684	39.8942	93.0731	352.81	444.744	581.93	765.974	506.402	258.24	1338.56	96.8459	837.916	1983.84	32.814	930.714	24.3006	132.903	113.875	243.968	219.611	70.9034	201.073	153.397	349.249	167.347	444.845	445.075	1069.42	299.095	262.755	1121.65	396.387	251.69	206.969	399.902	340.369	557.652
crtc-1	Y20F4.2	WBGene00021237	167.796	360.658	35.7352	53.8357	32.6909	38.5595	79.5461	105.628	56.0834	25.8038	22.977	25.3322	44.6343	32.292	143.216	142.196	25.5271	91.297	49.2892	34.1423	47.806	55.2179	18.1572	53.0072	91.523	36.4571	23.7088	22.4897	29.7739	24.6864	38.6103	53.2855	31.5551	112.473	41.5512	35.0283	78.1907	44.5467	59.4504	14.1689	40.9396
T19H5.4	T19H5.4	WBGene00011849	74.6831	356.498	284.506	51.8154	17.5762	80.7285	13.8429	201.016	188.704	158.162	24.4012	732.861	205.148	411.231	24.4464	82.4989	27.5447	73.5546	18.5629	47.2912	52.4532	42.2653	52.7533	45.2382	33.7219	64.9438	46.5535	31.0848	63.5549	86.2364	46.4749	81.5593	82.1886	57.0828	27.2453	53.9098	92.9581	39.8128	39.5225	34.1965	48.48
ampd-1	C34F11.3	WBGene00016415	57.1643	356.261	40.5332	36.4986	62.9211	139.147	115.261	27.3791	108.226	27.0667	32.8892	33.1965	48.6003	43.2596	54.9771	213.844	80.0522	209.55	67.2287	48.9217	64.5698	73.4611	41.1817	41.9146	44.4219	42.2563	51.5953	45.4339	54.2632	54.5703	44.5601	34.6259	74.3525	39.4068	42.3261	33.8618	85.0809	54.1248	43.6471	34.9032	75.703
H09I01.2	H09I01.2	WBGene00023083	127.208	355.846	742.362	367.233	809.877	146.674	128.893	677.199	1319.94	432.023	966.024	2123.52	536.063	1871.97	207.569	508.312	1960.61	158.514	1333.9	53.0097	545.986	264.851	427.717	647.827	107.68	775.484	374.461	799.942	475.949	741.643	1135.44	2669.57	513.915	410.397	2965.97	841.846	403.023	434.023	663.394	623.856	806.383
F44E5.1	F44E5.1	WBGene00009688	627.707	354.178	399.828	315.219	455.82	512.219	536.961	407.714	277.566	541.909	442.839	282.308	566.996	653.344	677.581	450.519	302.25	730.88	442.492	873.968	563.221	832.094	462.242	766.715	545.165	516.964	453.424	529.241	589.157	578.637	346.571	465.805	665.939	509.048	541.593	597.724	725.713	624.531	592.609	462.659	855.239
44625	Y57A10B.1	WBGene00013273	59.7775	354.018	106.111	39.537	54.8953	140.624	116.436	60.7382	74.9446	18.9278	29.3998	49.4164	99.9743	27.0909	223.081	109.162	107.472	135.846	86.7874	19.1749	132.007	136.67	53.9285	116.844	126.113	20.6468	50.0357	39.1549	51.7329	44.4795	146.579	49.561	59.3586	175.971	84.6158	25.5157	81.8451	170.829	200.558	17.4891	74.4371
npr-15	T27D1.3	WBGene00012084	4.49059	353.346	95.5573	10.1157	30.0609	138.093	3.6186	10.6522	19.462	10.5116	9.45856	4.31257	45.253	59.6626	4.16174	53.4087	3.13394	28.5989	57.8594	4.64267	5.10658	5.8303	7.13527	11.3349	7.29374	14.0426	9.32063	7.71793	14.8607	9.17544	5.38674	4.77777	18.8954	18.6576	53.8027	4.03094	12.4584	10.7106	2.48932	1.1391	4.07818
crt-1	Y38A10A.5	WBGene00000802	842.674	353.293	524.457	476.468	466.079	375.391	1500.38	1131.75	453.712	400.859	461.412	697.063	662.739	912.543	731.855	794.577	772.905	1166.64	391.868	1381.38	619.712	857.285	942.683	799.34	1539.26	714.127	1394.69	1421.27	1243.94	1561.93	660.573	929.274	827.056	568.866	478.495	851.93	850.464	797.459	839.218	492.46	1414.5
nhr-105	C06G3.1	WBGene00003695	125.624	352.452	14.2756	28.3301	179.305	88.3315	22.9236	20.3579	179.087	8.16232	7.33894	6.24819	21.6035	15.7314	6.98661	49.7187	27.5052	26.7179	10.8906	16.0822	13.2666	13.4026	7.15013	14.3616	25.6018	33.2121	23.2271	10.5825	82.6751	28.2179	17.0705	15.4759	38.8282	10.1507	9.85336	15.4252	16.4783	12.7791	17.2996	4.45786	18.4011
dmd-8	T22H9.4	WBGene00020708	4.23528	352.385	0.546669	1.96721	1.04389	1.32459	0.496174	1.43919	65.1703	0.827952	1.59626	1.56463	0.58111	1.66728	0.501731	1.09239	1.15815	2.23188	1.37868	4.95497	2.80308	1.36699	2.06484	3.69304	2.04631	1.1159	3.73189	3.24571	3.88961	2.71729	1.40765	2.89035	2.05107	1.24883	1.0134	3.97982	2.85515	2.32359	1.47056	0.464351	1.53537
ztf-30	C06E1.8	WBGene00015523	2.43401	351.848	0.929434	1.0128	0.671129	1.49072	0.468052	1.85716	0.605106	1.50787	1.16695	0.701628	1.7086	1.16276	2.04465	23.5987	1.72405	3.3044	1.16485	3.41046	1.25578	1.65735	1.13987	3.22461	4.80464	1.63923	2.88458	6.00461	3.85259	4.73583	2.05803	1.92903	1.13848	1.0967	0.804801	3.18735	2.8933	2.46353	2.07585	0.562556	3.96173
let-92	F38H4.9	WBGene00002363	303.449	351.512	250.779	154.714	275.853	313.356	355.816	388.27	358.671	180.047	180.144	154.212	207.745	168.68	225.337	329.516	186.183	898.386	247.633	161.822	206.076	220.544	140.604	191.471	276.833	168.099	152.626	149.093	204.593	147.471	195.542	145.718	214.632	249.224	230.415	155.82	246.767	317.083	181.184	289.142	171.481
pghm-1	Y71G12B.4	WBGene00022144	1134.46	350.936	2112.89	1103.82	1236.32	1787.58	3070.22	281.202	1055.01	491.523	273.909	499.455	636.98	1177.85	1416.65	776.802	1136.39	611.569	1821.87	237.064	274.253	271.355	1234.84	788.102	1480.11	241.349	347.948	328.586	684.254	261.078	410.491	1032.2	826.55	2233.58	752.947	622.243	799.789	1252.49	550.869	57.531	205.822
arrd-6	F40F8.8	WBGene00009579	61.8445	350.481	70.744	7.60196	20.9452	39.7887	77.9215	44.5335	34.9421	60.1755	5.95109	124.17	9.81615	13.4238	4.08867	368.161	31.8514	83.3117	4.53228	7.96743	42.837	6.18631	6.52487	31.554	9.03489	22.6846	11.8743	28.676	32.545	13.0724	14.9448	7.00357	18.4772	108.629	7.67888	5.38643	15.7237	10.8879	51.3712	2.4671	8.66632
rgef-1	F25B3.3	WBGene00009100	180.073	349.035	80.0281	17.7503	10.5872	51.1023	46.6066	15.6905	36.4078	25.7465	24.4254	66.0398	136.49	37.5709	210.179	43.2838	18.0251	21.2776	28.9515	8.87786	52.3782	49.9116	31.3364	29.2364	31.7911	8.6058	27.9065	19.3935	33.1831	25.7893	17.3876	50.0683	34.52	43.7087	39.1858	13.3143	59.0802	50.3498	77.5655	19.2607	53.0037
prdx-2	F09E5.15	WBGene00006434	376.061	348.705	255.477	264.129	267.2	334.011	584.649	416.921	322.817	225.115	191.058	259.612	332.814	437.089	251.152	329.484	328.94	503.95	219.211	876.009	587.099	403.757	368.246	429.434	399.221	476.853	331.041	381.526	446.041	408.536	386.987	375.46	395.735	364.881	286.353	493.416	449.327	367.129	398.805	323.985	496.228
glb-11	C36E8.2	WBGene00007981	12.7792	347.875	11.321	8.44637	14.2313	98.7622	208.183	223.059	239.88	11.5244	8.78516	4.85795	9.80718	17.8287	72.4862	601.837	166.316	131.723	80.6371	13.6154	6.77526	14.7494	11.2687	28.7731	13.5146	34.66	15.1612	13.8675	23.5576	25.7522	159.337	117.5	22.7902	110.579	7.80501	14.0278	38.692	18.1442	13.8364	2.75292	13.4852
rab-10	T23H2.5	WBGene00004273	152.98	347.695	119.917	68.9848	117.292	401.91	180.341	91.8257	85.2143	105.832	87.6462	153.134	191.51	119.625	230.751	182.995	74.3329	176.357	74.077	124.887	186.299	164.816	101.631	120.578	240.881	166.175	139.461	118.952	124.25	151.104	214.608	124.891	181.541	107.198	115.357	106.815	200.943	170.313	151.522	292.037	123.331
M106.2	M106.2	WBGene00010910	141.961	346.813	24.0627	15.1777	23.3721	38.4991	65.7191	33.025	141.666	19.0684	16.3857	20.4924	43.5872	20.2587	25.5151	60.636	26.8657	47.0764	29.12	21.8453	29.3797	27.7788	21.7688	19.5936	29.063	23.2471	50.2376	29.0336	36.5622	33.191	18.2116	19.2035	29.579	49.0514	20.946	21.0578	30.0025	23.5556	55.626	41.3347	24.2025
rab-11.1	F53G12.1	WBGene00004274	371.54	346.416	296.693	176.18	188.037	226.6	415.331	538.445	207.391	292.359	268.975	163.674	355.526	348.264	327.689	399.638	203.642	769.938	286.579	454.854	437.79	406.103	274.219	352.702	447.078	286.32	274.366	281.759	373.978	350.002	304.771	244.635	329.71	326.88	258.9	267.587	413.599	403.06	374.069	379.427	378.043
rps-22	F53A3.3	WBGene00004491	1105.2	345.72	760.151	447.262	1038.6	936.932	1049.88	1134.8	506.384	1145.34	1521.39	613.381	926.949	1065.1	997.317	843.987	514.967	1128.33	907.575	1302.43	894.024	1025.74	683.806	1315.29	1087.37	773.5	726.606	981.848	1216.6	878.013	532.484	884.923	950.329	803.794	646.602	1186.95	792.349	932.881	729.872	1202.32	1047.26
cal-4	T07G12.1	WBGene00000288	124.497	345.282	81.6978	45.7264	44.1045	100.84	140.231	28.6384	32.4674	42.3836	48.4245	74.8806	76.4603	34.3718	46.0988	270.013	299.993	36.7197	60.2794	16.2133	63.2759	110.188	12.182	106.27	60.3723	29.545	45.2157	38.711	34.3028	45.6879	194.625	23.4348	154.849	65.1224	38.9401	36.3808	150.085	142.757	48.108	3.86846	77.5304
T28F4.5	T28F4.5	WBGene00012140	320.22	345.106	165.24	149.264	67.367	129.242	244.534	90.8321	135.098	171.187	176.876	148.159	303.89	133.481	92.5787	364.472	126.732	137.656	106.735	199.19	236.604	375.194	131.962	150.957	197.955	229.327	102.104	99.7271	168.043	180.96	145.858	122.058	168.503	323.74	94.7077	127.262	291.901	364.489	485.609	609.124	182.597
asp-1	Y39B6A.20	WBGene00000214	739.406	343.881	316.737	475.857	360.537	246.079	593.924	550.648	297.63	460.433	292.094	622.817	872.743	1061.63	272.936	1859.24	516.9	911.216	188.052	1439.46	1703.84	1344.85	911.487	405.933	279.129	1949.88	523.824	1183.03	671.419	552.608	583.039	509.106	921.734	636.473	385.149	1124.93	534.843	346.853	925.368	379.595	2108.01
K11C4.6	K11C4.6	WBGene00045084	195.798	341.491	485.37	1580.12	435.295	142.661	224.197	560.579	965.778	577.022	830.717	1034.38	409.675	906.729	244.909	418.661	1897.7	528.238	1432.41	121.465	382.433	483.072	326.728	414.255	374.164	1041.75	232.876	961.045	416.384	596.864	981.38	1820.25	647.809	405.566	2213.48	735.689	439.787	505.115	908.227	606.055	965.578
istr-1	K10C8.3	WBGene00010736	79.0377	340.983	50.6693	60.3018	22.8547	43.8529	100.784	84.2359	333.352	71.1094	103.171	235.097	211.512	213.695	66.036	191.827	59.5732	161.225	70.0413	57.5133	116.155	68.5637	56.7461	69.1662	91.7862	71.8031	130.301	64.9902	79.0045	96.5133	88.8073	73.1131	106.85	56.0503	47.6382	75.5166	133.629	94.2587	116.489	115.401	68.862
C45E1.4	C45E1.4	WBGene00016663	5.88898	340.919	37.8258	4.91902	13.8408	139.678	6.79801	6.17753	58.2804	8.61127	5.13278	248.317	8.21487	6.19182	214.381	673.057	4.59124	13.607	3.59908	10.7325	10.345	9.23676	6.75193	15.2216	14.6506	13.9047	9.9381	9.17864	9.93445	18.2782	28.7092	127.455	23.7211	5.89073	6.08033	6.56957	15.8572	7.65779	13.4878	3.11396	9.94936
T05H10.8	T05H10.8	WBGene00011512	62.5541	340.079	4.89858	3.79045	2.50308	2.37122	2.4002	5.58691	2.90508	3.07988	2.51534	2.85652	3.63988	13.1277	6.41186	166.412	53.5255	11.577	2.48815	3.53863	29.5472	4.36202	4.33178	7.00688	2.8162	7.99897	17.6414	5.79295	13.7924	12.4033	25.1153	5.68288	1.72897	5.68061	3.41205	4.42173	16.7454	4.55643	38.3363	0.862577	12.3416
B0457.6	B0457.6	WBGene00007180	81.9672	338.002	94.6784	42.4838	72.3572	85.0213	51.3868	50.1402	11.5699	44.9997	122.577	59.2388	49.3995	72.6567	80.3498	479.502	37.298	302.183	38.929	40.1239	85.918	39.6926	82.3367	69.7708	89.2348	38.4743	70.0442	24.9373	95.9664	47.9575	116.306	61.1374	90.8261	69.7443	48.7886	33.1952	106.049	74.3326	82.9293	44.5289	35.872
T09A5.14	T09A5.14	WBGene00011640	4.52551	335.087	7.19864	2.3724	3.11711	7.2614	2.21487	9.17935	48.949	3.31693	3.67214	0.708284	1.61619	0.629146	15.5948	67.1762	3.86307	116.236	4.34163	0.615808	0.549117	1.71544	2.17447	4.49128	3.51213	2.3015	9.70121	10.8165	13.9142	4.45248	1.74862	6.15507	1.41808	1183.94	7.24289	1.86423	20.1415	10.0636	3.7793	1.01695	2.67281
lin-42	F47F6.1	WBGene00018572	467.46	334.74	359.858	198.736	256.982	339.023	357.591	812.544	527.745	361.237	427.673	535.146	606.313	317.383	444.799	611.169	253.923	2938.46	679.711	476.514	446.01	651.772	260.911	434.195	814.821	210.808	343.801	255.343	392.14	309.538	293.71	343.888	531.745	873.002	521.739	280.72	734.614	1091.94	435.081	344.689	490.106
daf-41	ZC395.10	WBGene00022599	292.958	333.941	170.412	195.706	190.524	284.192	390.872	278.754	262.227	282.027	196.104	214.753	358.47	211.411	327.753	362.677	248.773	356.095	317.036	307.318	364.381	294.777	198.741	252.871	334.439	178.108	332.228	245.819	302.802	285.006	193.953	189.559	429.612	209.221	167.23	227.893	306.988	254	271.235	370.823	256.456
ran-1	K01G5.4	WBGene00004302	306.363	332.068	385.067	193.02	278.585	322.561	376.09	339.07	321.573	1308.85	1474.28	193.579	400.529	472.139	285.948	328.938	194.71	2244.28	445.695	330.911	337.5	354.764	235.717	377.891	468.796	328.595	346.215	280.559	302.854	343.946	250.48	222.723	367.842	485.748	968.737	413.103	340.214	468.381	295.018	1068.63	332.791
clh-1	T27D12.2	WBGene00000528	11.2595	331.636	8.03241	6.47599	27.8413	68.5987	84.0218	15.8215	5.67096	9.0489	7.99482	7.88512	11.1506	6.10533	7.92215	209.532	48.9861	55.7839	9.65424	58.8668	17.2361	16.8872	18.4912	101.337	7.92338	22.4524	26.1737	18.7058	25.428	24.0828	118.718	11.8276	42.1814	10.157	7.02194	13.1047	19.2657	12.8731	15.0146	8.70449	27.9536
C09B7.6	C09B7.6	WBGene00197296	0	329.322	1.92286	0	3.08277	3.0404	0	0	2.98619	1.44192	2.35911	12.9609	1.13693	1.87307	4.43329	0.870336	1.54337	1.3842	4.867	2.75816	15.0699	1.84009	27.4683	3.62186	0	0	5.39967	4.76232	3.45458	3.7861	0	11.7045	2.01119	2.15872	16.189	5.96646	6.41632	0	24.8878	0.273936	4.10762
ZK154.6	ZK154.6	WBGene00022668	94.4653	327.581	65.9549	71.2069	46.1905	50.7595	169.538	80.8343	470.495	56.114	46.9228	90.514	164.604	91.8467	114.61	164.869	37.5968	102.274	54.7058	20.0785	48.1822	68.7263	26.4878	43.9562	69.4439	31.6598	33.4862	30.2207	47.5273	28.4022	61.4183	54.129	85.3009	192.203	47.6908	51.5847	78.9978	92.1526	67.9518	45.5131	31.4745
F20D6.8	F20D6.8	WBGene00017637	22.2492	326.595	73.3539	33.3704	14.3059	109.105	30.745	73.406	23.1095	7.41091	7.4515	18.7085	91.7449	69.7281	834.885	9.92042	44.6039	275.896	35.6217	10.4533	9.36435	6.09548	13.4972	17.1688	64.5018	56.1542	37.5375	10.9514	32.9012	20.1582	79.5159	143.415	116.207	203.912	8.16819	40.0201	32.6329	15.9716	14.4864	1.81995	11.7607
M02A10.1	M02A10.1	WBGene00019722	0.215494	326.024	0.0993399	0.256687	0.0803335	0.568917	58.7556	5.11361	0	1.39927	1.19222	0.596259	0.459457	0.603209	0.26373	1.48252	28.8266	101.651	0.290628	0.885097	1.20845	0.541058	0.756921	1.82218	1.0396	0.760449	1.50153	0.767803	1.43119	1.12295	0	0	0.599056	0	4.92618	0	1.08928	1.21178	1.4521	0.0671242	0.519264
Y69A2AR.18	Y69A2AR.18	WBGene00022089	360.819	325.888	264.314	215.41	357.442	346.327	420.313	352.081	252.595	277.086	225.143	208.994	260.189	404.572	303.534	308.289	253.825	469.033	240.372	568.028	450.298	497.862	405.098	485.329	358.969	378.865	380.984	392.012	417.201	398.658	256.289	322.029	489.495	338.866	263.765	385.369	405.456	444.33	390.176	254.963	556.303
F10D2.13	F10D2.13	WBGene00045145	106.517	325.61	200.961	1115.79	1290.05	195.641	103.482	301.143	655.901	554.171	657.356	1004.99	365.175	269.117	103.888	414.344	347.566	201.504	428.989	234.345	276.793	308.504	315.853	147.158	274.342	833.51	292.738	355.163	183.463	357.302	465.323	462.826	384.39	779.928	290.849	573.034	211.663	221.506	520.319	544.355	272.701
F13H10.6	F13H10.6	WBGene00008777	1210.38	324.313	33.5159	49.4078	23.5231	48.9254	770.911	262.224	661.279	66.9069	73.6364	25.8493	69.7324	75.5287	39.523	595.279	58.6113	541.368	37.4911	99.3007	56.5064	50.698	69.758	104.334	239.304	409.736	72.121	119.115	416.791	102.023	64.2991	53.6058	49.5573	46.3645	54.4868	93.1885	74.0952	46.0869	99.8791	174.905	51.9339
mapk-15	C05D10.2	WBGene00015478	43.8911	324.068	5.24516	1.61606	41.5896	129.308	71.1488	44.2147	110.536	4.84752	5.23207	3.81639	3.40653	0.766963	4.37916	74.5602	70.3072	63.0969	72.903	13.5898	5.68424	7.61293	6.39768	49.4753	75.8044	9.78231	19.6719	14.8138	56.313	13.8138	33.6566	6.53198	85.1401	8.17477	3.79219	6.51347	15.3679	7.80579	4.23561	0.910211	8.11572
F54D1.1	F54D1.1	WBGene00010046	1.45872	322.957	3.06692	3.87583	58.0607	133.722	1.59374	0.814957	25.2675	4.27266	0.809288	0.726633	4.21757	4.14763	0.962777	3.80055	1.64878	45.1003	1.68902	2.59078	5.99888	3.61455	8.88778	1.17879	8.82989	5.94669	13.9947	6.42722	6.88551	8.51847	1.00213	4.11538	18.9467	1.75314	1.19929	2.48129	2.70697	3.74864	6.33521	1.34871	4.48902
kcnl-1	B0399.1	WBGene00007176	300.733	321.806	13.3605	17.0952	124.581	140.397	662.829	176.929	397.027	24.6628	34.4221	162.795	13.2507	21.8572	46.0335	336.199	153.805	223.158	93.2314	20.117	42.906	52.4269	21.9774	78.0598	13.1206	91.8591	67.9609	23.953	98.4772	24.8877	320.916	61.7623	30.0886	20.0115	9.03155	30.6751	66.3421	94.342	34.4498	3.04411	33.1524
unc-76	C01G10.11	WBGene00006808	124.934	321.563	117.09	71.8126	41.9446	75.6903	94.8393	102.851	88.0364	172.389	107.342	159.337	236.485	153.251	242.972	134.399	52.0569	134.721	88.7901	82.1901	202.609	256.869	55.307	148.545	176.347	55.8301	82.9169	69.9518	88.717	101.677	130.788	156.306	94.7892	124.253	84.6573	49.5886	174.597	124.178	170.643	149.649	209.072
egl-13	T22B7.1	WBGene00001182	7.30939	321.31	34.6072	14.7348	3.96089	3.62235	6.53474	5.78256	2.74361	7.28118	8.19634	5.61697	13.815	29.8275	10.9675	8.66266	9.44053	20.3558	80.9305	19.2059	24.0751	15.0571	11.1029	16.2238	7.44014	8.34194	16.0806	15.5535	31.2989	20.7507	6.33345	9.19006	21.645	7.58206	20.3803	21.8216	22.4548	17.3697	13.0569	4.8339	22.8435
nlp-50	F41G3.1	WBGene00018298	374.025	320.928	70.6222	5197.45	34.4561	750.126	30.5923	27.4375	28.9051	68.0813	34.7296	22.0103	953.273	585.806	105.334	84.3463	303.487	69.8366	111.551	81.3402	35.0446	35.154	61.6372	70.0412	36.8486	14.7953	76.2944	83.7086	119.851	114.952	2092.06	4152.9	245.852	73.8057	40.1409	35.8131	140.697	86.2674	61.4045	8.42733	56.1334
C07A9.14	C07A9.14	WBGene00045124	177.735	319.456	166.39	682.346	555.03	101.714	117.656	297.01	587.481	345.864	634.407	549.907	486.551	1489.15	204.11	674.575	2273.98	131.621	1360.51	67.1825	122.157	212.919	304.101	422.775	47.4342	575.123	330.46	615.159	397.469	630.743	827.036	1248.66	369.606	467.597	881.635	351.658	373.539	257.455	815.636	372.673	1050.26
ndfl-4	MTCE.4	WBGene00010958	505.858	318.977	358.581	2708.3	161.383	339.105	334.372	212.61	235.663	833.291	771.693	441.05	232.33	54.8502	661.707	458.644	433.414	425.879	187.28	1044.6	332.659	665.707	666.322	291.554	290.611	2677	506.693	566.804	389.483	941.037	1415.73	179.314	771.085	338.592	445.295	159.025	507.356	351.545	673.842	226.347	1234.7
nkb-1	C17E4.9	WBGene00007646	261.965	317.867	364.793	124.002	73.7696	135.578	284.507	237.035	279.156	300.8	225.383	378.359	474.251	253.255	625.416	245.65	132.835	296.44	382.826	152.171	401.995	537.194	162.973	323.517	406.766	161.51	217.98	223.782	271.825	235.816	250.64	365.823	432.4	413.292	324.049	147.296	630.294	366.785	376.421	174.439	375.765
C17D12.18	C17D12.18	WBGene00219821	232.743	317.813	141.769	119.233	184.487	549.044	241.298	96.908	155.062	105.462	139.404	68.0583	195.927	170.464	121.74	242.12	129.236	104.677	159.311	22.3564	278.317	72.4868	55.5293	93.8831	232.556	70.3949	70.2481	80.5011	93.7832	55.5946	136.194	87.2794	146.243	204.211	118.144	81.6318	395.878	357.771	418.19	62.9803	71.1078
hpk-1	F20B6.8	WBGene00001994	142.615	317.076	93.5339	53.7396	61.4709	113.234	142.727	64.7925	381.391	44.2961	54.6004	120.406	165.426	135.545	146.679	111.304	120.659	134.683	88.9894	96.9084	140.089	143.358	64.2897	95.8677	146.205	54.256	73.3865	62.6917	97.2953	86.5887	139.166	110.645	106.783	152.378	101.787	70.47	169.798	134.432	139.39	68.023	134.512
rpl-30	Y106G6H.3	WBGene00004444	1465.14	316.785	870.181	404.637	795.678	706.509	837.21	919.375	432.559	883.615	1194.01	570.4	1081.17	1125.36	1147.97	977.198	452.895	958.111	923.478	1497.03	789.321	1098.33	723.833	1471.25	1008.84	1006.85	991.584	1289.45	1383.14	1179.01	555.274	808.953	974.22	676.6	741.795	1130.88	890.587	941.975	882.955	1179.84	1386.18
nipi-3	K09A9.1	WBGene00010700	123.862	315.368	130.83	62.9734	50.8824	36.1025	179.373	156.615	411.365	53.9931	79.0724	275.139	239.446	118.005	168.63	146.267	73.2129	114.375	167.002	49.5745	92.3524	167.074	41.8637	51.2631	135.882	51.0633	75.8002	44.9451	72.4448	83.6107	138.308	97.1277	118.617	159.436	140.767	48.6551	173.938	175.785	135.529	121.507	103.931
cct-5	C07G2.3	WBGene00000380	185.09	314.848	165.94	134.984	100.09	141.678	185.654	141.334	145.41	891.054	272.324	422.823	394.659	193.553	393.202	237.024	182.758	332.653	223.894	248.095	336.517	264.064	130.692	199.62	239.103	142.665	161.09	152.679	197.303	228.294	282.382	209.422	382.323	184.887	158.092	200.276	270.652	236.989	300.642	415.587	235.532
F02A9.1	F02A9.1	WBGene00008513	27.4048	314.381	30.4577	46.4338	28.6166	56.7004	80.7452	5.08732	2.95326	7.18275	16.2191	94.8238	26.2321	22.8867	35.9689	31.967	6.56394	16.4643	23.1129	7.17452	114.4	197.054	19.2389	176.894	21.4444	5.80218	31.8489	25.949	19.8455	18.1145	26.6296	71.9382	22.7726	58.6214	51.9226	12.2263	139.218	60.2267	134.237	1.20102	85.7155
F36A2.7	F36A2.7	WBGene00009454	436.902	313.297	390.804	231.411	383.65	439.004	479.118	434.041	294.504	380.112	292.057	278.248	431.829	571.516	444.11	429.297	272.933	557.565	323.257	728.242	602.42	618.856	479.399	625.525	442.371	535.824	427.088	523.805	559.27	522.936	309.805	480.243	553.554	449.896	329.284	451.869	553.527	568.013	574.191	288.951	639.115
C08G5.7	C08G5.7	WBGene00044418	78.0505	313.12	50.304	25.6381	97.4126	462.626	141.55	98.2906	77.828	51.6104	64.2333	36.4146	37.8076	58.2625	50.8241	231.09	26.4404	141.184	42.6164	14.6381	95.6676	67.6213	37.0845	59.2677	86.5706	49.7024	27.077	27.5146	40.3888	26.2208	78.9993	35.8357	127.153	72.4873	41.1673	67.6915	67.3308	69.9517	66.05	20.5287	36.2743
hrpa-1	F42A6.7	WBGene00001999	182.751	312.283	209.533	112.942	144.383	162.928	201.869	174.728	213.432	154.003	172.172	188.478	197.887	119.348	198.28	242.728	145.124	303.087	179.228	166.645	238.716	237.522	147.008	210.98	242.493	137.345	306.382	207.605	181.143	204.573	182.995	149.555	266.881	171.895	185.149	159.99	222.714	248.857	172.721	235.242	223.13
Y41E3.7	Y41E3.7	WBGene00012765	108.179	312.261	89.7286	38.485	157.647	515.722	128.381	96.8915	138.178	312.352	156.51	215.972	134.495	53.7287	120.036	174.304	131.375	213.384	67.4994	85.8604	83.8242	104.07	63.1706	125.41	101.594	57.9283	126.42	83.6254	115.846	89.4999	56.1072	139.581	246.139	64.2432	70.0586	89.6356	316.25	332.523	101.076	37.4744	85.6457
ZK909.6	ZK909.6	WBGene00014150	15.0669	311.705	12.9225	4.6395	9.02298	106.584	6.53697	11.9914	6.35502	27.1088	31.139	39.9171	200.843	29.5145	10.2249	10.1363	12.7334	24.8044	14.563	23.176	18.6804	9.38	48.1215	27.2557	53.6325	15.0254	26.965	19.4302	29.6961	49.315	44.7252	13.6489	169.801	25.0142	106.735	12.6293	27.2476	27.552	30.2261	3.62711	17.6344
C38H2.3	C38H2.3	WBGene00008020	5.66278	311.333	2.76047	2.13181	6.61898	29.3337	27.426	3.60675	2.82343	5.34073	8.93158	2.04604	5.63394	7.16861	3.49238	176.261	123.008	90.6103	6.25708	6.67298	3.61107	6.76204	4.62325	10.1865	6.03986	12.5409	5.19254	5.93673	7.47041	10.695	3.41476	3.9875	20.5413	6.15465	17.409	4.5459	6.26926	10.8971	12.0961	2.60967	4.60582
atp-5	C06H2.1	WBGene00007385	426.975	310.879	309.412	255.448	200.01	380.884	472.773	432.422	281.243	335.338	281.188	225.214	343.84	444.337	386.951	664.501	271.005	511.838	288.613	622.314	467.938	526.564	390.753	519.908	406.486	480.404	349.177	415.041	483.13	459.685	307.333	401.795	531.234	295.983	281.026	384.633	451.975	496.717	389.624	222.241	614.493
F58D5.5	F58D5.5	WBGene00010244	141.357	310.594	202.911	114.394	81.7574	137.794	241.34	134.525	266.733	204.554	174.665	117.257	348.555	309.529	245.478	189.876	167.777	202.483	121.721	191.055	332.969	409.854	93.7942	166.76	340.155	129.866	102.985	105.888	126.429	151.71	186.257	172.613	220.785	238.847	215.698	116.93	348.965	316.423	350.319	302.645	254.937
jip-1	F56D12.4	WBGene00002176	36.1342	310.373	50.9	27.7493	64.5496	112.657	61.5719	38.1473	91.2193	82.3711	58.2855	147.033	81.7946	69.5077	243.12	107.005	48.3716	63.4097	63.3402	28.7303	74.0906	152.71	30.7466	49.9366	70.7624	17.5835	38.5418	27.2243	39.0307	37.0944	53.0189	111.658	47.8768	143.697	83.5435	28.5711	108.113	97.4607	103.549	32.8545	67.5143
F22H10.10	F22H10.10	WBGene00219912	64.5817	310.131	116.433	16.017	153.636	32.8859	8.74817	7.43064	92.969	31.6369	73.1179	8.68104	4.77221	26.8157	1.86158	70.8185	17.1064	27.4865	100.865	34.9921	40.4979	10.6035	22.2879	15.5914	8.91308	14.2889	8.48068	29.7942	26.541	14.9425	8.03032	11.7746	15.0503	46.5857	70.7973	27.6441	9.78583	8.12681	22.8089	76.3409	8.67646
ddx-17	F58E10.3	WBGene00010260	198.414	310.021	220.33	138.335	134.685	236.316	233.7	224.401	206.305	317.794	563.994	263.95	351.957	192.663	255.053	465.128	192.078	454.397	251.554	214.549	245.553	262.299	175.304	303.575	326.683	158.762	401.101	260.016	269.446	276.657	203.332	183.572	267.257	176.25	308.644	225.921	287.498	365.611	247.898	237.284	259.045
nra-1	T28F3.1	WBGene00012128	53.6267	309.863	183.546	109.755	24.5951	24.6535	38.8906	52.9561	643.632	215.988	177.987	268.272	1115.52	423.964	94.2964	65.4036	65.6477	90.5154	206.555	33.5328	76.3927	50.7136	45.7245	40.5276	92.224	34.5961	98.827	47.8225	93.9637	141.381	47.9816	130.317	75.0865	370.411	124.744	61.4592	211.86	288.064	233.411	77.8525	37.8915
Y38E10A.8	Y38E10A.8	WBGene00012586	0	309.012	0.164914	0	0.108589	0.684461	0.153477	0.135671	0	0.593139	0	0.414274	0.217889	0	0.176207	0	0.384381	0	0	0.262078	0.321153	0.134875	0.296687	0.508355	0	0	1.53922	0.322523	0.441025	0.395408	0	0.43992	0.356585	0.246568	0.168213	0.425196	0.599567	0.647852	0.644193	0.239375	0.257213
C48D5.9	C48D5.9	WBGene00200476	0.975918	308.156	4.69058	4.63249	5.10871	1.77634	1.03825	11.7508	1.36738	4.10906	0	0	26.3383	81.5647	1.86106	1.99812	0	7.76054	145.947	8.71064	15.0562	7.64537	3.83985	16.6755	2.39843	0.535556	12.4754	6.151	8.75984	6.43654	0	38.7918	0.42816	4.57207	2.22748	0	6.34054	4.58546	1.41522	0.225666	0.579345
cpx-2	K03A11.2	WBGene00010520	1.3251	306.842	2.55397	4.90243	2.02048	1.78554	0.207431	2.1	3.44484	3.0581	2.11638	2.07317	2.33293	0.483297	112.19	1.44435	2.66216	11.5054	24.1852	3.50242	9.35423	2.96271	5.06317	6.05837	118.632	18.25	3.32998	4.26303	3.94688	9.56369	2.16752	78.9412	1.38427	3.29106	2.12764	1.74918	6.29645	4.03202	3.31928	0.559226	10.5206
mdh-2	F20H11.3	WBGene00003162	315.814	306.715	267.177	166.399	257.983	225.571	337.025	267.246	274.054	195.729	202.207	224.782	224.599	340.606	275.907	225.136	211.525	357.051	170.211	494.106	476.36	404.756	338.307	352.261	351.465	293.448	277.614	302.063	381.973	310.725	231.338	296.262	396.733	299.859	236.93	289.087	387.726	462.686	326.818	185.156	415.609
F39H12.3	F39H12.3	WBGene00018214	116.417	306.271	152.567	211.72	151.895	470.72	72.1814	38.9027	301.086	121.632	49.1506	91.7495	45.3079	49.6334	25.5264	225.995	214.441	70.1196	299.727	52.753	53.974	116.842	48.5046	145.127	37.0581	58.9389	66.3098	102.368	106.808	60.9604	157.674	75.961	134.203	167.152	80.9635	72.0439	139.892	204.071	52.9047	12.1758	73.7385
rab-3	C18A3.6	WBGene00004267	1573.03	306.132	198.843	146.682	110.19	182.793	168.993	55.8653	162.511	126.748	143.606	187.764	98.3834	89.4516	225.216	136.36	73.7869	208.384	182.613	87.8968	485.879	578.218	55.5211	267.273	369.464	191.417	72.6005	69.5939	842.905	98.4186	303.317	76.1243	354.051	265.617	192.168	123.5	411.22	247.104	410.41	87.7618	274.2
Y17G7B.20	Y17G7B.20	WBGene00012471	194.782	305.939	294.987	141.01	89.872	168.073	232.924	193.939	130.863	429.078	507.834	102.484	240.743	219.272	166.331	169.5	149.961	995.791	166.743	151.179	168.115	306.393	137.396	169.837	437.175	131.371	276.534	180.157	205.622	205.544	137.35	144.414	219.802	260.236	511.514	189.206	287.012	498.964	195.874	695.346	234.865
F32E10.10	F32E10.10	WBGene00044947	271.297	305.657	1441.02	2223.33	910.467	152.945	121.18	446.385	800.065	490.522	1344.65	965.36	494.977	1644.7	292.645	480.942	3443.6	224.113	2260.5	53.2224	453.837	251.526	470.831	456.941	158.061	1487.5	252.829	1310.86	331.151	1412.53	1074.76	1700.4	418.237	1304.78	6343.81	500.589	500.239	441.638	652.374	1693.14	993.296
F11G11.5	F11G11.5	WBGene00017385	444.94	305.238	31.9098	23.7902	237.71	236.831	58.1165	89.077	95.124	72.8708	115.357	69.1397	137.997	52.4809	28.2374	365.286	60.4364	581.68	58.7376	44.8798	72.4352	38.4235	36.901	51.4112	75.3166	49.8187	59.3995	46.1845	67.1338	64.5412	29.2425	52.1157	90.3197	55.4371	41.3868	83.4145	87.6055	49.2497	69.5277	269.152	53.0916
unc-31	ZK897.1	WBGene00006767	21.76	303.59	26.7285	17.2387	7.85389	13.0666	23.0042	20.5715	43.396	15.148	28.1271	43.6321	128.375	66.8686	80.2566	27.4861	20.6355	19.9398	51.4727	14.853	124.6	77.1917	20.9574	31.8508	79.0203	17.5471	46.1925	22.4361	29.8148	42.2458	115.596	39.0118	31.6659	22.116	27.8356	16.4351	79.6457	29.2821	50.7839	14.1188	59.4474
lin-24	B0001.1	WBGene00003010	16.1989	303.283	21.1382	242.752	24.9961	138.997	12.0152	128.666	181.696	18.2233	29.988	13.3612	104.017	32.6001	20.9364	18.1381	193.191	97.3827	83.7271	54.7297	72.4518	150.47	47.4559	88.6973	222.906	31.5308	46.7808	40.1991	80.5169	65.2792	28.6726	29.7525	70.058	21.1777	18.1118	31.0131	55.7329	30.3947	43.1064	11.1243	81.628
sec-61.G	F32D8.6	WBGene00001303	441.041	303.217	254.584	179.118	121.99	254.663	608.919	374.799	327.216	207.53	165.186	180.393	387.795	441.106	290.985	790.498	208.321	323.895	234.055	564.7	436.943	349.248	381.736	353.517	340.777	332.196	317.253	389.789	468.023	511.022	294.197	237.697	318.754	280.091	181.761	239.68	330.735	308.197	404.37	209.95	418.266
W01D2.1	W01D2.1	WBGene00012179	1162.46	301.123	813.42	921.299	1247.32	946.086	802.272	1010.33	630.951	988.972	1849.7	834.397	701.684	1086.24	951.453	680.659	583.608	880.749	974.823	1538.3	902.483	1229.17	568.709	1863.78	1374.6	1008.57	813.614	883.814	978.832	840.01	771.927	943.022	1173.43	1208.08	594.097	1561.56	677.553	805.157	733.771	1423.14	1177.57
unc-75	C17D12.2	WBGene00006807	289.331	300.505	202.202	125.496	285.489	1083.13	237.886	105.669	224.928	123.929	170.552	84.7255	175.459	283.253	216.112	267.305	134.473	258.696	154.717	39.5979	320.7	132.459	71.7399	147.919	223.422	68.2342	90.3943	84.9822	120.642	89.9763	185.886	124.823	235.887	184.617	134.542	66.3304	513.818	583.637	571.09	70.8884	101.268
F28D1.13	F28D1.13	WBGene00044962	279.587	299.859	427.592	516.059	561.129	231.281	190.669	416.986	542.051	386.699	714.236	792.305	419.012	482.692	470.641	593.357	585.336	197.759	580.516	240.488	391.021	420.828	631.385	471.441	281.902	1209.39	804.253	955.954	611.36	685.774	800.228	630.572	495.912	383.405	364.846	406.85	404.551	411.493	616.037	529.958	484.964
clp-1	C06G4.2	WBGene00000542	66.0379	299.312	83.7408	48.8598	45.6748	62.9976	98.2586	73.1287	110.603	93.9608	53.0022	333.974	95.6921	66.4238	176.911	98.0254	87.0498	85.043	54.2338	95.9817	210.195	270.595	103.764	113.71	104.416	78.4163	146.294	112.636	118.457	158.261	180.608	114.972	100.151	71.0276	81.4834	72.0872	182.78	109.653	133.342	52.6892	210.604
ZK380.t2	ZK380.t2	WBGene00023401	117.323	298.907	47.8183	188.748	683.125	90.7854	73.3752	43.5371	889.246	44.0563	8.01452	65.7785	1397.24	169.484	53.9498	119.3	62.3901	324.2	63.3165	62.0786	330.322	69.4257	383.69	45.8311	62.3597	132.111	246.239	193.308	144.941	146.269	30.3378	81.4996	54.8696	699.188	156.296	57.4011	46.6358	63.5392	88.7842	1719.63	43.4751
pmk-2	F42G8.3	WBGene00004056	42.9965	298.002	35.7194	80.7165	29.6936	69.4119	44.533	49.9574	63.4042	20.9999	32.1402	15.7926	66.7148	24.3413	34.1419	78.4364	15.1232	72.0842	32.911	11.4675	29.2934	31.5305	12.1685	24.3445	41.5779	16.3445	21.2636	14.5531	35.4434	19.5562	57.2359	11.011	45.4638	49.9553	29.234	16.6408	50.5365	35.7278	29.2341	18.3095	24.5256
sup-37	C01B7.1	WBGene00006342	7.69771	295.899	13.3549	6.3186	43.6739	128.464	15.7036	37.7844	4.84125	16.6641	15.8635	14.6775	21.9741	28.1955	141.845	18.0768	97.9929	101.56	34.7468	37.5282	51.0933	52.5427	28.4577	20.9456	180.948	13.1473	88.3674	42.5102	47.526	47.9985	14.4435	48.7864	39.2769	8.45742	12.7819	22.0154	45.0606	29.2108	44.5079	22.9578	50.8827
icd-2	Y65B4BR.5	WBGene00022042	426.339	294.882	431.33	370.439	394.442	537.723	378.996	578.728	386.616	552.406	507.015	427.231	546.713	452.61	472.099	419.474	395.588	621.279	512.891	699.502	436.65	577.693	395.636	594.202	545.314	530.133	550.442	571.504	545.263	549.711	393.924	430.355	705.202	327.422	325.675	604.688	458.842	487.051	506.249	382.458	654.892
rpl-37	C54C6.1	WBGene00004451	812.489	294.872	396.238	617.327	510.669	539.265	784.527	479.843	469.641	963.818	1256.9	366.795	625.878	899.874	605.533	613.872	666.736	477.925	636.046	1030.24	572.494	906.232	378.599	679.707	787.348	872.057	449.013	553.455	604.969	633.643	655.061	440.366	1064.05	640.898	549.024	546.394	457.426	503.246	664.043	783.757	845.165
flp-16	F15D4.8	WBGene00001459	1991.36	293.338	119.933	73.914	2132.52	2438.4	50.7264	88.5912	619.844	1040.06	70.1163	32.4735	120.495	511.972	6156.76	594.28	680.007	928.905	805.546	87.3723	151.782	67.0842	98.0873	828.704	545.846	27.4164	128.394	252.549	240.941	157.611	136.928	3045	433.939	1537.5	102.516	67.5206	368.831	141.819	485.284	15.9916	86.6943
K07C5.10	K07C5.10	WBGene00023428	273.513	292.949	355.409	204.114	461.147	323.076	114.547	157.456	537.888	358.42	621.005	613.467	209.65	316.577	344.988	234.232	607.026	132.997	438.269	131.877	337.971	316.339	253.065	470.298	260.664	561.646	233.086	369.662	207.296	248.228	402.016	449.919	215.421	522.735	210.056	203.44	304.259	208.405	469.242	686.446	397.786
egrh-1	C27C12.2	WBGene00007772	76.1657	292.628	20.8235	12.8365	13.3412	21.9606	94.6169	29.597	102.753	22.443	18.0453	38.5121	49.9913	25.8475	80.4583	105.071	21.2365	46.7307	78.4002	22.5948	49.8668	46.7869	18.2839	56.475	62.8084	34.6702	29.1406	26.9135	33.2141	30.1309	53.9055	53.2932	28.5779	62.3451	30.8121	14.028	55.0802	38.5177	32.3136	14.3162	39.5223
ipgm-1	F57B10.3	WBGene00019001	220.724	292.456	167.33	181.871	82.1824	158.452	140.849	79.0832	207.759	91.6417	85.5965	347.867	151.64	111.515	177.392	203.195	172.376	93.8734	125.574	141.672	182.599	196.44	114.222	142	124.876	105.417	128.176	103.516	151.844	138.493	159.636	112.718	311.094	163.152	177.581	108.975	291.969	254.516	246.424	91.32	159.964
hlh-30	W02C12.3	WBGene00020930	238.4	291.627	167.217	50.9015	83.6804	120.624	229.537	327.815	321.333	118.512	94.8538	76.2899	157.952	102.293	223.836	200.039	257.387	237.26	134.673	137.026	190.443	188.74	105.897	164.841	221.137	120.957	103	83.4133	136.52	102.826	115.418	174.15	107.124	141.896	106.804	96.5758	161.87	161.495	147.402	113.013	186.091
C06E2.1	C06E2.1	WBGene00015527	17.9505	291.524	2.06922	1.62775	7.37929	14.1127	60.8544	7.1476	14.3681	1.85797	5.30462	1.83674	4.36107	2.56133	2.28245	5.61348	5.48399	22.4683	20.3396	5.13147	3.29643	2.70362	3.77043	6.01932	13.4242	2.68417	7.46111	6.53982	6.87991	6.4451	2.24897	2.62619	4.94754	2.58089	2.37511	1.35385	5.69212	2.99399	3.98973	0.774054	6.44618
ZC487.1	ZC487.1	WBGene00022623	186.193	291.039	6.02596	3.57158	3.89542	15.6725	20.8915	19.0611	4.01768	9.98369	5.75028	3.41216	25.1551	3.67344	13.2009	149.016	237.096	98.4565	8.25644	6.82682	28.6009	5.79362	4.75524	29.87	98.342	2.32868	6.38808	6.06542	49.5456	13.4472	13.6507	15.8054	18.9639	7.44482	3.11414	3.95214	11.6326	8.87191	19.9362	1.9442	6.74792
C32D5.8	C32D5.8	WBGene00016316	266.337	290.034	82.8154	103.174	161.528	305.536	548.677	154.335	330.316	199.688	155.766	59.5278	167.627	150.088	80.4028	425.172	121.783	248.906	132.919	149.958	129.777	138.632	94.6259	200.392	497.872	100.297	98.2105	105.779	297.459	116.637	107.434	81.4891	160.048	100.382	83.9902	124.346	138.597	145.028	188.688	143.304	108.587
F52D10.4	F52D10.4	WBGene00009931	0.818151	288.96	1.58566	1.18462	7.68438	21.33	85.4604	12.5887	42.8444	2.55457	1.02375	0.342606	0.278311	0.263279	0.80866	24.3758	83.3643	30.6184	12.5231	0.355198	2.15195	1.6856	1.23126	1.89681	1.23382	3.13534	1.48509	1.0052	3.67989	3.03128	13.93	0.94551	6.27448	20.2235	0.990243	1.93117	3.06938	2.54334	1.68946	0.164056	1.08025
glb-27	W01C9.5	WBGene00012178	356.517	288.651	6.34324	12.6477	6.58951	20.3233	2.98268	6.57951	62.7173	7.59057	10.9495	5.5228	37.7501	6.56939	6.17252	14.9048	4.92533	60.9801	3.99671	4.14994	5.5889	2.1215	10.2462	9.08262	10.1435	4.78108	4.86929	7.72226	8.84348	8.73654	2.52451	47.2373	3.33914	5.09727	11.4618	6.77533	19.4594	60.1806	9.66265	0.828961	3.4671
nipa-1	Y53G8B.4	WBGene00021820	99.311	288.417	23.5981	16.7514	32.8881	54.3977	214.387	93.2884	121.834	22.1866	19.5641	20.9959	25.0562	18.7161	31.723	40.8191	37.1098	89.1833	32.985	32.9804	46.0927	35.9274	36.0678	38.6944	69.2395	69.538	43.2504	32.228	71.2742	38.5026	19.1596	29.6828	25.0009	15.2876	19.6962	37.4016	28.9922	33.1943	30.5418	23.8362	29.4238
rmd-2	C27H6.4	WBGene00007786	82.2348	288.081	47.065	62.0032	40.508	72.8944	69.8254	45.732	68.0061	50.5715	38.0756	61.6347	59.2534	55.015	56.3616	126.235	48.7225	51.3673	29.0058	125.446	101.785	70.325	62.4089	66.9798	67.8144	86.0415	92.2729	67.7606	75.3727	79.6836	60.833	45.4022	66.5168	51.3579	51.6938	57.2744	76.3555	90.5473	104.935	69.5225	90.3813
ZK1290.14	ZK1290.14	WBGene00044396	12.5681	287.316	7.3256	4.44215	3.81147	9.4859	6.24616	14.8955	2.46811	6.19171	2.23229	3.03693	77.6048	12.577	9.0351	7.86824	5.83402	9.79435	3.44436	15.0794	6.61065	8.60116	21.7928	13.7704	62.9174	40.6703	9.65598	14.5108	49.721	18.014	40.3954	53.6266	18.5244	5.51051	6.5064	13.8277	16.8913	29.8955	15.7688	2.12716	12.3347
cox-7C	F26E4.6	WBGene00009161	427.412	287.177	374.755	253.6	387.135	406.188	455.913	328.675	274.267	343.471	318.766	194.1	330.398	392.707	435.366	283.015	242.176	391.469	346.237	523.754	535.227	514.017	380.153	498.618	362.737	445.524	284.299	433.368	456.269	373.055	255.705	376.524	544.323	384.785	364.44	422.807	477.977	466.134	402.991	243.061	513.586
C18A3.12	C18A3.12	WBGene00044704	52.1471	286.554	178.077	701.101	172.01	88.2271	97.7745	426.778	524.754	324.986	548.717	379.694	272.3	1438.36	75.3617	472.087	3343.63	48.9578	1013.96	20.1891	72.531	121.68	197.425	241.47	30.8629	250.466	162.01	423.484	132.17	355.717	605.026	925.624	355.61	316.956	671.436	190.024	260.012	139.982	331.552	197.041	581.79
dct-15	W08D2.3	WBGene00012340	2.4268	286.267	2.05624	0.924754	123.555	202.274	291.783	19.3287	85.9734	4.32393	2.72154	0.952571	1.23084	0.503918	1.60559	140.839	31.4385	103.48	7.86732	2.8779	2.6036	3.43767	2.58077	4.59636	1.83643	5.02225	3.11424	3.71048	9.00345	4.28158	2.62048	5.34992	38.2377	1.58174	1.95332	1.56053	7.57698	6.00437	3.11179	0.457514	3.26561
par-1	H39E23.1	WBGene00003916	65.0529	286.036	67.1399	43.9103	28.234	38.2784	56.7742	83.5401	113.839	52.4261	51.1982	143.345	136.345	53.736	139.196	101.168	135.116	84.5642	53.1605	87.835	151.984	144.025	79.607	110.1	143.918	43.9971	172.555	92.0158	115.797	119.436	92.9062	80.1489	103.501	72.3338	87.8512	59.6204	192.621	163.517	115.213	71.4461	130.616
gpd-3	K10B3.7	WBGene00001685	276.527	285.409	223.576	289.12	457.198	487.059	421.183	197.893	601.754	205.48	220.037	448.729	258.297	220.685	185.747	275.067	413.412	276.854	222.434	390.109	371.252	387.8	188.827	420.2	320.921	238.394	189.68	178.747	243.766	222.428	342.408	370.443	428.072	298.255	285.701	314.88	471.177	396.467	423.09	178.46	318.587
kin-1	ZK909.2	WBGene00002189	134.648	284.615	265.338	130.818	110.614	145.49	169.418	155.623	141.658	191.284	138.886	294.164	248.523	221.371	351.309	232.202	133.946	168.564	205.586	115.068	305.515	298.621	103.929	206.04	196.218	88.0876	139.286	102.039	139.47	137.022	292.051	236.892	272.234	213.309	280.015	147.447	387.938	324.272	392.866	35.709	201.587
sulp-1	C55B7.6	WBGene00016945	1.41849	284.548	2.83597	0.583819	34.0459	97.2695	155.066	14.9743	45.5834	2.85789	1.63808	6.88656	22.2089	5.0262	2.37738	25.2927	9.2158	63.5655	63.0703	2.00182	1.75745	2.43694	2.29129	4.45214	34.785	0.846634	5.24067	4.34213	9.24721	4.84876	2.59027	3.56908	12.2346	31.924	2.58917	3.80223	9.14575	7.19424	2.19796	0.529257	2.74499
M117.1	M117.1	WBGene00010918	145.018	284.199	101.784	60.7026	65.3015	120.737	80.0512	106.378	167.91	51.8662	42.3091	61.6311	72.2403	52.1748	106.823	97.4317	151.521	53.5432	72.4745	43.0241	92.6974	73.6655	43.6089	104.198	153.02	41.8119	60.2726	46.8469	84.4618	49.8366	102.027	58.9299	63.0222	76.755	79.9932	33.2378	94.645	98.6474	81.8415	35.1035	53.7848
T03G11.10	T03G11.10	WBGene00044732	0.881227	282.229	82.6352	0	2.36923	5.34483	6.53987	6.61038	3.91932	1.97812	0.922441	0.803043	2.04548	0.668399	1.95949	1.57119	1.33748	5.79918	5.81446	2.45031	2.00139	1.9362	3.07134	6.54536	19.1285	3.24808	2.62905	2.15129	3.65368	2.46441	1.50664	1.33239	1.89477	3.13071	1.90181	5.17004	7.54698	3.13752	1.18906	0.254468	2.38847
cey-4	Y39A1C.3	WBGene00000475	258.396	281.116	183.318	159.287	284.616	259.167	289.704	266.75	208.269	289.703	263.02	205.567	286.537	286.295	254.363	286.57	189.653	424.689	205.212	423.127	317.283	315.678	293.467	317.216	255.205	262.418	640.628	392.257	400.274	466.209	208.537	303.323	310.364	312.807	238.07	332.774	313.515	345.3	289.065	350.164	398.735
F28E10.1	F28E10.1	WBGene00017900	59.2689	279.929	51.9061	40.8027	26.8322	96.4388	41.7522	36.6841	104.301	21.6206	26.2176	138.656	73.3417	21.7285	150.832	106.653	51.5199	47.2201	34.9333	27.1116	134.544	240.524	62.0538	81.7108	69.0303	26.4908	56.1324	41.225	49.011	84.8126	71.5461	87.6368	86.484	63.5524	83.7437	20.0108	166.841	115.194	56.5863	9.62459	223.17
F02A9.7	F02A9.7	WBGene00044406	21.2304	279.554	24.746	39.14	25.9592	38.923	77.8556	2.76617	1.7573	3.10684	5.23412	40.9756	14.7286	10.6463	19.6465	27.0398	6.46064	12.1504	18.036	4.33116	59.2633	95.2811	15.2806	87.2687	12.1075	1.91781	21.0453	16.9509	12.3695	11.4038	13.7082	48.3004	14.0926	39.8177	30.9902	15.4273	95.1507	44.2499	96.2352	0.861585	41.8511
F52D10.13	F52D10.13	WBGene00219960	356.575	278.622	13.8098	271.311	369.673	66.4386	15.2525	117.554	40.4086	9.9963	13.3313	3.7699	26.3783	1.07952	4.15402	1936.34	516.053	404.732	192.029	2.4517	6.57422	2.52347	20.2179	21.9832	11.7143	52.665	12.1052	16.9599	630.201	17.2728	5.19924	8.23076	23.105	525.764	20.9111	4.96126	28.5737	4.86735	19.6593	5.94468	16.7114
arf-1	B0336.2	WBGene00000182	351.649	278.492	393.272	180.791	192.934	249.079	425.758	588.362	283.26	355.642	315.733	204.124	377.581	393.596	432.204	294.615	153.466	603.921	254.825	453.122	454.107	385.254	307.874	333.193	423.042	234.71	251.094	263.366	408.391	325.738	347.738	249.162	301.684	431.008	296.387	254.377	377.664	480.409	305.988	640.806	321.772
cox-5A	Y37D8A.14	WBGene00012553	405.625	277.636	321.837	208.776	380.884	428.673	447.398	484.05	317.216	342.584	255.148	290.692	346.436	439.824	446.239	359.661	251.601	491.478	275.862	642.949	476.297	548.725	415.907	542.331	471.536	444.859	399.454	433.396	468.947	420.123	319.711	384.119	508.367	336.617	301.944	366.141	487.864	477.224	477.483	278.506	599.951
his-71	F45E1.6	WBGene00001945	160.257	277.524	181.738	157.91	208.622	349.011	210.362	129.387	300.915	142.711	140.901	116.777	112.939	127.545	101.534	192.495	170.747	216.952	141.76	125.008	131.757	140.958	89.6073	113.493	115.115	91.6971	70.1491	85.9354	128.899	94.4253	114.955	128.016	142.993	240.317	86.0974	163.046	156.649	151.612	163.091	72.9668	117.846
kcnl-2	F08A10.1	WBGene00008570	26.8951	277.507	99.3286	18.5486	35.2371	120.459	125.512	30.8561	267.524	7.37829	12.3925	27.0966	60.6565	25.7153	144.487	130.28	157.443	11.9556	34.1754	18.2618	40.5563	11.8736	40.2744	77.0659	73.9575	22.1175	24.0667	23.1431	55.9075	27.8427	43.0972	70.9958	30.9309	66.334	40.4327	17.3666	34.5775	91.2696	31.3472	2.04145	14.4458
mlc-1	C36E6.3	WBGene00003369	418.27	276.367	206.948	192.599	107.591	88.4599	323.133	389.302	126.735	243.959	180.295	184.806	454.263	454.521	193.777	219.129	315.503	364.277	83.1068	786.76	541.665	593.834	549.3	797.311	336.31	418.299	302.214	600.733	701.019	709.931	224.917	277.915	387.078	167.296	188.252	443.794	340.537	333.695	536.743	152.565	726.093
Y38H6C.8	Y38H6C.8	WBGene00012621	24.7926	276.265	5.85395	14.5077	287.712	114.703	147.519	78.5613	228.087	11.1111	6.17428	6.10885	297.638	1.80571	5.84102	293.155	118.183	70.7276	42.2528	5.3355	21.2068	5.39664	19.1367	5.24311	7.83166	5.16405	7.45181	10.9094	13.5508	5.75475	2.04805	11.3045	88.888	71.2422	3.82037	8.13044	32.0302	10.721	18.2386	96.5423	3.08494
dmd-10	C34D1.1	WBGene00007929	18.6807	275.97	238.691	56.918	3.15401	38.9185	2.24717	20.3285	1.60504	4.97387	3.92479	2.62549	19.7647	4.65152	8.42496	216.252	11.715	223.548	5.04034	4.50269	2.81788	9.14215	8.76688	5.09239	46.5401	8.21324	7.32537	6.22799	22.2222	17.7799	5.76889	17.6787	27.6155	8.15904	3.78418	15.3454	9.38869	21.7023	40.5998	1.43159	10.832
arf-5	F57H12.1	WBGene00000183	374.215	275.522	275.496	209.478	197.607	264.821	580.491	663.137	318.051	219.889	176.261	195.706	388.239	405.541	319.398	360.453	218.56	691.294	185.71	559.938	433.876	315.764	279.34	318.577	532.532	251.882	265.106	256.494	406.926	372.808	308.506	234.513	334.168	369.144	192.569	331.893	331.822	310.013	316.766	311.51	357.263
C29H12.6	C29H12.6	WBGene00016237	51.6631	275.499	9.88017	3.82489	10.9477	10.2702	41.6444	20.5486	31.5457	95.0497	122.32	40.4398	27.6749	31.1337	17.8382	113.91	145.46	204.988	40.3766	23.3654	190.922	16.7253	22.053	26.9342	37.8128	10.8097	18.8821	17.7027	30.2202	28.7299	10.741	14.3693	9.20711	17.5636	9.49621	9.80975	53.1418	20.8122	63.1926	6.12703	24.0114
fkb-6	F31D4.3	WBGene00001431	180.63	275.41	95.637	131.127	85.4244	127.076	151.807	146.224	227.595	125.26	103.016	157.733	153.256	95.1543	128.531	193.307	143.755	136.409	179.108	101.392	149.498	149.475	86.5726	111.413	153.619	99.4136	146.187	108.887	133.416	134.354	95.8384	79.8361	201.293	112.305	75.3803	108.538	154.307	130.709	165.77	229.11	126.897
dkf-2	T25E12.4	WBGene00012019	74.5688	275.358	127.312	65.6691	52.2781	111.885	94.5373	62.2766	168.678	40.5432	66.4353	32.4504	87.092	58.0249	39.9636	277.69	83.47	168.397	122.346	31.821	64.5655	34.4656	54.2367	110.27	58.1771	47.1062	84.2821	52.4278	57.4805	55.898	36.9891	47.7069	97.8573	95.3446	197.477	57.995	115.576	114.372	61.0361	7.29923	34.2815
smo-1	K12C11.2	WBGene00004888	276.461	274.354	291.425	137.991	319.632	313.777	612.312	236.892	358.356	311.413	301.71	101.27	281.522	284.609	223.531	191.85	153.191	366.205	277.971	243.315	237.728	223.306	246.838	222.01	211.082	178.316	290.193	245.836	271.495	251.288	122.621	177.98	195.187	345.265	259.164	243.494	263.005	320.781	199.674	625.07	216.835
lin-59	T12F5.4	WBGene00003040	54.3705	274.346	125.009	37.2333	20.9397	24.6518	94.7651	48.7971	273.374	30.5959	32.6139	117.351	181.771	64.9809	94.0523	96.3628	62.8728	96.8961	72.3393	55.029	92.6798	103.309	39.3499	63.3574	95.7369	30.2822	94.2332	53.4629	61.9405	72.6221	84.4641	60.7547	78.1045	88.7393	80.3361	37.1403	115.534	75.3489	67.1251	54.3924	106.861
epc-1	Y111B2A.11	WBGene00007030	125.59	273.343	151.743	80.9646	54.1956	67.5119	206.545	172.312	169.873	101.155	90.2899	102.091	149.745	82.1544	182.498	175.988	133.911	218.605	106.049	122.158	183.86	215.161	128.528	147.86	233.078	90.4985	370.28	172.432	197.519	206.098	142.874	113.195	134.461	97.7145	133.155	79.4891	234.661	220.856	171.62	136.467	184.998
cox-4	W09C5.8	WBGene00012354	284.275	271.184	363.693	249.359	321.075	333.804	406.551	454.377	337.301	322.909	238.793	319.586	329.795	454.618	332.544	256.959	225.166	452.48	283.212	467.786	489.627	484.369	355.75	484.066	380.712	434.978	300.332	365.848	416.112	339.382	345.106	389.785	515.617	370.093	252.715	371.396	467.659	481.687	400.889	255.676	481.701
C38C5.1	C38C5.1	WBGene00016518	1.29364	271.16	2.23619	0	72.6155	126.231	205.282	2.67169	0.415803	13.586	1.06303	0.889849	0.55207	0.54694	0.788573	115.538	114.933	126.177	70.8308	5.00594	2.90947	2.55975	43.4189	11.3752	4.53375	0.153146	12.4647	3.6935	5.03317	3.39754	20.2011	2.18652	18.1407	1.1181	1.80435	1.51997	6.46349	5.12971	3.04025	0.713958	2.43031
shl-1	Y73B6BL.19	WBGene00022240	97.4823	271.044	21.2368	18.3068	26.8288	45.6103	89.1247	39.7198	61.038	6.36586	27.6294	3.55752	39.9372	42.2119	67.4024	78.2468	35.4172	53.138	12.9532	8.05631	6.50544	7.7909	12.1343	12.2111	15.0591	12.3168	11.4152	13.662	25.3853	19.771	3.53132	22.3002	12.4015	27.3513	75.4888	9.45439	21.4213	234.331	13.8087	1.17311	8.58418
chdp-1	C10G11.7	WBGene00015687	162.364	268.725	68.6972	62.5038	31.7329	32.8277	260.752	200.883	140.486	554.933	263.928	703.661	612.931	269.874	649.349	262.237	500.104	316.922	226.347	101.96	508.492	339.681	77.2361	108.537	239.786	69.5838	125.536	105.529	115.478	292.442	1325.88	491.569	165.757	124.886	59.111	77.3869	148.529	88.8786	233.444	848.587	172.231
act-2	T04C12.5	WBGene00000064	582.833	267.643	389.709	318.996	177.078	622.558	396.175	681.276	617.755	739.798	382.989	659.063	732.999	569.695	603.478	1205.11	251.48	905.062	436.828	517.743	840.244	577.948	470.851	533.228	685.483	463.764	453.726	430.808	637.559	505.629	385.745	424.247	853.441	508.018	331.927	499.83	787.141	650.715	797.294	646.613	496.998
K11H12.14	K11H12.14	WBGene00196668	0.547633	267.084	1.33345	0	2.58511	12.3023	0	1.56876	2.00884	0	0	0	3.03258	0	0	8.76788	0	7.08326	0	1.83877	0	1.84009	1.97785	1.42667	3.56828	0	0	3.36433	2.06286	0.460078	0	0	10.9571	3.54328	8.55321	0	0	0	0	0.341185	0.6767
K01A12.4	K01A12.4	WBGene00044578	2.30409	266.529	1.63539	0	44.5929	121.424	2.66507	7.59709	140.754	3.44068	0.742461	0	1.18592	0.729894	1.57645	76.0408	2.97722	33.7835	0.61619	3.85133	1.66998	0.434336	5.28879	2.07261	1.68432	0.229718	8.96723	2.02821	4.96956	5.16493	1.22723	0.971397	4.01416	1.35132	0.373662	4.24273	3.78914	3.54403	2.24712	0.527175	2.26084
hsp-3	C15H9.6	WBGene00002007	301.097	263.844	241.452	240.962	150.166	154.915	483.433	462.699	289.615	137.363	178.053	240.315	258.38	354.396	232.798	283.131	350.518	408.022	159.622	507.403	285.382	337.014	306.635	258.634	505.955	275.242	381.424	415.129	439.44	495.874	352.545	288.398	339.867	294.539	149.276	311.781	359.364	342.104	332.263	187.807	548.24
nhr-41	Y104H12A.1	WBGene00022423	34.5847	263.03	15.8035	4.67683	16.3753	14.8875	15.5833	34.1789	44.5018	8.37173	11.0901	9.65936	30.8463	18.5498	15.8871	34.2473	29.1104	55.6651	11.347	55.5974	27.7445	22.0685	31.9581	20.545	45.5246	18.8859	33.4979	25.4027	40.7873	38.679	12.5593	20.7844	20.4192	13.8915	11.0799	22.8292	28.0556	24.6707	29.0121	5.88075	29.287
hsp-4	F43E2.8	WBGene00002008	263.553	262.626	193.047	208.814	63.305	101.832	262.938	409.501	269.155	106.186	157.895	367.72	280.969	409.874	98.0634	120.687	151.317	237.885	65.5596	196.286	176.23	178.287	279.841	79.4181	356.723	157.726	539.094	241.691	371.493	351.798	444.949	255.644	359.5	461.422	146.839	157.115	349.464	385.102	338.998	194.634	210.648
M6.4	M6.4	WBGene00019776	1.16464	262.181	2.453	1.47472	83.4384	760.732	3.06153	2.67303	1.67683	3.9421	3.94396	0.957148	1.41916	0.546786	3.00028	229.631	13.8091	24.612	22.1162	4.0908	1.46352	1.8826	2.42249	48.6122	31.4908	1.00027	4.98575	5.86517	8.74302	5.75529	0	8.74926	37.94	5.72026	2.74244	1.8635	11.8764	6.06064	5.05097	0.462632	2.10848
F47G4.9	F47G4.9	WBGene00044975	99.3591	261.665	214.714	312.582	93.3695	20.938	81.7459	159.506	146.843	257.747	303.192	155.568	299.541	338.16	118.826	423.119	535.096	56.6842	343.514	79.5837	109.49	210.566	156.673	140.672	62.508	203.724	128.655	272.383	114.622	316.45	329.481	209.37	143.042	150.737	513.655	143.21	173.903	121.635	312.611	328.297	552.446
rbf-1	F37A4.7	WBGene00004316	35.3504	261.629	180.867	215.417	38.0797	78.2817	24.4712	35.5111	58.6866	32.8086	18.3342	93.7863	170.866	63.5724	111.349	76.0079	48.2086	69.2618	66.6497	22.8512	48.4939	30.3604	31.7207	73.6516	52.1208	20.3891	67.3421	37.8935	52.5788	96.3477	142.346	85.9939	65.6105	60.4845	52.0762	25.9929	155.253	116.456	40.6284	16.9247	34.3281
odr-2	T01C4.2	WBGene00003849	5.25324	261.352	21.8641	27.2725	17.4655	20.073	147.977	21.6278	113.478	9.27333	73.5963	123.767	17.4253	17.0521	5.75068	5.42392	4.83888	57.3493	26.5459	10.0735	36.5335	84.3209	8.80003	108.03	6.84814	1.66308	25.2198	14.3896	31.0758	17.1908	109.441	14.2058	35.6159	17.14	140.001	14.8003	96.6732	266.199	69.581	1.99816	26.8648
lec-1	W09H1.6	WBGene00002264	246.474	261.247	256.256	205.737	305.944	426.465	343.876	413.439	414.357	248.115	157.356	450.405	241.827	353.145	379.62	382.122	283.262	407.374	208.992	580.764	340.83	279.025	350.955	326.503	383.325	299.132	360.935	356.913	411.855	331.968	340.8	437.145	256.59	396.166	200.706	289.759	333.267	306.863	305.838	298.977	305.142
Y113G7A.22	Y113G7A.22	WBGene00206510	1.20923	258.429	0	0	0	0.586075	2.03279	0	0	0	0	0	0	0	0	0	0	0	0	0	0.711628	0	0.653166	0	0	0	0	0	0	0	0	0	0	0	0	0	0.56687	0	0	0	0
msi-1	R10E9.1	WBGene00003423	202.204	257.719	144.635	48.4876	38.6367	97.8961	208.953	99.0182	230.015	52.541	79.4067	70.2549	137.838	72.4555	121.655	185.581	112.127	162.458	184.387	84.2008	144.003	386.102	79.9367	278.087	208.132	83.2058	102.617	75.4435	119.565	98.3768	291.063	104.327	310.491	163.659	274.641	103.214	466.453	143.101	156.519	104.99	229.546
pitr-1	C48A7.2	WBGene00016739	147.175	256.476	203.905	44.2599	57.7278	82.2706	157.142	197.489	266.296	107.914	286.964	207.267	307.667	183.774	214.213	69.7738	77.4952	501.256	120.582	80.3362	166.725	279.93	103.989	119.999	273.584	128.533	205.428	122.313	165.521	150.005	125.058	137.985	139.973	306.517	252.669	93.7604	183.416	309.604	258.058	232.961	152.253
rpl-25.2	F52B5.6	WBGene00004439	692.819	252.153	502.622	349.213	725.804	454.739	349.848	710.777	246.183	662.155	937.058	458.286	780.808	832.629	638.621	697.946	365.04	689.901	689.643	1231.26	697.533	817.191	590.38	965.254	760.025	776.14	925.848	957.899	961.408	941.277	360.134	673.546	964.067	578.337	527.378	948.811	741.491	653.475	803.415	811.288	1276.29
cox-6A	F54D8.2	WBGene00006519	311.702	251.273	239.939	178.154	207.354	265.358	376.512	285.323	256.774	249.416	230.903	145.048	316.931	362.27	349.264	273.8	199.698	297.731	225.929	475.237	305.275	366.373	256.39	402.692	299.795	343.2	218.923	281.294	292.386	296.29	220.546	288.45	384.428	279.399	233.82	292.21	371.783	350.037	363.321	161.975	420.542
F18A11.5	F18A11.5	WBGene00008932	18.915	251.055	23.5936	43.6284	134.007	416.541	207.098	21.0245	7.05179	26.8341	18.2035	17.2593	21.7234	4.79134	13.4675	103.857	200.375	63.7518	14.7921	14.8995	19.189	24.0044	14.5139	32.2215	33.1633	26.881	34.047	14.4042	34.4351	25.9713	57.955	14.0112	80.0261	22.5736	28.857	16.7073	32.4183	31.5235	20.4309	11.2814	19.718
mtch-1	F43E2.7	WBGene00018395	196.297	251.052	176.549	117.417	168.38	205.345	172.768	137.466	184.255	100.593	89.2104	181.659	147.943	158.943	211.503	170.05	149.703	117.863	139.063	140.201	237.114	232.916	134.303	221.163	266.329	130.481	167.233	120.224	167.431	133.871	200.866	137.472	237.43	204.928	146.305	122.211	248.35	207.838	212.722	123.128	167.565
rsp-2	W02B12.2	WBGene00004699	197.215	250.959	118.99	80.5485	165.529	177.813	292.946	255.816	212.858	153.204	137.996	83.7632	116.969	99.7901	142.427	227.827	112.633	268.56	126.054	171.351	160.415	173.886	125.37	165.921	278.277	104.225	268.773	157.548	194.549	147.28	139.246	101.543	124.512	133.196	114.305	123.578	144.699	199.774	137.433	207.755	141.039
M04B2.6	M04B2.6	WBGene00010848	18.35	250.847	22.3237	4.23542	31.5175	33.9698	18.2675	17.2748	7.96364	32.5934	10.8447	8.76501	14.1297	13.5094	66.0714	186.043	20.57	70.0226	21.1898	34.3905	25.2836	11.8029	24.7582	50.8047	19.6629	14.6512	18.8004	37.2087	4450.15	29.0621	7.13742	34.1547	17.0908	35.1537	19.9578	21.8048	66.1006	28.0691	57.6531	3.14949	16.3647
aakg-1	Y111B2A.8	WBGene00013732	87.8329	250.634	81.206	57.6895	40.8866	59.2475	103.067	104.131	182.433	78.2038	71.337	117.493	89.1791	65.2449	73.6079	127.825	70.6783	200.628	84.673	69.939	92.4506	89.6833	67.2787	63.0384	125.63	59.1	121.747	65.0113	90.0356	78.4717	85.9098	58.6355	71.0438	76.1543	114.128	58.7237	157.134	88.6254	131.369	105.623	74.736
pdi-2	C07A12.4	WBGene00003963	445.147	249.063	365.029	346.33	372.809	311.453	501.905	830.971	363.892	260.281	255.771	411.846	672.068	903.191	343.207	281.37	545.77	725.043	253.616	1087.19	489.412	434.787	687.825	494.782	655.097	376.589	585.848	645.85	786.491	919.335	450.292	702.252	532.328	622.448	207.367	761.999	520.228	533.867	783.167	287.734	927.943
kdp-1	Y67H2A.5	WBGene00013463	279.486	248.417	264.386	182.97	251.399	295.882	316.141	290.343	243.546	337.471	301.152	249.245	270.412	349.343	314.694	291.539	199.361	455.772	278.621	460.314	334.904	448.447	289.917	450.739	320.13	393.923	295.791	357.217	388.782	354.167	238.26	335.811	491.823	276.705	265.365	355.135	442.284	422.45	360.12	188.671	499.971
F09F9.5	F09F9.5	WBGene00045395	0.693783	247.558	0.936006	0.452538	8.08018	32.2177	5.55848	19.0108	10.1605	1.00777	1.1911	0.432021	1.95633	1.23335	0.900338	7.39789	6.76241	23.7224	15.9276	0.366729	2.52807	1.72637	1.46654	2.30293	0.395112	2.04324	1.5319	1.81375	5.22292	1.55935	1.00065	0.792945	4.29862	14.9333	1.36842	0.985622	2.78046	2.54584	4.08768	0.14677	2.71919
cts-1	T20G5.2	WBGene00000833	293.564	247.056	245.659	173.839	229.75	215.328	349.2	224.857	244.744	206.038	219.229	184.231	279.842	364.971	227.533	243.376	268.016	497.99	185.981	424.439	465.238	447.569	333.987	306.911	369.559	416.768	276.931	305.291	377.337	373.092	233.078	253.006	407.293	353.129	202.632	294.696	399.925	413.639	330.379	275.107	470.763
pqn-59	R119.4	WBGene00004143	242.542	246.893	205.444	111.57	105.886	126.965	272.568	232.205	228.028	178.377	154.212	211.591	255.26	208.243	221.123	325.827	187.345	377.661	179.344	265.042	291.314	325.366	164.596	229.82	344.308	216.182	298.426	236.94	258.527	260.023	203.751	207.987	300.554	177.739	172.82	191.407	315.586	298.185	239.817	260.622	344.834
K02A2.5	K02A2.5	WBGene00019290	5.38935	246.691	4.09669	3.55538	2.75143	0.939219	2.9176	2.88074	1.78896	5.0163	1.02915	2.51411	7.08816	15.7864	2.95126	2.66443	3.67055	4.57623	3.31349	4.30546	15.4324	3.73446	3.362	9.62915	74.4199	14.2354	3.94629	39.2399	6.40191	7.75396	1.68869	1.78221	5.10814	4.27053	3.10664	1.17608	11.7966	4.56474	15.12	2.87088	7.87295
rab-1	C39F7.4	WBGene00004266	276.94	246.529	277.245	201.375	216.975	265.269	414.842	634.889	237.344	234.852	179.562	204.151	292.347	386.981	265.696	349.83	176.157	581.086	216.67	332.513	349.803	284.294	200.881	267.034	310.587	214.604	188.428	191.966	286.837	247.996	269.453	255.566	245.219	344.389	152.204	226.726	307.667	314.192	334.963	377.213	260.92
vig-1	F56D12.5	WBGene00006924	664.683	246.342	466.641	204.931	362.31	354.296	412.824	1762.47	359.617	620.5	704.34	409.43	582.72	604.301	704.819	400.968	289.226	1282.26	533.866	877.123	757.914	749.964	609.214	794.585	706.183	806.046	871.281	742.768	871.97	732.624	341.714	513.051	649.558	422.077	556.205	540.466	549.792	742.347	519.797	452.27	953.549
rab-14	K09A9.2	WBGene00004276	125.362	246.091	77.6568	86.2056	93.4498	100.916	268.95	117.081	251.589	61.6298	49.8517	83.4123	100.409	68.2114	437.27	149.129	77.4706	145.636	94.3504	47.0359	78.4667	90.9346	33.4732	74.9996	119.328	41.3011	47.1924	32.1745	58.792	48.8935	80.2614	166.965	99.2829	153.916	55.021	73.3304	98.7377	99.7148	131.43	129.073	55.933
F53E4.1	F53E4.1	WBGene00009978	33.0555	245.42	18.6975	21.6168	8.44723	15.312	22.0147	32.206	40.6837	33.768	20.3037	25.1031	22.7	11.2123	20.9985	57.2842	13.4134	33.4369	8.14011	40.9761	48.521	48.6599	29.7648	59.3447	22.0403	34.1041	81.8284	41.4418	39.9651	42.4518	48.7523	15.0864	37.5913	18.5131	29.6349	18.9356	36.1462	20.7909	30.5561	17.4809	42.9424
lgg-2	ZK593.6	WBGene00002981	214.777	243.506	177.933	187.558	121.018	145.015	388.909	124.611	177.402	88.141	71.3435	110.651	148.739	95.3038	169.616	217.915	176.591	228.274	92.0025	104.497	172.563	223.077	89.839	128.909	173.763	171.761	91.5491	64.858	98.3663	92.6523	141.308	143.578	118.15	174.775	111.249	67.6792	263.049	247.874	295.167	165.499	152.8
aco-2	F54H12.1	WBGene00000041	151.292	243.489	134.938	99.7651	71.5524	95.5118	138.887	105.576	151.826	98.8555	80.8044	109.339	170.642	191.82	107.774	188.634	173.28	135.579	94.0728	212.847	191.133	266.845	164.371	157.761	178.089	200.492	147.366	153.382	186.704	203.861	149.64	115.578	254.397	129.434	113.561	127.664	220.482	186.327	176.895	98.5099	285.734
vps-32.1	C56C10.3	WBGene00016961	258.543	243.39	132.577	129.109	121.479	206.042	356.464	181.899	246.004	137.422	142.451	142.209	230.083	149.497	156.527	297.102	145.303	277.588	161.79	135.528	203.89	194.939	92.5747	194.197	285.69	133.784	129.943	110.096	153.232	138.091	167.928	119.612	194.083	158.493	107.535	112.924	248.941	198.384	233.901	350.611	157.683
ril-1	C53A5.1	WBGene00008262	413.828	242.323	292.126	286.468	353.086	399.853	386.478	262.849	269.292	292.967	228.586	219.294	330.696	447.459	401.048	327.766	271.232	372.301	266.751	575.089	545.545	484.36	356.189	519.169	363.965	473.931	294.494	363.283	406.638	371.877	323.549	351.49	539.7	338.545	280.793	422.915	446.295	386.605	395.602	247.041	488.103
F09E10.15	F09E10.15	WBGene00219886	63.2477	242.165	22.2067	24.1403	829.207	33.5952	52.07	99.0231	128.573	46.9447	16.3192	57.8887	61.8799	85.1007	12.9531	110.925	24.4797	204.367	205.038	54.0428	243.604	47.0765	113.059	34.4211	39.1877	56.3332	82.0906	63.727	54.9132	83.8456	19.4509	36.9151	63.433	301.376	326.673	37.7862	24.4555	38.263	35.4294	335.512	40.7575
nlp-55	F14F11.2	WBGene00008820	700.796	241.86	49.1899	660.108	37.4545	53.3544	229.262	95.5528	1242.58	53.1359	79.0793	20.5931	774.271	17.1945	2587.28	35.6809	28.0292	59.2924	1068.11	54.1208	64.2816	33.0545	45.0366	144.063	49.3856	12.092	62.1961	61.1158	88.9159	76.3237	38.7781	967.202	31.0163	70.8363	108.89	20.6267	130.136	82.9918	49.7228	6.58678	38.6356
inf-1	F57B9.6	WBGene00002083	366.078	239.783	305.568	165.74	192.227	208.718	284.752	536.356	313.327	287.737	376.247	213.967	368.216	441.983	303.893	271.297	207.718	1100.43	312.392	371.808	290.817	339.255	211.74	318.937	375.072	329.921	222.977	272.064	359.062	312.109	216.869	230.384	367.53	307.777	288.733	330.119	322.547	387.418	230.398	396.314	406.158
zfh-2	ZC123.3	WBGene00022518	14.4588	239.729	31.6472	24.6417	14.3504	16.4951	83.0187	30.6052	16.1045	73.4479	170.285	16.2656	77.3378	17.1886	25.0083	25.8154	168.468	47.0028	24.6887	107.996	73.2669	27.947	39.1511	175.063	24.3865	28.1002	92.6551	73.3403	103.867	65.2399	95.2389	142.762	23.0611	34.6381	303.931	42.6783	455.213	651.849	78.3891	6.33091	34.1118
lact-4	M05D6.4	WBGene00010877	442.28	238.68	43.0853	78.2518	49.7005	166.526	59.7755	24.0126	153.258	15.004	10.0614	93.5569	73.5791	40.1467	17.2995	59.2089	191.356	40.1618	91.9435	27.3053	53.4818	47.2256	50.9346	14.9386	17.8777	29.7373	220.25	25.9939	196.455	70.7193	56.141	22.406	96.4729	25.6618	14.5359	26.2079	48.7401	53.7273	48.9207	19.3321	36.8682
mca-3	Y67D8C.10	WBGene00003153	203.01	238.266	261.131	148.918	91.4328	144.8	176.95	189.357	298.997	227.554	146.067	458.659	430.444	204.991	415.349	227.156	189.177	202.398	194.791	226.233	416.447	485.674	175.776	308.745	405.18	158.242	331.196	204.598	274.681	225.782	746.557	448.256	303.925	339.464	275.192	134.828	497.611	400.979	369.494	138.367	393.293
F13E6.1	F13E6.1	WBGene00008745	169.283	237.893	87.5613	41.5958	90.9999	148.84	132.233	66.3707	249.11	122.526	71.9082	183.047	174.12	81.2902	141.793	112.045	105.63	150.179	137.216	147.083	134.77	157.315	76.6108	90.6918	113.512	59.0327	64.4313	69.9976	106.97	110.126	60.2292	128.521	116.7	104.702	57.463	73.6303	182.023	83.0904	136.327	109.133	137.858
lec-2	F52H3.7	WBGene00002265	171.874	237.755	43.0826	35.7946	78.7274	177.87	174.539	45.6895	296.88	216.01	44.2317	1065.58	43.5281	29.8507	59.1571	200.198	120.217	118.386	178.456	140.232	90.4791	92.6823	87.0142	71.862	21.878	137.526	63.2031	79.4127	82.8209	116.705	192.781	133.554	112.618	43.7337	54.5197	60.8493	142.885	174.748	64.2886	22.1451	80.6763
svop-1	ZK637.1	WBGene00014021	45.566	236.026	58.3358	29.1937	17.2655	31.0923	65.7037	31.64	48.5226	75.7025	34.5381	37.6162	136.43	46.5269	58.2922	73.7096	29.3443	92.4849	41.1047	12.0924	47.7461	62.0526	31.7743	39.2792	61.3599	19.4666	22.2761	22.2354	28.421	26.2951	59.7548	22.4203	45.3022	82.7695	44.5418	27.3706	51.99	47.291	44.1446	143.471	40.2062
glrx-10	Y34D9A.6	WBGene00021331	91.4426	235.703	76.3097	97.4023	56.0907	111.428	167.02	106.169	186.297	92.5362	86.1669	124.213	148.76	175.463	106.654	99.6607	55.0713	206.425	88.7517	150.894	135.355	181.396	97.894	96.9054	109.544	92.77	108.396	81.5846	100.837	93.5027	97.0828	77.2546	167.318	69.3154	64.8656	70.0416	158.816	119.473	205.307	89.5139	114.133
F42A9.6	F42A9.6	WBGene00018335	16.3321	235.209	6.43465	10.3541	32.6287	68.3049	18.5888	8.08752	10.9299	41.7547	20.9475	6.66011	24.4676	10.4295	12.5329	7.70821	8.70923	23.8229	10.0797	16.1017	41.2772	20.0356	26.4847	36.532	21.4326	66.8353	34.5509	22.177	37.8129	25.5264	3.39822	11.2491	31.2659	49.352	23.2973	9.94315	43.0334	10.902	23.1564	23.8578	25.2408
C25B8.8	C25B8.8	WBGene00044297	9.71166	234.87	8.61925	8.02209	43.873	108.593	94.1508	12.8956	0.957501	2.7403	3.36166	0.734925	3.40225	5.65232	31.6339	73.4471	1.84841	85.1395	4.16261	1.97181	9.94219	1.96276	2.77372	4.22974	2.17007	0.940172	2.33952	3.66106	11.3856	5.27259	5.27648	11.1359	32.9249	102.218	1.28782	2.51623	4.0688	4.05446	2.67176	0.963061	2.3632
K07C10.6	K07C10.6	WBGene00197803	62.9036	234.584	297.983	1078.63	229.72	76.3181	51.0178	406.535	705.062	186.746	298.814	1803.53	154.226	586.359	73.7823	527.838	1526.77	111.186	632.682	71.9161	66.033	126.994	180.519	248.731	41.0292	1076.33	169.268	293.932	168.069	274.23	2362.15	608.604	851.357	157.994	263.548	303.581	164.235	121.036	233.99	241.549	358.541
ogdh-1	T22B11.5	WBGene00020679	149.57	234.179	108.263	71.6102	62.7191	98.0519	142.294	106.784	158.397	147.009	111.028	111.617	167.848	130.295	114.832	136.382	114.798	191.724	110.438	162.471	187.863	216.859	137.648	119.264	148.719	125.672	172.714	139.482	168.852	158.68	106.213	96.9332	167.985	120.787	127.762	117.028	179.216	173.916	163.416	146.651	205.081
eif-1	T27F7.3	WBGene00020868	312.803	233.879	247.092	197.005	194.674	241.494	300.413	221.79	190.456	291.558	248.873	233.511	378.122	383.292	442.433	250.141	141.068	381.613	305.18	288.141	343.706	423.097	239.833	290.662	294.135	184.685	240.673	250.244	310.577	311.82	292.995	254.555	312.881	289.94	195.524	201.614	401.688	457.205	273.392	383.315	324.959
B0361.4	B0361.4	WBGene00015158	1.76315	233.626	17.1005	4.55025	12.9822	193.683	44.978	9.1213	16.6824	31.1739	35.1364	1.52692	27.8562	16.5638	19.5081	58.0459	6.41227	8.13787	5.44113	7.39388	12.9201	5.60768	11.8523	17.8171	4.96678	26.4676	13.1867	10.4863	13.4877	18.1206	16.4323	11.8073	58.9677	7.53055	80.568	17.3538	52.9243	78.7329	13.7583	1.10896	8.28865
C39D10.5	C39D10.5	WBGene00016532	8.46068	233.511	1.21939	0.560958	4.03434	96.2229	7.35361	0.664001	202.12	2.0895	0.587399	0.478961	0.506661	0.202849	1.37744	56.9786	43.0628	27.5547	1.0876	12.7339	1.55022	2.34814	0.613134	1.53929	5.05486	3.92309	1.14533	2.3454	2.09429	1.77581	0.642564	1.11293	32.1525	1.49121	0.66337	0.635406	2.91474	2.02155	0.817393	0.280998	1.61305
lgc-30	F58H7.3	WBGene00019069	11.932	233.509	2.47778	1.70209	7.34983	16.6166	15.8252	5.64371	33.5114	2.65853	3.65403	1.78647	11.8464	1.03791	4.80715	60.9168	15.1205	27.7399	3.73166	4.88071	34.248	13.0412	4.30142	8.88216	2.79235	3.88571	8.15041	8.10852	20.4102	8.49991	101.103	6.32625	3.95954	4.51283	2.18864	4.16093	8.03403	54.0781	32.6209	1.02286	7.65331
drap-1	F40F9.7	WBGene00009584	160.223	233.307	92.2509	97.8385	70.43	92.4045	284.937	63.4605	116.831	92.5836	80.5425	46.521	125.923	96.6807	62.7908	312.673	94.1355	75.3232	68.452	62.7759	101.08	156.51	71.9972	79.921	110.767	62.9617	101.105	74.0365	93.9777	92.8073	86.8726	50.559	82.9897	115.63	47.2466	45.3824	166.608	160.481	229.856	124.335	94.5499
F54G2.1	F54G2.1	WBGene00018837	37.4969	232.391	62.1888	43.2356	12.9673	19.6573	79.9531	37.8111	125.837	20.3955	31.5669	72.3495	146.535	52.6276	103.58	44.8211	48.7106	41.5618	67.5821	26.7913	141.761	49.6681	34.405	59.5426	313.413	26.8923	52.1404	36.9975	35.3554	78.0054	293.904	88.2356	38.6401	84.0168	49.0757	32.7347	81.9911	72.1812	61.4887	4.87813	63.0856
daf-25	Y48G1A.3	WBGene00000917	24.8562	232.267	20.4287	9.41959	18.2557	47.5291	326.449	54.2722	59.7752	26.5104	30.523	19.1254	33.1153	20.3484	29.1555	69.1641	21.1288	98.1339	43.2264	34.9301	29.8057	35.6035	21.7998	27.9868	32.1958	17.2172	38.3762	20.3287	28.5969	28.9809	26.5115	21.237	33.3884	15.4717	23.989	18.6005	35.7396	38.1339	27.3031	28.8918	29.2561
Y43F8B.2	Y43F8B.2	WBGene00012813	600.42	231.267	473.125	1249.5	186.162	553.753	202.853	360.266	874.947	407.414	281.603	946.422	1128.22	916.433	280	252.816	173.563	372.37	291.81	191.431	492.303	656.047	177.029	209.445	322.513	124.249	355.157	177.859	904.036	245.989	287.213	413.897	356.588	1465.49	214.624	253.919	324.507	531.806	2068.66	741.177	251.596
ncl-1	ZK112.2	WBGene00003559	196.196	231.251	240.893	120.23	197.306	189.625	286.239	302.258	308.63	135.802	140.537	151.904	270.921	106.222	281.419	176.051	136.811	358.075	99.6793	199.649	219.347	202.978	132.782	176.234	215.298	117.152	220.319	128.829	192.735	166.389	202.193	162.01	196.374	167.034	163.899	125.974	233.504	398.83	271.289	233.483	157.723
nlp-47	F36H12.1	WBGene00018117	372.13	231.071	196.378	16.2403	667.259	2219.64	66.5993	411.698	254.517	1844.9	37.5118	16.2445	33.4728	9.65909	81.2405	1694.47	850.242	908.73	1735.81	51.4859	34.3205	42.0641	52.4562	114.308	409.251	71.6117	173.584	118.845	156.371	100.603	101.48	84.7536	253.194	99.3182	61.0658	34.6345	297.695	114.775	77.8731	11.871	45.3158
C24B5.1	C24B5.1	WBGene00016044	13.9764	230.81	450.482	60.2925	70.5643	79.1654	287.529	58.5535	198.05	20.8549	15.8461	23.7379	62.568	114.553	117.326	100.503	54.4241	86.2016	16.7468	9.8884	61.7512	12.6305	18.3426	58.6143	22.4691	3.88969	26.7878	18.8609	50.5334	22.4964	26.083	34.4923	23.0163	69.9448	47.8956	21.2841	79.6673	36.2191	82.9403	1.77021	14.7791
T27E9.2	T27E9.2	WBGene00012094	341.413	230.597	278.41	245.53	180.403	271.753	425.884	399.651	250.543	321.957	312.981	218.706	343.49	317.348	394.811	225.682	214.272	401.529	211.711	505.218	439.968	456.365	335.776	272.381	411.706	409.198	263.5	317.984	359.205	349.224	333.242	237.026	462.239	282.239	385.908	288.297	452.71	410.52	326.322	302.822	386.61
tppp-1	C32E8.3	WBGene00016321	196.455	225.726	220.621	79.5143	88.4178	130.091	404.106	107.258	182.174	110.467	130.564	54.542	277.445	58.9344	261.934	360.358	131.151	169.9	263.267	96.5433	175.079	329.388	99.585	405.796	764.882	145.319	103.461	115.482	145.933	156.13	138.394	373.269	189.725	193.278	121.858	124.104	246.318	236.316	192.03	148.695	167.027
alr-1	R08B4.2	WBGene00044330	1.91055	225.049	2.58312	67.6986	3.81592	1.62187	1.16294	3.61251	2.18026	7.9331	2.57637	1.62984	12.5913	3.08817	265.48	5.28317	3.34622	3.49895	5.43221	12.7809	7.10036	158.317	4.46264	58.0378	5.05011	4.30527	17.8997	9.55587	8.1758	12.5733	27.5574	44.7087	3.54569	3.45938	2.20482	28.1429	9.5424	5.59607	4.67101	1.30501	113.725
pef-1	F23H11.8	WBGene00003969	1.89518	223.911	2.213	0.288398	10.3658	37.9423	15.7825	4.28327	14.3982	9.26134	1.78448	0.957571	4.91564	4.28472	1.48566	3.04698	9.46349	23.0598	5.10105	5.18637	2.95674	5.30189	4.12652	4.38191	2.18771	1.2533	10.2527	5.35955	7.81128	9.97968	2.57254	2.98554	30.2252	1.64562	2.86181	4.37433	9.12618	10.5922	3.01024	1.22247	4.8381
rap-1	C27B7.8	WBGene00004307	73.6893	223.216	37.3462	46.4638	57.9187	395.441	160.518	67.4976	85.3992	49.4055	47.9403	14.19	86.2642	56.125	93.8329	178.767	84.8149	217.652	91.2465	79.3118	65.3468	54.203	47.7894	49.8019	69.8242	55.6293	77.1756	55.3472	70.6706	79.5711	159.839	38.6424	192.475	145.645	38.9636	37.706	59.1393	53.7776	53.2687	125.217	51.8114
ahcy-1	K02F2.2	WBGene00019322	825.028	222.861	693.668	327.043	428.34	449.573	385.74	563.995	456.648	323.295	318.795	314.603	465.052	686.838	303.387	510.415	467.049	697.302	304.558	777.774	742.508	591.715	525.004	534.434	394.39	540.292	733.766	595.824	862.032	722.281	303.802	462.329	532.434	436.211	288.957	530.118	500.629	777.948	451.982	285.389	835.333
sur-6	F26E4.1	WBGene00006352	103.135	221.906	98.0197	89.2449	41.6503	80.5366	121.96	95.7553	181.801	41.1721	39.0473	69.6449	112.245	56.378	94.9826	194.453	119.986	205.506	92.6966	44.3315	82.2092	63.1824	51.0753	51.5033	67.8832	77.2608	74.8219	50.291	67.537	69.6263	74.5379	50.2317	105.12	93.2585	74.012	44.9405	128.409	91.8477	70.768	66.3325	60.772
sdhb-1	F42A8.2	WBGene00006433	220.045	221.67	160.723	115.366	163.578	221.432	269.813	153.013	175.188	170.084	133.192	134.043	195.901	201.251	237.131	176.565	135.247	221.006	140.714	268.977	255.685	273.391	180.036	234.637	210.452	182.566	184.551	182.819	229.305	197.646	144.214	187.384	271.461	170.701	167.033	207.719	323.773	290.849	259.521	141.467	281.663
ncx-4	F35C12.2	WBGene00003569	3.77011	221.643	21.3123	10.6828	23.6167	87.0744	5.75383	27.6859	12.7253	59.8052	25.6232	22.1455	38.5963	14.3921	176.741	10.4677	15.0446	27.2214	11.8416	13.4055	62.0844	119.175	20.9402	166.569	66.5035	5.84441	37.112	30.4581	28.791	27.1116	107.47	35.4964	32.1459	23.2837	69.3461	14.2826	112.714	168.787	94.1024	3.63813	85.6799
R04F11.2	R04F11.2	WBGene00011015	288.605	221.637	273.579	219.63	256.389	334.37	337.753	249.527	221.911	247.878	217.642	193.226	300.866	360.993	361.855	239.721	222.741	392.977	219.096	486.026	360.826	396.139	364.551	394.893	300.261	347.756	319.014	359.656	399.685	346.575	268.322	277.267	414.434	296.587	249.868	343.389	429.254	416.149	309.472	196.144	437.301
slc-17.4	T28F3.4	WBGene00012130	42.2487	220.376	14.2102	13.5763	8.64069	75.2361	30.804	20.7065	68.893	10.0098	14.9688	14.7608	57.7351	28.5337	24.9696	26.1501	7.43094	44.6264	9.86389	6.41507	8.68522	13.0011	13.5277	12.3617	63.6662	13.5163	20.7356	9.86562	11.254	8.25345	24.8798	14.0764	15.5939	16.397	8.85703	6.20947	23.1053	27.2267	16.3842	8.0214	14.9268
C37C3.11	C37C3.11	WBGene00016503	31.1034	219.565	232.466	24.2044	1.32721	2.17734	3.28842	23.5673	19.0334	88.5799	1.95542	2.22647	2.43014	0.577625	1.74594	17.7864	2.72987	22.7979	2.41246	1.66564	1.87597	1.47202	2.68283	5.0285	3.12047	17.4524	3.29796	3.1986	5.93891	3.68039	20.2563	1.49632	84.7123	6.50434	1.75983	1.98176	7.44407	6.02595	3.01822	0.163423	3.15135
ttx-7	F13G3.5	WBGene00008765	85.4359	219.563	86.4506	77.556	91.4611	163.257	185.37	70.5884	101.652	73.3077	85.0014	76.6913	75.7998	91.8102	83.351	158.539	81.524	106.241	92.3758	78.4638	100.489	110.895	60.3148	87.366	101.468	62.8435	83.8409	59.803	79.1663	72.0695	91.7613	55.5031	216.893	107.147	86.6432	86.3677	142.466	116.211	103.589	84.6245	105.65
gei-4	W07B3.2	WBGene00001561	103.309	219.44	80.9117	92.96	49.4266	62.8207	131.506	94.9839	130.927	63.4895	52.2124	104.54	159.706	109.298	103.144	116.321	81.851	82.046	51.3921	92.8943	123.049	144.897	56.7481	84.7176	120.609	56.034	128.431	77.2794	127.976	103.286	94.4179	76.0506	87.0527	95.6285	83.4739	61.8625	131.874	97.1427	131.199	130.361	118.667
vha-2	R10E11.2	WBGene00006911	439.67	219.29	521.929	385.75	333.788	454.608	505.399	573.093	341.72	462.595	338.457	289.28	527.455	748.28	523.432	363.045	196.017	582.427	375.949	1104.25	721.511	1058.48	486.391	727.261	652.251	482.58	392.573	427.187	466.253	441.293	373.84	499.541	665.55	730	484.694	552.411	670.156	776.196	625.898	345.289	853.193
rdl-1	C46A5.8	WBGene00016703	13.4514	218.506	1.60754	3.32503	184.892	566.397	440.347	57.0967	96.494	10.6244	2.9791	0.945525	2.96786	1.33729	5.89233	350.95	213.796	72.3536	33.6557	3.65202	1.87056	4.0814	3.7655	7.92856	8.70326	4.16924	5.20889	3.97219	9.43873	10.2295	0.933727	10.3913	152.396	5.16301	2.09905	2.63234	9.55074	7.01421	6.25242	1.9193	3.20881
cest-32	C52A10.1	WBGene00016862	22.0837	218.468	12.1829	5.1981	5.19341	1.77898	10.1054	26.3839	13.3878	11.6741	43.9786	4.90046	10.1264	6.21813	3.20198	34.3532	9.77227	38.7608	29.0554	16.3909	9.88104	10.601	12.0686	12.0686	34.8435	16.0747	12.5221	14.337	11.4841	18.2164	8.14335	5.98514	7.8366	3.51259	5.03858	13.2077	10.2584	8.19837	12.133	31.6647	16.8827
fgt-1	H17B01.1	WBGene00019207	53.9356	218.441	83.4742	38.3634	63.352	53.4274	102.257	92.9621	182.813	75.5298	52.7978	82.3298	97.4049	70.5347	86.6053	78.8955	109.837	350.802	73.7713	95.4126	79.6675	87.7552	70.3352	92.2398	215.432	52.4907	74.9666	69.0699	83.7566	82.4775	50.8303	68.0706	53.0666	80.8903	68.4268	80.5505	119.576	144.272	167.581	111.283	83.1729
F13H10.9	F13H10.9	WBGene00045056	122.017	216.183	1.78144	1.47909	5.06137	11.6936	108.346	40.8949	86.9093	1.76542	1.44256	1.21062	0.699272	0.422227	1.30675	9.04059	44.9928	28.7492	1.29238	3.18162	0.736654	1.02846	1.54364	10.7637	60.5579	5.61511	6.10676	3.93486	21.5817	2.7886	4.63033	0.765511	9.87859	1.30983	1.19951	0.960707	5.03619	2.8871	1.49979	1.28499	2.69316
F10G2.11	F10G2.11	WBGene00271802	0.470885	215.963	0.145914	0.159043	0.805319	0.0784055	0.330138	0.323381	0.629432	0.30983	0.577781	1.36606	2.25029	0.493523	0.0798354	0.587961	0	1.52814	0.550203	0.454399	1.48891	1.0033	0.632586	0.65051	0.557605	2.34494	2.62692	0.780235	1.74688	1.75134	0.509515	0	0.857609	0	0.298715	0.337373	0.394399	0.535654	1.07631	0.0861706	2.66386
atp-4	T05H4.12	WBGene00020275	358.202	215.956	269.144	197.471	234.318	179.306	348.653	256.49	174.027	321.258	302.239	179.563	280.633	293.879	379.344	319.559	173.634	406.506	208.499	543.79	369.667	455.812	316.951	313.601	295.171	407.954	398.905	383.001	425.529	426.143	267.866	270.76	430.499	262.394	307.604	269.112	460.097	436.88	399.541	223.709	548.742
kcnl-3	C03F11.1	WBGene00015387	61.8556	215.809	1.02003	0.343826	8.03569	12.9028	23.7998	16.9739	95.8435	2.27603	1.68995	1.00084	5.55702	0.288949	1.38843	56.6094	24.7778	24.0577	6.18707	2.44651	4.20344	1.9506	8.51652	3.45271	1.56211	9.57423	3.30365	3.35642	22.9417	3.79538	1.56511	2.85083	7.28226	2.2892	1.23241	2.58979	5.46131	3.47885	1.04871	0.450882	1.90027
T24B8.3	T24B8.3	WBGene00011977	314.426	215.692	361.029	112.137	96.2752	123.193	226.702	130.53	360.607	193.943	268.887	59.3778	203.465	125.089	340.592	292.165	157.962	304.827	255.216	152.999	226.579	395.358	158.41	262.626	477.539	147.926	173.742	181.211	254.659	209.18	270.73	173.424	152.749	186.888	302.978	106.281	337.364	384.525	248.937	113.447	312.632
ins-17	F56F3.6	WBGene00002100	26.2074	215.545	3048.79	33.3375	49.723	113.595	30.1014	61.9385	42.6418	36.2132	61.7347	1274.83	78.4973	22.7611	57.5295	64.9727	85.4333	124.152	55.7936	54.0759	60.1423	24.2935	82.4724	103.356	89.1593	34.0997	76.8658	94.9604	490.938	78.8752	56.0721	104.69	80.5485	142.668	57.076	46.871	223.592	101.062	55.6886	21.767	22.2415
pck-1	W05G11.6	WBGene00021043	341.569	215.225	495.522	1081.11	276.378	468.708	395.121	133.209	473.62	145.133	139.557	1138.3	262.437	301.975	247.92	121.224	922.715	189.627	204.986	273.395	356.031	477.17	208.76	432.455	522.971	226.404	309.271	135.832	269.769	273.95	282.302	501.555	465.616	490.539	243.824	304.918	872.749	700.59	1018.63	61.015	363.26
oig-8	T19D12.7	WBGene00020582	2.0045	215.205	1.26423	1.35543	1.30429	2.91447	7.03653	3.72567	1.2504	4.26949	2.39957	0.923241	1.507	1.03202	3.67489	1019.45	128.269	113.896	2.47385	5.49198	2.50794	3.64969	3.59983	5.57203	4.93867	1.71373	5.15826	3.52531	9.59675	7.68167	357.373	3.87426	3.16595	3.95915	1.38047	0.717238	10.644	9.68506	4.94717	0.576215	3.6211
sea-2	K10G6.3	WBGene00004751	179.053	215.081	86.4822	56.45	90.438	260.023	237.356	140.337	146.505	83.0909	67.9262	184.091	105.71	78.7547	88.3831	152.52	49.0972	168.875	79.653	70.4182	165.926	114.722	60.374	112.792	116.922	52.0786	140.683	77.2778	102.027	77.074	89.2542	82.6333	90.9351	92.1613	109.262	81.6938	139.79	143.708	163.157	59.9294	95.7774
R151.12	R151.12	WBGene00044943	97.7749	214.678	173.936	1049.62	411.371	225.839	109.815	528.298	394.24	185.346	427.792	536.264	233.262	792.15	141.714	209.604	1599.39	208.614	770.208	97.243	368.426	268.043	250.674	326.608	182.537	335.459	281.22	464.575	270.403	266.121	547.549	877.457	257	284.576	409.415	263.644	315.321	216.834	273.503	253.636	322.867
nex-1	ZC155.1	WBGene00003588	98.1744	214.499	163.571	155.277	71.8403	77.4038	154.539	152.025	111.321	423.788	176.023	364.395	287.257	652.368	185.691	228.311	153.566	224.137	62.8342	444.717	266.24	146.91	315.409	185.745	144.78	216.814	325.32	247.289	298.419	332.869	127.328	224.43	181.108	148.114	185.217	353.138	253.184	230.602	352.594	746.653	141.855
W09D10.1	W09D10.1	WBGene00012359	101.091	213.696	54.4615	31.7051	39.098	49.367	107.21	90.7232	100.526	45.5678	39.6008	53.9142	53.253	47.3791	52.6117	81.7756	37.0236	134.175	37.0777	48.8022	67.8515	50.5174	52.0134	46.842	64.0051	47.4558	92.0704	53.7711	66.7466	59.4796	46.1733	34.4254	44.2331	60.6385	38.1622	43.7733	53.3609	60.8283	60.1051	92.8764	45.9557
C12D8.24	C12D8.24	WBGene00201264	0	212.839	0	0	0.787268	0	0	2.50453	0	2.0184	0	0	0	0.687014	0	0	0	0	0	0	2.32417	0	3.4063	5.89692	0	0	3.32192	2.31765	1.0492	2.36552	0	0	2.95647	0	0	0	0	0	0	0.566134	0
T14B1.1	T14B1.1	WBGene00011763	37.605	212.724	73.1636	18.9094	5.34364	57.3134	29.7514	53.0919	89.1665	33.1734	21.096	7.37113	95.0038	29.2356	58.7179	146.251	243.541	284.494	17.4463	31.2997	27.3396	49.8859	26.0415	28.3639	94.3067	33.7927	23.7712	26.603	114.726	53.5235	79.737	32.8083	55.7738	34.3971	33.8304	40.4762	34.87	74.2346	69.9453	9.80903	53.7497
irk-3	K04G11.5	WBGene00002151	22.3929	212.046	19.5845	1.61293	17.4227	27.1355	8.61277	33.7668	130.269	6.39255	28.3711	41.0812	34.907	14.0282	13.1141	30.5583	73.9901	22.9002	20.1053	9.38873	39.9459	7.27056	9.56857	15.9183	17.7268	25.5819	20.7264	14.8652	32.9105	23.9821	30.3439	24.2738	22.642	28.1576	21.2756	5.57683	94.5727	104.681	14.8249	1.33688	8.1325
F17C11.14	F17C11.14	WBGene00045151	466.327	211.958	523.32	1429.56	294.741	235.934	145.462	204.769	318.455	364.227	557.127	400.566	496.819	339.538	549.104	509.84	1216.79	294.615	522.355	164.514	318.385	370.899	511.272	394.351	239.492	1190.15	430.193	935.12	430.413	630.832	834.926	559.207	488.338	520.671	666.871	380.031	611.151	445.817	486.414	622.952	353.346
Y54G2A.26	Y54G2A.26	WBGene00021890	115.583	211.481	208.185	164.332	88.6244	99.067	105.334	190.765	193.867	158.665	143.442	253.632	204.34	155.246	349.271	194.49	133.928	206.214	190.397	132.346	268.248	408.475	113.464	236.413	324.661	106.497	223.059	148.299	167.084	145.775	308.118	234.115	135.478	183.523	251.45	131.592	420.995	445.656	355.329	170.101	254.593
fipr-4	C12D8.14	WBGene00007541	28.2724	211.387	21.2015	12.2289	12.0698	32.5886	16.4285	41.7811	2.66222	32.2393	27.8681	15.0119	10.4429	10.6701	20.5545	41.7923	31.7462	76.982	9.63435	95.9796	33.3534	56.9713	60.3053	183.058	48.3162	77.7254	107.102	133.69	81.0901	85.0187	72.9037	21.2401	22.1461	7.30762	26.2736	34.6807	74.1983	38.1384	25.0702	15.5992	53.7932
unc-64	F56A8.7	WBGene00006798	88.7102	211.327	123.398	109.35	41.0036	82.7918	82.8177	61.7096	128.026	102.287	125.009	219.453	189.158	97.6775	305.769	152.435	101.61	86.8747	135.112	53.6107	334.303	402.167	60.4869	138.337	144.258	58.9088	102.763	74.173	94.0431	156.558	402.876	140.16	156.501	119.038	121.74	47.8402	300.721	339.441	313.691	100.686	299.665
cuc-1	ZK652.11	WBGene00000835	90.2874	211.248	63.5884	78.5981	37.608	63.1544	103.966	58.8832	60.3145	61.15	41.1745	23.4597	144.725	163.228	99.5305	97.5615	48.3124	85.7058	84.201	123.97	90.9009	88.6614	81.8759	76.1672	100.888	70.0859	74.2998	87.3805	83.8484	98.5655	68.3086	69.6212	86.7194	76.9117	54.1562	49.1289	94.2594	79.3297	69.8649	138.708	114.907
eif-3.F	D2013.7	WBGene00001229	90.1565	211.198	68.5926	48.6588	32.0345	43.5353	108.926	63.8166	48.4433	90.6214	121.244	46.1061	129.535	90.658	87.4855	87.0276	60.2151	126.981	95.0914	118.226	108.208	90.9088	74.6394	91.6515	109.533	76.5875	91.5033	87.5284	94.3648	95.8315	75.7333	55.3124	104.019	80.71	86.8759	107.426	93.1674	106.194	72.2453	125.588	117.396
ccr-4	ZC518.3	WBGene00000376	77.5733	210.938	52.7366	32.0012	21.1955	33.5148	116.059	48.0849	57.4769	45.0809	39.406	39.8471	90.6669	47.1831	93.0739	74.4642	51.7928	94.3357	43.6981	60.7732	122.629	107.205	61.3142	58.1517	106.651	46.8548	118.085	68.8091	83.936	91.8008	60.9066	52.6978	62.9665	59.7151	60.8928	49.0013	113.434	82.9514	86.4356	77.4974	105.595
ins-22	M04D8.2	WBGene00002105	2.28473	210.857	3.11488	5.07903	1208.99	2328.63	13.8094	68.7577	11.3532	18.6412	7.16812	16.1742	2.79605	0.309162	1.82592	374.363	9.65532	38.4382	4.23172	9.99055	2.11303	9.39786	3.07401	10.728	7.31969	2.48861	2.52915	4.44332	14.1645	9.55804	0	38.1748	333.544	4.97237	3.96589	6.17542	7.36438	5.44132	5.54808	1.73445	1.56126
daf-2	Y55D5A.5	WBGene00000898	47.3536	210.277	45.0448	27.428	47.5369	76.4684	122.87	70.2618	170.405	27.9625	22.5283	94.7184	74.8879	21.3789	37.783	108.571	75.7561	79.189	78.2417	53.7531	64.8197	58.0529	54.9443	38.3975	40.1671	32.8017	164.625	70.7905	74.7185	74.3027	58.226	33.0776	53.5909	57.8303	92.0412	35.1025	55.0034	55.6017	34.4512	21.402	54.3594
cox-6C	F29C4.2	WBGene00017926	352.127	209.855	300.546	191.309	303.352	339.866	355.285	254.829	240.664	251.522	241.615	202.961	285.358	401.477	383.421	236.748	203.251	392.626	271.537	541.089	452.062	429.524	330.681	478.293	333.541	326.32	245.078	353.652	384.578	345.879	272.536	319.34	412.237	331.226	308.536	358.716	427.756	410.781	308.562	222.771	469.874
dmd-6	F13G11.1	WBGene00007058	556.351	209.796	153.772	84.5775	188.252	153.973	385.239	423.584	398.053	67.2308	67.8643	83.9109	107.182	90.5227	129.174	210.182	122.616	224.299	186.79	126.36	91.0266	200.453	70.483	190.17	316.723	83.5847	97.3475	60.0897	225.454	86.419	109.159	140.603	79.1135	154.9	111.453	89.5201	150.69	159.345	108.17	89.7026	118.794
nfki-1	C33A11.1	WBGene00007877	323.967	209.157	401.927	81.8588	41.2574	86.9194	133.963	109.827	205.402	54.9827	59.297	128.288	167.807	100.506	175.561	146.547	127.727	98.7883	147.805	62.3092	131.18	193.673	47.9234	128.722	207.332	42.1516	95.4443	67.7518	88.2012	81.9494	204.517	138.137	104.513	263.432	101.936	71.953	276.669	176.403	139.122	93.3524	148.417
mai-2	B0546.1	WBGene00015248	341.933	209.087	219.092	257.666	315.92	341.499	402.24	264.3	240.108	228.772	197.992	196.734	273.154	308.135	307.416	252.16	224.461	444.402	183.298	499.239	314.117	321.065	390.952	356.214	266.565	422.319	342.575	351.178	394.095	337.311	206.464	252.898	387.186	268.629	227.862	240.103	370.583	366.967	331.234	179.335	348.33
sek-1	R03G5.2	WBGene00004758	69.0488	209.076	114.174	57.4376	24.1519	30.1667	53.0111	50.8189	229.953	56.8339	50.3928	28.0149	73.6126	82.4385	106.324	57.1755	83.3024	95.3717	70.5799	34.5622	61.3033	48.4465	31.7493	61.8738	45.2057	30.3117	42.5788	41.8003	78.906	44.1851	63.7109	46.9576	56.2108	180.58	80.9681	39.9364	77.2671	62.5118	58.5212	69.7602	45.182
mpk-1	F43C1.2	WBGene00003401	333.332	208.956	65.9098	65.9721	132.003	275.92	222.856	100.161	203.637	103.979	52.6809	74.0501	121.987	51.3386	131.146	315.79	207.241	204.157	112.983	56.0639	119.832	101.302	92.8109	113.58	120.502	82.5128	81.2702	49.2747	82.6557	65.7282	138.21	67.8301	109.867	120.115	79.284	52.784	89.9795	133.834	103.28	38.9144	71.8626
F57A8.4	F57A8.4	WBGene00010179	17.8129	208.789	3.93968	2.36842	0.738438	1.44901	0.712074	10.5742	2.34408	2.81457	1.75905	1.33142	2.38828	20.2391	1.96981	2.72906	2.62993	3.71836	1.54014	4.12407	15.178	3.5709	3.30456	5.30099	1.5664	5.34621	5.38525	3.87467	6.73134	5.78469	3.13094	5.47842	2.70545	3.84753	2.15987	2.96046	10.7616	3.20954	4.46648	0.805038	9.2719
nas-28	F42A10.8	WBGene00003546	2.61238	208.368	0.0513706	0.580014	0.246247	0.266944	0.137427	0.212399	0.593989	0.67653	0.117675	0.326647	0.947573	0.3183	0.487539	0.567933	1.09061	0.516272	0.179403	0.979836	0.525742	1.7909	0.915605	0.858098	0.643028	0.73726	1.9111	1.12071	1.69402	2.22834	3.60395	0.426023	1.62334	0.19807	0.343544	0.397723	0.37961	1.25285	5.22164	0.359944	1.64933
rab-5	F26H9.6	WBGene00004268	175.283	208.29	126.028	79.3508	76.4534	100.276	241.302	114.788	167.712	116.742	85.6851	151.104	208.393	129.31	212.975	221.626	102.919	231.495	93.9601	154.434	198.316	171.041	75.0392	129.236	166.34	116.059	88.145	81.6593	125.872	115.998	181.314	100.126	122.654	149.957	98.1917	96.512	185.745	148.703	183.521	223.296	139.395
ZC443.4	ZC443.4	WBGene00013899	52.2247	207.715	49.587	131.197	10.9214	33.3855	76.1332	21.9006	87.1411	11.2438	31.5578	29.2006	53.3455	30.2142	101.03	139.563	75.6692	33.6793	28.9735	20.1221	68.0228	72.7793	24.1969	42.8252	65.0213	20.8477	36.6502	27.8064	32.0182	39.3537	83.8952	39.0682	51.786	47.4156	35.4215	13.6728	165.585	44.9215	73.1053	14.1847	68.4789
C05G5.3	C05G5.3	WBGene00007349	15.8656	207.102	7.42135	2.65895	25.0683	58.2856	56.7787	5.47665	26.0984	2.93733	3.26032	7.57168	9.85792	5.84186	52.8243	10.9917	4.76802	8.62938	15.6842	10.4417	13.2276	8.59057	3.90023	5.64348	19.7903	2.33469	6.58849	4.53868	6.65255	10.2418	42.6542	21.8294	28.5056	9.58495	4.4477	3.51289	15.2532	5.45542	6.40907	7.4789	8.58789
lit-1	W06F12.1	WBGene00003048	209.583	206.048	196.542	28.5481	23.8558	45.7157	42.4333	147.123	498.533	54.295	45.3339	80.7901	105.723	134.003	140.26	280.669	64.7989	167	68.5847	102.697	146.086	147.796	67.1705	113.307	110.081	82.2189	126.712	90.8823	156.218	131.505	128.283	104.532	79.4972	86.6568	71.6211	82.9472	148.551	130.44	171.943	77.3694	118.649
F53E2.2	F53E2.2	WBGene00302980	345.335	204.386	307.787	166.11	176.422	194.56	347.507	360.62	236.435	445.635	334.647	268.358	544.363	414.284	387.519	346.717	146.68	728.169	240.006	452.874	507.129	445.756	295.203	381.385	425.525	251.171	398.023	304.944	395.035	390.659	361.48	303.714	326.194	315.35	281.699	302.896	435.049	547.852	405.579	706.511	347.767
kvs-4	Y48A6B.6	WBGene00012967	100.614	204.037	3.94589	0.817387	28.8594	60.5405	1.87997	19.0493	206.988	2.81714	1.84516	1.65555	2.31061	7.80793	596.592	75.4327	68.3659	54.8963	15.4868	4.02117	3.11101	3.06483	21.654	112.92	4.96606	4.66352	10.3713	7.55683	8.36372	6.57415	2.02948	234.694	8.53474	2.6545	2.29254	5.02421	5.90014	4.95314	3.29805	0.625761	3.46994
F38E11.14	F38E11.14	WBGene00044970	137.191	203.572	971.572	583.372	237.39	43.9484	98.62	153.835	618.317	349.97	572.42	267.771	275.751	528.546	70.1085	527.815	2670.53	83.5953	1165.98	19.7395	75.1489	110.93	169.544	124.749	59.6141	566.258	198.497	362.583	185.579	363.314	498.997	431.574	252.686	234.854	2224.52	163.712	149.243	55.9004	235.649	368.059	400.118
F40F9.14	F40F9.14	WBGene00196611	188.024	202.922	271.091	74.9557	165.864	97.508	136.185	149.484	57.9229	270.19	186.925	43.2343	251.665	75.8072	80.6874	162.021	106.602	242.865	134.904	68.8114	153.224	158.983	139.973	107.952	122.233	40.4783	170.958	183.823	303.887	109.42	48.5168	78.6895	66.0529	120.418	149.699	28.4027	215.626	407.628	251.983	135.415	84.2718
atp-3	F27C1.7	WBGene00000230	314.936	202.666	234.982	155.527	220.798	220.461	313.806	266.222	234.873	222.768	184.661	179.147	251.358	288.428	270.263	242.659	207.637	357.952	192.382	480.234	393.106	435.201	275.46	362.267	294.659	390.63	283.07	321.049	326.905	350.383	244.075	277.201	432.87	243.051	227.547	337.687	329.481	333.147	318	181.487	483.369
F58F9.1	F58F9.1	WBGene00019055	1.77629	202.477	12.1832	18.9729	78.3538	69.0102	2.20822	16.2947	34.8345	4.89302	7.6597	2.26351	23.8523	13.3181	5.77065	38.5399	18.3123	114.488	29.9586	69.1041	9.18134	107.844	4.1136	12.422	15.5411	2.26728	4.44541	5.9518	8.64952	7.78265	1.65767	9.18096	52.5933	26.4802	26.0413	8.95543	8.78844	4.11106	64.3258	0.998902	57.8478
snt-3	Y75B7AL.3	WBGene00004923	120.649	202.2	88.4467	65.3817	76.0819	125.314	136.706	42.2595	156.921	77.4535	69.5847	60.4101	171.678	67.0888	127.686	165.903	123.301	57.1481	90.4607	32.9227	109.649	185.544	33.489	63.0967	83.1849	33.5097	33.3528	30.3691	47.9854	52.5192	63.0002	48.6031	93.8501	172.743	111.86	45.7963	142.661	169.74	110.329	31.3766	91.8073
C36B7.3	C36B7.3	WBGene00016466	0.274959	202.198	8.28751	0	16.5929	141.514	0.462225	0	0	1.73827	4.10996	0	0.225904	3.96693	0	0	0.321633	0.814031	0	0	0	0	0.421331	1.68317	0.207667	0	0	0.169999	1.03029	0.328879	1.18222	3.74308	31.274	2.55759	26.5776	0.111829	0.689699	1.05741	0.442602	0.0965013	0.116761
hsp-90	C47E8.5	WBGene00000915	251.271	202.196	117.537	99.8623	59.5764	110.678	162.774	207.762	104.437	825.568	352.471	167.098	416.072	95.7453	248.318	435.666	99.2758	343.072	225.711	150.653	247.218	225.416	73.1398	190.867	262.829	125.828	112.817	133.595	157.775	148.727	160.892	73.1157	453.945	71.9732	203.678	129.972	267.117	237.892	354.651	130.857	165.494
flp-27	C25H3.5	WBGene00016114	43.9137	202.176	61.9625	35.4648	63.6801	86.9203	48111.7	113.931	15.5401	114.114	23.1948	14.7249	37.9718	14.3725	943.732	296.948	92.8959	55.5885	25.3373	32.0983	38.4672	34.4015	76.1523	65.5631	78.3579	72.8889	39.6832	111.669	69.6633	109.746	21.1016	535.454	32.7748	50.0098	17.6977	152.187	76.8832	70.127	21.2732	30.3275	31.0048
pbs-1	K08D12.1	WBGene00003947	231.408	201.903	169.497	119.438	201.572	256.774	261.334	287.365	151.38	186.37	133.489	134.676	379.763	187.284	299.102	236.973	92.7252	383.797	152.261	228.585	266.679	245.709	203.757	238.694	392.897	125.629	219.123	163.229	241.122	174.188	178.03	164.235	213.417	206.167	157.38	224.022	333.425	239.994	261.513	300.224	185.246
hel-1	C26D10.2	WBGene00001840	209.686	201.475	222.792	108.08	132.982	162.943	205.311	181.036	186.024	349.124	439.273	129.12	183.013	190.978	186.977	186.797	152.927	626.869	196.939	173.203	219.04	213.389	141.827	182.587	249.319	156.307	224.971	178.6	229.749	206.314	150.101	117.265	223.123	214.846	235.751	177.546	218.888	283.581	168.299	423.526	208.483
C54C6.5	C54C6.5	WBGene00008287	1.42026	200.857	5.14247	0	82.2947	496.136	1.63968	1.26484	1.73711	5.11703	3.28436	0	1.53617	1.38957	1.80875	108.941	34.7609	41.9343	2.21757	5.0424	1.51056	3.4878	3.36368	8.36375	4.98251	1.58133	3.05925	5.74782	9.75192	6.27667	0	9.00542	35.9978	12.5579	4.18149	4.03513	10.2364	4.48028	2.49315	0.846923	2.34628
far-2	F02A9.3	WBGene00001386	987.582	199.961	887.729	832.808	281.511	162.401	833.282	853.878	644.628	988.485	497.945	1075.89	1303.06	2442.09	188.09	850.942	784.103	918.49	229.36	2447.46	2467.56	836.747	1985.15	2106.23	959.291	2073.74	1446.79	1696.02	2152.46	1699.56	639.466	955.666	1139.53	765.024	748.487	1548.68	1555.06	709.871	2283.03	436.714	1188.87
C53C7.5	C53C7.5	WBGene00014294	31.0748	199.653	33.0537	86.0788	14.1091	42.027	138.006	30.2244	182.656	17.3345	14.2293	111.642	56.3628	48.391	213.557	58.3109	81.3295	28.2808	30.2509	65.8874	176.968	82.2145	70.1051	58.4735	146.424	40.5588	65.3067	61.9712	92.8105	107.841	111.526	178.756	70.2361	98.2461	49.339	29.5158	256.149	84.2251	123.016	8.32654	123.374
fipr-7	C12D8.16	WBGene00007543	24.547	199.036	15.0757	7.00895	7.58457	18.4579	17.3592	40.4623	5.60077	26.0739	24.4123	18.9032	5.00071	6.78834	23.6043	33.6735	24.7939	67.103	10.4195	68.0688	36.2141	44.788	63.3145	106.858	48.1135	83.7201	53.6613	77.4086	59.3352	51.1396	58.0574	21.3819	16.7642	9.18213	22.5633	29.6574	63.1355	32.9457	26.5436	16.2427	35.8895
T24C4.3	T24C4.3	WBGene00020759	1.92212	198.851	3.6047	1.50617	117.427	144.638	3.35214	1.34413	0.934388	2.87908	0.471822	0.282742	3.85768	1.86544	1.35849	5.40624	191.561	95.535	2.08432	1.39105	1.5179	2.24028	3.61776	3.45924	3.75716	3.6743	5.14847	2.51144	4.14854	10.8217	2.33966	5.55576	10.1929	1.41302	1.55091	0.724437	5.99799	3.38499	3.60945	1.64104	2.22706
T23B12.13	T23B12.13	WBGene00220083	76.5373	198.345	101.59	243.017	446.952	63.0002	50.0837	227.115	296.089	166.15	228.287	302.534	186.409	228.265	61.1671	96.9149	386.471	119.386	791.392	24.6929	205.65	223.69	100.494	161.756	92.3474	127.809	65.9583	242.548	96.5322	139.183	157.286	434.258	119.146	220.051	162.096	171.349	166.027	219.379	200.339	154.291	160.357
nhr-277	Y94H6A.1	WBGene00022374	212.255	198.162	4.52305	0.559698	80.6267	189.571	7.38449	69.3496	154.256	5.36418	7.24282	0.758407	2.20496	0.708456	6.27458	681.119	32.9145	24.5754	19.6819	4.26966	2.36411	4.05213	3.13183	12.818	6.55119	3.45819	16.9406	8.05956	33.0169	9.50192	3.80745	4.1103	24.6701	5.16825	2.08892	5.04971	8.19452	15.2584	3.4879	1.00697	2.80929
tpa-1	B0545.1	WBGene00006599	24.2797	197.857	38.4559	61.5035	21.7595	48.5987	30.1265	28.9762	61.3576	62.6187	41.1768	84.0722	61.7675	16.1048	19.6309	58.1368	133.973	36.7322	39.1989	123.523	94.7735	55.3082	39.0203	72.3998	135.973	34.1748	68.7933	40.0114	43.0603	59.4694	107.488	21.3524	96.6002	41.3692	100.236	44.513	144.699	75.9073	56.7733	10.875	42.9677
W10D5.4	W10D5.4	WBGene00196398	33.4389	197.486	37.7821	70.5363	13.336	87.4298	66.8547	9.17511	40.075	10.1859	23.8641	65.4008	52.8608	95.1329	67.1455	84.5823	105.258	22.4139	49.4097	8.576	29.2112	32.0269	19.2505	9.65325	21.3526	19.4178	12.5018	24.02	41.4738	21.252	16.663	88.9298	34.1878	100.264	65.1285	10.8573	43.9021	46.6714	51.9169	9.40765	24.6049
dlc-1	T26A5.9	WBGene00001005	286.855	197.429	242.007	84.7198	153.09	193.96	365.284	299.017	177.825	248.29	195.547	96.6552	264.529	231.091	303.446	192.536	99.2926	357.741	162.452	346.656	495.497	306.784	192.986	300.543	439.184	168.882	177.56	170.334	257.205	202.409	128.971	184.063	236.129	186.452	166.325	193.856	279.688	264.689	336.733	373.58	256.999
dyn-1	C02C6.1	WBGene00001130	128.188	197.208	137.941	139.57	84.8509	115.97	148.455	184.791	161.714	141.477	126.408	80.6549	153.61	60.4773	217.246	168.403	105.856	170.811	116.726	95.6282	284.482	369.841	113.464	321.716	290.588	148.077	124.703	111.894	113.314	126.612	234.841	121.198	185.397	179.155	215.878	138.745	448.456	232.181	332.393	156.697	292.18
tsct-1	T18D3.7	WBGene00011824	27.7716	195.532	6.42667	20.127	31.6122	61.2817	27.8469	58.3779	34.6567	55.8783	12.8226	51.4301	45.6823	17.1174	27.0748	107.426	25.9849	47.5948	33.0344	25.4126	50.1713	54.8556	14.0113	24.2373	23.4095	18.4225	19.3002	16.7701	24.8689	26.9541	42.6637	25.0593	34.6132	27.9621	18.6435	26.9517	30.1286	32.3783	47.5126	27.5731	35.7725
H10D18.5	H10D18.5	WBGene00019180	35.6688	195.279	50.1587	17.5491	110.252	187.606	21.013	16.7892	30.6858	34.417	19.6182	86.8829	11.7666	5.00031	120.209	18.8147	8.82527	49.1823	48.0949	18.4213	32.6936	47.2899	20.283	66.6205	34.4344	19.9931	46.6189	42.7243	26.4102	45.1404	110.901	49.6731	27.9241	24.7182	11.0966	37.0953	33.7486	42.3909	44.4419	2.75847	41.004
H23L24.4	H23L24.4	WBGene00019231	0.271234	194.367	32.6957	0.245418	15.1524	131.122	1.1466	1.87198	1.88092	1.79143	0.534825	0	0.610099	0.169913	0.746701	3.9105	6.99818	4.42373	0.532499	1.1666	2.48381	0.890961	1.89713	2.55292	2.95395	1.49329	1.29758	3.36754	22.5992	2.14937	1.40742	0.622326	27.0594	96.1609	0.581212	7.47377	5.07853	2.58092	1.53872	0.17334	0.867371
ZC395.12	ZC395.12	WBGene00220233	137.96	193.769	112.88	296.17	300.402	127.751	226.52	345.369	229.281	360.052	336.386	680.839	175.905	286.5	190.58	356.502	222.186	152.347	305.282	195.432	584.643	334.991	314.572	332.901	354.798	465.163	282.336	364.973	158.508	307.042	194.644	331.828	346.265	98.9525	91.0583	370.385	219.777	155.867	469.722	132.606	284.946
F52H2.3	F52H2.3	WBGene00018715	17.215	193.572	3.11529	4.39298	4.59043	15.9281	2.74344	3.63828	0.868323	2.9664	1.87477	1.26799	7.59996	1.85733	3.19033	26.1683	3.96285	6.34315	8.6582	7.46341	8.14872	59.6505	8.97286	5.39215	3.8167	14.0056	6.92959	8.23974	7.36235	9.39547	80.5065	4.52966	5.18663	5.64515	3.09859	1.15793	6.69426	2.97567	2.97782	1.84574	22.8347
ZK1073.1	ZK1073.1	WBGene00014213	148.966	193.373	172.441	85.0454	98.057	128.2	122.692	190.585	125.466	192.168	124.478	253.351	153.882	200.454	414.717	202.797	141.812	164.607	109.884	103.079	257.798	330.283	79.0979	243.55	439.778	78.6604	78.9976	79.8695	134.891	87.5846	220.437	249.255	166.269	206.541	151.282	156.902	351.176	220.536	230.354	194.278	185.713
F53G12.12	F53G12.12	WBGene00023461	176.196	192.648	277.168	1191.88	320.232	185.511	71.07	202.414	343.882	225.369	477.369	302.542	255.983	542.947	245.565	283.93	1161.78	221.948	627.322	118.235	145.949	175.691	350.823	263.287	96.3348	1192.79	310.854	478.123	300.287	302.165	1151.48	523.77	496.835	323.434	222.231	275.747	253.099	160.073	356.725	484.627	277.971
nhr-138	C28D4.9	WBGene00003728	85.1877	192.332	24.8124	25.7397	13.7304	30.8376	36.2293	25.8361	301.916	12.6102	11.0671	13.5126	14.1925	3.76164	31.8549	82.8474	135.841	26.5509	31.4565	13.2874	12.1058	18.992	8.94655	39.0716	33.9551	23.7243	21.3528	15.9992	36.036	17.473	36.8742	12.9105	21.1303	15.7021	9.82004	8.70804	37.0258	19.1858	10.3069	13.1398	20.6112
his-59	F55G1.2	WBGene00001933	530.069	191.699	329.123	292.856	363.726	350.098	261.561	796.632	231.827	529.187	261.03	407.25	534.293	536.285	741.287	584.368	260.749	860.161	198.584	981.036	1018.25	614.666	880.775	818.128	582.285	1647.42	1271.05	1112.74	839.181	690.483	405.489	513.779	1047.36	285.691	313.071	579.601	709.609	543.115	1373.5	253.06	1171.76
Y105C5A.15	Y105C5A.15	WBGene00013639	131.601	191.358	33.4524	20.3322	37.6094	62.4547	28.414	22.4546	77.2722	22.3456	21.6336	21.1044	47.1893	39.61	29.4233	145.239	14.7851	38.0629	41.6222	13.3987	37.6418	48.5988	16.8573	30.2066	40.609	24.5979	39.5231	26.7416	23.3485	23.9438	33.4879	26.3984	22.749	21.2056	30.6669	21.1843	39.7251	45.3549	30.5915	11.8889	33.7845
C48B4.3	C48B4.3	WBGene00008168	47.1641	191.261	32.2895	5.84349	29.7035	48.7685	29.5085	11.9921	54.6518	5.44821	8.86397	2.53824	43.3224	7.00346	7.92453	42.0404	25.3139	33.4255	14.0255	14.9512	15.9382	5.94249	3.78032	15.2182	20.2386	5.90532	5.17782	5.59401	30.9128	10.6183	3.55741	5.22921	27.2003	7.39864	5.64612	6.07479	13.629	12.0183	22.799	15.2514	5.15447
R01E6.7	R01E6.7	WBGene00010971	3.74808	191.094	50.5586	4.33805	135.364	252.035	30.564	18.8791	23.8389	9.11087	13.1825	1.83291	4.58577	37.6784	4.33909	56.0358	43.6508	128.865	146.902	3.4308	2.25038	2.66816	28.6495	7.12406	8.21463	19.8621	7.98103	5.9292	6.8051	7.17592	11.2609	235.259	25.467	3.45575	27.7633	5.8134	6.71984	5.03446	3.4992	0.48176	3.30823
F49C12.11	F49C12.11	WBGene00009880	235.498	190.485	172.564	193.024	135.74	201.882	242.714	221.064	125.325	231.548	168.158	141.074	417.038	213.076	325.627	197.503	144.106	259.76	250.101	511.663	174.597	222.618	190.595	219.521	184.241	141.002	216.735	174.239	208.257	218.034	210.003	170.746	263.287	241.147	164.074	276.257	283.326	184.36	214.271	310.142	224.878
Y53G8AR.9	Y53G8AR.9	WBGene00021816	61.8348	190.184	36.6624	23.6205	30.2027	52.691	97.4038	31.4468	56.7053	37.1339	34.4666	32.8984	43.4323	33.3574	41.8399	66.0411	36.0779	77.2318	34.8515	44.6877	61.8961	63.0634	43.713	47.6041	158.377	29.5019	68.1008	48.8006	60.6586	53.8084	32.82	29.0987	46.4548	50.3147	40.4863	39.5695	49.8229	56.4879	36.4173	98.7859	50.3913
cdka-1	T23F11.3	WBGene00011955	100.884	190.113	242.809	136.941	74.3439	106.54	187.126	136.833	163.493	554.251	272.316	570.385	457.946	355.047	685.162	135.135	90.6288	149.043	136.556	47.0948	263.424	352.309	106.98	161.347	195.772	58.2026	98.203	76.436	106.032	140.378	171.878	361.689	159.67	433.939	234.311	119.659	373.033	387.596	348.148	111.961	186.27
vha-16	C30F8.2	WBGene00016258	207.937	190.07	219.592	208.218	113.247	173.949	231.897	186.348	182.978	172.863	145.23	124.781	248.477	352.785	226.168	202.984	153.524	262.204	200.85	458.498	302.707	426.132	186.285	318.486	252.394	233.788	180.951	192.11	230.94	264.593	240.021	177.111	318.646	270.774	254.481	181.152	405.645	315.998	302.043	169.289	372.013
ubc-25	F25H2.8	WBGene00006720	105.899	189.974	75.9879	81.2385	22.4697	42.2548	70.5186	61.1158	103.757	53.6058	50.761	38.2258	108.08	82.919	249.506	120.663	55.7042	158.205	37.1016	62.0953	90.3486	87.1513	61.683	64.7238	85.1627	78.9967	122.43	67.1498	88.384	83.7323	71.3132	78.9652	66.0322	153.083	62.685	39.1427	118.427	110.216	105.013	86.9913	74.4143
eef-1B.1	F54H12.6	WBGene00018846	305.272	189.55	302.475	276.341	304.01	528.152	329.115	504.526	305.069	365.657	493.044	432.775	283.097	410.071	285.52	707.117	300.105	751.499	286.237	739.822	511.021	478.304	452.006	650.822	499.475	405.168	552.259	540.678	509.307	464.891	314.619	386.08	462.639	290.753	261.375	553.018	304.889	385.63	341.259	342.089	565.026
gdh-1	ZK829.4	WBGene00014095	359.447	189.461	233.092	191.166	227.582	197.513	299.875	316.918	197.429	315.137	267.157	310.123	332.303	479.637	302.208	361.853	350.064	571.994	224.159	741.169	677.419	578.255	472.146	465.505	526.632	612.565	575.491	536.753	550.005	609.474	305.845	392.823	565.249	276.416	221.249	413.886	401.632	500.687	513.114	270.284	779.863
K01A12.2	K01A12.2	WBGene00019286	1.00103	188.811	1.34098	2.78687	13.3641	64.7041	21.1066	97.6115	62.3415	4.2131	1.2678	0	1.14176	0.310129	1.49098	60.0013	1.69071	35.0308	0.843164	4.91046	1.39812	0.984759	3.79723	7.27965	3.85828	5.12501	7.28507	3.89984	29.2422	6.76942	0.78495	2.3561	3.18941	4.69671	2.44465	6.23078	6.37662	6.19526	4.15444	0.612128	3.02462
C31H5.4	C31H5.4	WBGene00007855	159.456	188.402	150.313	53.2148	105.717	175.387	233.866	44.8559	97.1387	95.966	56.1847	43.3401	117.686	110.881	87.815	442.485	57.7167	145.815	80.7477	110.976	99.3636	105.099	109.703	142.089	72.2841	136.139	83.0549	111.63	130.313	113.195	97.5011	79.7666	66.276	142.698	95.7979	66.9311	185.167	90.7304	160.766	129.812	70.4439
Y34F4.6	Y34F4.6	WBGene00189956	1.02155	188.399	0.88044	1.60943	11.6182	8.97309	0.745328	1.74323	0.369579	0.197009	1.19303	1.33472	6.75234	0.946867	2.15015	4.07067	16.6521	6.90299	1.1046	2.18696	2.43112	1.14429	0.787036	1.31979	0.71536	2.04508	1.6911	0.78175	4.95009	2.33638	5.02182	1.46745	4.36337	0.445642	0.263411	0.746467	4.66822	16.5705	2.96522	0.639583	3.53458
H06I04.8	H06I04.8	WBGene00044940	89.1655	188.242	109.249	607.903	313.424	77.8714	81.6657	237.374	594.721	269.089	521.15	573.755	251.789	637.713	86.5891	363.17	4037.16	95.3473	1735.93	34.3394	489.722	345.5	202.037	233.476	82.8089	346.501	247.719	652.334	206.136	410.261	567.174	1435.62	244.689	225.045	211.652	160.002	253.55	344.147	355.056	283.067	476.736
tts-2	R05H5.8	WBGene00006651	216.703	188.231	185.145	106.914	74.3559	130.471	96.4564	341.526	72.6417	351.363	279.147	82.8744	566.852	97.8766	563.695	210.228	108.289	415.098	373.147	232.359	500.792	431.163	165.28	687.693	411.913	186.567	201.592	317.548	301.575	321.816	353.435	94.643	607.625	423.755	313.102	211.88	353.44	190.839	735.751	125.794	298.841
K07C11.11	K07C11.11	WBGene00044955	249.325	187.985	185.868	210.207	517.951	222.423	133.055	287.019	161.195	236.951	164.942	189.927	236.351	133.88	558.089	134.556	198.76	205.122	275.069	126.888	589.708	328.225	287.647	269.169	509.579	272.829	165.552	318.035	174.498	206.188	250.929	380.296	241.697	313.527	184.056	180.418	239.343	222.115	322.53	228.772	165.064
zig-11	Y32G9A.8	WBGene00021305	51.5482	187.815	53.9951	46.452	22.8604	51.9048	67.0645	63.7823	78.3576	85.6634	40.5099	213.698	66.628	30.9166	250.929	140.942	33.1948	218.941	36.0167	108.015	145.548	150.292	75.1769	129.984	93.8424	59.9129	141.229	87.7043	106.488	80.1453	252.615	101.61	57.4892	60.7369	41.122	46.0516	109.487	116.575	189.274	131.634	91.8283
pptr-1	W08G11.4	WBGene00012348	169.702	187.494	91.4198	55.6047	47.7208	114.503	189.349	98.9205	153.818	55.7601	46.362	89.2021	104.039	89.4793	108.845	159.372	95.422	101.589	108.64	67.2924	119.877	174.045	54.2612	68.3856	97.1158	75.6963	58.6597	57.2578	79.3124	77.0978	107.251	70.8644	123.341	121.155	76.4737	53.7309	146.608	96.391	120.593	77.2879	117.303
T19C3.4	T19C3.4	WBGene00020562	50.1655	187.432	34.7926	22.4368	14.4752	16.953	37.5317	18.8995	25.3702	23.4523	25.321	13.6254	41.4894	28.5386	60.085	40.8939	31.1049	79.3114	12.4207	48.7593	44.5689	47.7089	29.1263	39.0425	43.1028	40.3776	22.4368	25.4256	33.3917	39.8726	31.3043	27.2029	26.0514	29.3755	26.2891	23.6236	49.8784	37.9282	43.6677	43.4724	39.9078
peli-1	F25B4.2	WBGene00017766	202.441	187.079	36.5823	7.82543	14.8611	35.7302	119.998	67.2642	136.587	8.97848	11.8167	3.61712	32.2987	16.1742	21.3417	31.2221	20.9967	37.1036	24.7641	12.8218	69.7191	17.2099	15.8552	34.0443	134.271	11.217	23.0635	17.1581	24.0917	23.2018	33.3378	9.88128	52.2416	17.7248	24.4678	17.5065	36.7509	25.5	28.662	12.1165	18.3087
upp-1	ZK783.2	WBGene00022817	122.19	186.618	130.991	156.655	83.1133	92.0335	208.623	38.8995	67.3429	43.202	46.26	26.5388	53.3139	46.6696	38.3535	163.091	154.724	43.5592	55.0369	39.9715	55.0944	50.0773	52.9563	53.6853	72.371	191.671	54.4308	52.6372	71.375	43.7746	44.5383	48.7597	59.7572	43.2389	50.2531	35.3422	182.658	224.777	80.2986	37.9918	55.8479
Y43E12A.2	Y43E12A.2	WBGene00012794	105.001	186.469	50.0313	32.9712	29.5847	62.8865	25.5024	20.5042	8.0304	34.3984	26.3839	25.5829	28.589	16.9957	124.665	20.4535	39.8618	47.0578	44.2956	43.8839	57.3402	110.596	35.1238	97.5399	165.464	35.4731	63.0351	50.0166	43.1946	44.5944	97.7407	39.5297	86.0829	19.3438	93.5735	26.2071	163.817	113.231	67.9715	7.48193	99.1969
sipa-1	T27F2.2	WBGene00012100	131.215	186.393	171.014	108.263	54.9274	67.6124	117.11	168.021	380.568	93.9554	78.1846	121.341	187.601	135.638	129.189	161.327	101.644	95.6828	118.017	47.1224	108.004	149.359	44.8529	111.284	142.424	65.4449	70.3692	55.0361	78.1037	67.4252	123.46	94.8699	99.4725	112.35	150.102	67.822	164.84	151.523	115.797	30.4414	114.161
scm-1	M01D7.2	WBGene00004743	106.805	186.275	150.582	65.2598	65.7906	85.5266	116.798	97.8724	82.6608	109.175	67.0241	64.3007	131.421	131.626	186.831	95.95	66.7312	144.817	97.6048	76.2175	98.1381	130.117	75.6304	114.609	142.241	66.6496	84.2824	70.1601	87.0935	73.5873	123.383	80.0348	112.438	181.67	114.299	80.2745	135.206	157.729	141.14	89.4292	105.402
F20D1.3	F20D1.3	WBGene00008975	307.404	185.602	73.2752	95.0452	46.2982	100.036	200.203	159.216	282.875	101.335	180.192	150.546	251.235	191.472	118.569	161.971	79.4334	213.133	99.7457	122.252	164.547	133.26	61.4861	105.664	181.251	71.1184	75.895	66.05	130.65	121.951	126.322	98.3246	116.004	119.019	86.0601	124.613	178.891	102.97	330.309	182.223	112.986
nhr-52	K06B4.2	WBGene00003642	45.6783	183.891	0.132214	0.745665	1.07733	8.17019	0.271481	2.63896	14.7494	0.169833	0	0.497281	0.564573	0.135705	0.349931	2.56105	0.724974	27.8802	0.137554	0.689167	0.483934	0.2781	0.215341	0.332879	0.103215	0.0819828	0.270809	0.542488	1.65608	0.377117	0	0	1.85209	0.691494	0.260035	0.335073	0.614972	0.413923	0.216641	0.0594634	0.256458
Y48G8AR.2	Y48G8AR.2	WBGene00021693	1.05745	183.803	32.0233	0.333145	27.5761	47.025	50.3382	4.09554	18.3685	1.04668	0.68434	0	0.850299	0.295109	1.11647	70.0284	35.2425	21.1141	11.5179	2.47039	1.26019	1.54095	0.817354	3.07079	1.26761	1.61761	1.38219	0.707174	1.92692	3.97591	0.411514	0.977184	9.53431	0.841126	0.479092	0	1.33041	1.54229	1.87893	0.341648	1.03484
lmn-1	DY3.2	WBGene00003052	182.316	183.603	123.383	90.9739	53.0285	99.4894	203.945	138.314	184.677	150.781	125.677	145.825	217.785	109.775	237.544	195.992	110.892	183.115	123.054	119.384	167.584	172.109	94.2685	180.209	337.567	98.5136	173.258	126.345	148.148	133.771	221.206	154.779	132.873	120.778	134.157	110.77	192.918	178.233	159.518	196.937	146.284
Y59H11AR.6	Y59H11AR.6	WBGene00077437	161.911	183.466	56.1481	85.7494	48.5756	53.4814	69.8653	30.9008	61.513	55.8854	58.6035	21.9806	53.8181	23.6278	104.612	78.0589	66.1003	59.4596	49.9338	123.808	73.4859	90.8861	39.3105	69.9343	51.0331	29.7154	33.7873	37.2355	57.9103	58.5788	78.5738	30.428	48.5196	52.9172	68.2802	31.4847	76.3005	57.9507	81.9243	118.676	64.383
nlp-59	F02D8.5	WBGene00008522	8.84746	182.832	21.7113	90.5744	86.8635	3333.9	17.0456	43.7941	182.671	40.2625	104.982	4.95392	11.3509	427.238	18.3408	156.841	10.6042	35.6729	21.0837	17.8126	11.3353	17.5165	23.1229	88.9287	18.396	10.9228	35.3144	32.1567	34.9347	38.0682	10.5281	19.9549	540.349	26.862	577.832	35.3571	65.4669	35.8293	53.3792	3.76104	21.7451
nhr-17	C02B4.2	WBGene00003616	1170.39	182.139	35.428	15.7554	19.7634	131.359	21.4725	29.1339	59.0694	15.2617	16.2723	17.7757	46.2005	45.4517	30.7575	42.0219	51.0274	45.2111	22.6898	22.1932	46.146	42.5546	21.2868	31.1154	37.8131	40.647	83.0566	20.3774	76.8912	34.4008	60.9536	29.5288	63.4271	37.0452	24.4297	20.6739	66.3247	49.9359	36.4885	19.2943	34.5129
hrpr-1	F58D5.1	WBGene00002000	128.488	182.001	184.102	83.4758	76.607	106.818	142.139	251.779	171.856	116.966	141.796	147.192	146.735	95.7753	165.913	195.173	137.849	250.797	134.641	115.798	157.506	201.921	95.3271	139.346	225.937	119.703	170.236	135.718	142.413	148.303	156.398	116.524	194.906	128.513	149.047	92.7792	178.449	214.582	121.684	183.683	181.765
cdc-48.1	C06A1.1	WBGene00007352	123.961	181.11	101.351	75.2631	51.3652	81.3996	126.304	114.561	146.949	73.3589	58.9485	124.001	298.537	106.24	153.363	207.435	136.053	223.479	90.7236	115.471	208.624	153.733	141.842	96.4524	153.527	102.985	392.71	184.213	186.926	202.571	169.013	112.699	139.343	135.344	89.4529	106.618	221.345	121.739	123.464	175.016	157.295
F58H10.1	F58H10.1	WBGene00010291	31.9534	180.805	38.5785	38.4464	14.2335	24.1695	14.705	410.508	193.439	107.835	12.7279	340.72	535.976	319.023	17.7041	76.9243	14.9978	477.915	34.8103	47.9522	37.2964	19.5011	27.1381	36.1046	20.2422	18.799	33.254	27.0401	301.097	34.6236	22.1769	102.212	143.369	326.694	21.0585	106.842	67.7247	41.0456	31.6828	16.4813	35.4573
let-60	ZK792.6	WBGene00002335	99.6457	180.671	119.508	55.5713	44.1695	55.8855	104.201	114.441	79.6528	224.968	121.652	57.0285	134.8	91.2596	99.4921	117.207	47.9219	355.622	100.196	114.08	136.144	203.059	64.8888	111.222	118.35	65.7813	80.0212	74.479	100.586	85.3405	130.729	64.2822	113.054	125.05	107.439	82.0522	135.33	139.949	97.4697	132.297	120.656
pde-5	C32E12.2	WBGene00016328	0.119821	180.106	0.215024	0.729585	2.1919	9.53973	20.3702	6.14133	29.3199	0.543748	0.189223	0	0.223583	0.0542982	0.425139	1.69207	5.2211	2.81692	2.61399	1.10305	0.714464	0.937402	1.33937	1.16434	0.144387	0.357478	1.18717	0.680284	1.3746	1.11704	0.98434	0.779468	4.00278	0.259818	0.273282	0.0583146	0.968236	0.885417	0.197454	0.124898	0.636889
pqm-1	F40F8.7	WBGene00004096	11.0638	179.925	6.49748	10.0066	3.66237	3.28979	10.9612	4.12786	5.92239	8.88983	5.65632	3.45041	10.1652	14.5001	2.90678	13.9903	13.5326	9.55734	2.13461	15.837	26.3477	28.9531	16.5414	6.55561	18.5468	49.6725	11.6933	13.9762	9.72545	21.0314	9.24804	10.7586	20.8535	3.87758	4.07894	12.3969	8.52472	5.79337	16.2548	5.7002	28.5608
cpg-7	K09E4.6	WBGene00010723	89.1778	179.831	105.273	173.224	41.6112	31.4028	87.4394	77.4602	163.973	115.417	46.773	105.783	327.766	165.575	37.1477	69.9966	57.7407	116.083	39.639	412.048	243.741	83.488	162.606	225.791	59.1216	57.5629	133.653	134.018	192.917	125.507	79.0818	71.2015	154.647	107.169	37.3163	117.281	140.677	91.7593	173.444	40.9389	148.512
pph-1	C05A2.1	WBGene00004083	78.9605	179.771	27.2819	9.90579	1.86174	7.87494	15.8964	10.7558	5.98552	10.7799	11.9134	41.7252	10.9311	7.23279	6.68753	20.5894	25.8587	31.4646	12.2752	24.6332	40.4297	19.1182	15.2355	26.6903	11.8417	15.9232	23.3736	23.6475	29.2426	23.6538	13.0424	10.1603	9.13324	70.8995	49.6036	11.815	29.0736	40.0853	75.8682	3.64879	14.1899
mvk-1	Y42G9A.4	WBGene00021534	102.483	179.281	162.523	72.1809	75.4485	118.305	105.963	141.398	122.862	245.401	178.235	109.669	147.356	110.408	146.042	104.971	94.5839	184.426	112.863	152.144	230.696	354.345	100.751	194.773	244.745	103.783	149.969	104.278	120.971	125.06	134.745	97.8075	172.179	149.855	262.391	102.13	363.732	279.518	303.213	70.5012	226.714
gtbp-1	K08F4.2	WBGene00010677	182.993	179.064	146.157	57.382	84.257	104.915	176.564	182.107	155.311	137.647	138.474	94.6143	146.59	138.39	152.244	182.511	100.217	248.646	164.022	150.026	168.093	213.535	93.2682	164.085	219.029	125.826	128.21	127.596	164.245	143.137	117.34	111.32	163.286	120.415	139.699	111.453	188.748	194.259	116.669	177.658	213.435
rcan-1	F54E7.7	WBGene00004321	81.0151	178.748	109.296	109.372	23.7026	62.8371	375.76	180.844	151.324	65.9062	75.2701	230.748	101.799	252.377	45.2813	191.377	66.0922	195.484	214.118	54.1606	77.9666	262.832	65.9691	84.7094	160.863	48.2108	40.5122	43.141	74.2755	76.1161	29.4821	79.5908	96.3536	158.743	90.772	119.321	214.738	118.966	109.268	79.1987	106.987
cdc-42	R07G3.1	WBGene00000390	185.728	178.391	123.879	71.2502	74.7196	101.737	214.068	137.912	154.078	198.979	162.487	131.022	219.316	134.044	196.77	174.927	86.7494	459.137	127.976	183.954	220.617	191.595	118.157	151.601	249.27	138.964	153.335	140.388	152.344	164.341	174.32	107.348	167.607	154.808	142.001	121.924	225.038	192.462	195.251	343.517	155.395
nhr-88	K08A2.5	WBGene00003678	206.829	178.264	144.74	54.6817	45.7515	31.7963	55.7921	51.8977	57.3354	80.6588	53.62	64.455	108.327	32.5837	121.996	49.0408	81.9808	48.0831	75.8027	36.5587	65.4406	131.32	35.9182	170.976	184.252	65.8677	94.0448	71.1517	85.8007	50.439	162.037	56.6431	108.647	76.1673	82.1735	81.6561	224.46	119.936	128.512	29.6543	73.6314
ZK856.6	ZK856.6	WBGene00014107	2.81613	177.829	6.99671	0	5.59844	4.95314	4.03251	4.20073	69.1508	4.16169	0.641915	0.167591	109.304	0.583958	1.1084	3.85976	1.79324	4.71881	2.14292	2.79646	3.34588	1.49461	2.21909	6.97929	1.90132	0.544574	3.82728	4.4518	6.44259	7.46981	4.79382	2.91277	2.63017	4.04839	2.52598	1.71759	14.146	7.4337	1.81958	0.359828	1.56138
ipla-7	T04B2.5	WBGene00011423	118.748	177.567	45.0409	28.6516	22.9274	41.7542	89.7175	58.5862	115.321	33.8571	21.3946	54.8324	57.7137	35.0404	41.6603	273.397	50.7712	79.4985	48.9969	43.6358	55.4785	64.7072	29.5035	49.311	67.404	32.8523	36.3163	28.6667	38.4999	32.845	69.5793	26.0059	65.3337	52.6537	39.9493	22.5116	106.561	58.1768	53.8822	15.6364	54.9389
C52G5.7	C52G5.7	WBGene00200177	0	177.418	0.927173	0	0	1.73032	3.21644	1.26113	107.219	0	0	0	2.29751	0.812969	16.0887	0	2.53175	5.91171	0	3.22566	7.16875	5.536	6.95174	11.3408	0	0	6.1049	8.07015	5.36771	2.78709	7.67507	10.8873	0	0	6.58878	0	6.29539	0	0	0.502849	2.53433
EGAP5.1	EGAP5.1	WBGene00017150	2620.8	177.163	344.594	0.852822	124.59	358.579	4.15506	6.30686	20.7522	6.01659	6.51676	0.763836	10.0023	0.608663	6.24172	6.16862	4.59243	8.81127	2.24807	3.69049	3.72824	3.43636	12.4267	12.1722	4.8493	157.42	3.53828	14.3629	8.72514	5.15673	1.05344	8.16501	163.562	2.2952	4.67699	6.77683	17.8497	6.35568	3.75982	0.911681	3.51075
ubql-1	F15C11.2	WBGene00008852	163.374	176.863	109.636	100.934	43.401	75.7563	161.5	101.192	157.621	210.678	127.369	250.647	339.213	183.233	150.854	154.479	92.4282	202.166	146.4	111.614	184.514	129.035	72.6074	83.986	177.035	74.7547	84.3847	77.5615	116	114.465	117.663	113.13	294.983	150.946	80.3022	113.986	257.717	162.332	255.52	208.925	111.449
gsk-3	Y18D10A.5	WBGene00001746	222.509	176.378	179.286	81.7827	62.339	90.0015	270.722	442.07	247.432	128.138	84.7946	271.287	215.709	183.993	261.281	238.894	118.275	206.999	135.856	122.093	227.737	219.028	92.4199	139.077	270.554	161.096	116.692	90.5215	138.92	110.438	230.653	154.926	162.706	187.415	153.879	131.958	230.303	212.4	206.271	175.572	170.451
K07C11.12	K07C11.12	WBGene00044956	184.449	176.26	147.532	189.219	331.472	133.002	82.3738	123.201	61.2639	168.809	122.001	65.0901	190.411	94.5358	490.235	115.369	151.517	80.7083	180.728	66.7416	197.503	151.606	253.219	171.264	207.464	181.416	182.853	209.111	130.677	172.183	223.074	239.206	153.705	207.698	125.675	78.3848	206.759	187.891	224.587	139.792	110.865
daf-19	F33H1.1	WBGene00000914	50.7578	175.917	19.5391	18.0609	30.1424	70.5056	31.8379	25.9993	52.5257	13.7663	14.2013	33.1253	32.0747	7.30877	33.111	82.7162	77.4308	71.8051	52.3829	16.8122	32.8096	39.9662	10.0498	84.7844	251.505	12.5885	31.3004	25.7367	24.1484	21.1975	41.6988	18.5942	30.3283	20.5478	27.2934	13.0206	54.5735	32.1707	19.3949	11.6025	37.1494
asb-2	F02E8.1	WBGene00000207	216.026	175.679	160.939	111.754	185.825	202.863	264.481	211.454	144.694	163.184	144.962	111.43	193.908	249.707	183.208	200.429	170.518	271.74	132.664	392.649	247.352	310.424	202.06	279.392	221.935	219.911	166.921	225.482	241.672	249.251	160.392	239.912	283.661	211.983	154.885	198.699	257.396	264.556	209.895	129.228	366.443
Y17D7B.2	Y17D7B.2	WBGene00012450	114.497	175.651	1.07539	0.917809	23.4514	30.5497	62.5146	14.1133	34.5429	4.45944	10.609	4.00828	2.27148	10.4419	3.09139	150.16	126.308	35.0542	59.5817	2.14857	1.5439	2.44877	1.79177	8.0714	58.6992	4.48079	12.1464	4.66228	24.618	5.97619	9.81841	0.897375	10.5781	2.06279	2.70292	0.809012	3.93225	7.91923	2.23177	4.59462	1.87899
unc-119	M142.1	WBGene00006843	277.649	175.56	112.588	32.5405	99.4235	260.835	275.97	135.8	98.2684	70.2315	40.5294	35.0759	47393.1	63.9364	176.985	314.152	61.8504	145.483	117.075	55.6373	110.573	149.016	56.9444	72.481	148.968	54.2315	49.8359	36.3024	84.3461	46.4066	77.3365	58.853	93.7353	75.7365	103.16	35.5463	122.505	88.7541	213.872	124.973	76.5819
F46H5.2	F46H5.2	WBGene00018518	15.2683	175.5	12.5463	21.4605	12.632	15.9093	11.9879	20.4506	17.0299	8.96392	16.8908	19.8355	24.3641	25.5833	18.8354	42.8963	22.0501	41.7155	23.9999	52.5458	35.6982	40.0679	14.4337	23.0656	27.8294	11.9998	46.6006	21.8447	24.6737	25.8435	56.1429	20.1741	16.0667	11.1955	31.1783	14.2101	36.962	24.9449	19.4217	13.924	35.5558
pdi-3	H06O01.1	WBGene00003964	360.782	175.217	343.866	273.159	121.826	138.396	424.655	303.257	237.77	231.666	236.232	307.996	441.565	417.004	439.463	337.396	259.39	566.542	166.711	539.731	331.385	372.782	343.835	282.663	532.944	325.208	484.143	413.849	438.36	495.212	368.633	344.281	463.127	301.171	183.274	344.417	419.758	370.37	453.032	297.487	535.298
nhr-124	C17E7.8	WBGene00003714	70.8354	174.91	0.721005	0.650242	32.0608	122.556	42.836	51.4542	43.3573	2.1012	0.546374	0.145598	0.673679	0.219325	1.15069	85.6278	9.12007	75.857	22.8139	0.442552	0.447837	0.777308	0.510331	2.0048	0.668238	1.67589	1.96449	1.57441	13.2162	1.65332	1.12051	2.72878	14.3493	0.694506	0.397403	2.12433	1.31173	2.20916	0.817977	0.174301	0.705059
znf-782	Y55F3AM.14	WBGene00021931	149.541	174.813	152.116	50.1242	29.5906	92.9734	76.132	95.2434	300.983	65.6154	53.5244	306.338	293.904	93.7774	229.783	170.357	226.418	605.171	118.516	70.5743	134.654	175.747	69.1481	65.0348	281.483	95.8649	97.3769	59.6356	133.169	85.5693	177.028	102.178	153.808	186.425	136.449	75.5033	227.542	267.221	213.287	125.873	116.915
ZK524.4	ZK524.4	WBGene00013994	70.4815	174.811	18.9258	9.52126	12.3246	38.7593	23.3825	15.8673	30.9476	10.4143	10.0965	35.7812	29.5326	14.0737	19.8809	19.0215	18.6866	23.1355	29.9613	17.598	36.312	27.9068	15.7209	17.3306	25.1478	12.681	36.1686	19.2303	20.063	26.3087	19.6818	10.8013	40.5706	14.6053	24.2457	10.4694	56.3235	31.9055	24.5402	12.3272	25.118
mnk-1	R166.5	WBGene00011304	162.642	174.625	136.098	107.915	79.2814	128.884	140.988	103.103	319.005	88.4959	71.1917	136.611	149.975	109.294	131.832	143.38	154.516	139.783	59.2074	154.205	211.026	196.722	152.738	121.894	175.634	96.4752	349.794	141.637	206.662	157.357	153.012	159.795	121.734	87.5216	83.2526	104.143	252.21	198.495	281.688	184.645	152.374
ttll-12	D2013.9	WBGene00008405	142.237	174.019	52.4694	167.781	96.6153	103.882	30.3204	33.4242	25.6509	105.102	63.8624	486.792	476.803	55.074	90.2744	36.5958	72.1532	48.2182	224.627	37.9951	350.493	146.859	34.5046	36.1995	103.319	35.0851	51.3294	51.3806	145.754	60.5741	77.4487	93.1616	238.137	290.659	57.8326	97.3958	188.977	74.4207	276.037	160.706	70.1553
vha-10	F46F11.5	WBGene00006919	217.576	173.93	193.628	188.715	169.913	161.68	187.719	186.519	183.334	202.38	152.828	131.276	218.167	290.839	187.811	214.777	167.179	255.616	208.134	830.79	451.02	548.74	238.499	367.995	268.296	289.236	267.275	282.247	259.172	368.254	230.825	199.843	296.243	273.231	217.27	190.709	390.763	334.163	331.398	165.103	585.521
ZK994.7	ZK994.7	WBGene00044958	37.0719	173.077	132.585	171.418	212.587	35.7421	51.1333	118.168	81.5044	197.732	471.574	157.743	191.008	531.531	77.7332	220.078	1276.03	36.8521	580.322	12.068	98.8921	85.11	122.117	89.4271	22.9715	198.906	96.7725	262.982	104.149	282.973	131.061	379.742	103.777	155.659	1782.12	95.0064	116.737	146.902	184.769	282.45	321.519
pygl-1	T22F3.3	WBGene00020696	197.327	172.883	209.21	203.202	214.208	289.921	245.548	193.363	368.877	149.899	127.295	202.602	172.429	152.548	189.989	220.423	186.662	235.224	185.832	154.869	283.702	232.827	192.869	176.1	92.7142	188.033	238.109	159.833	207.529	194.309	166.026	190.85	182.219	230.605	270.758	171.012	326.281	359.046	326.328	93.7479	219.302
wwp-1	Y65B4BR.4	WBGene00007009	125.816	172.775	98.1478	46.1029	46.8313	72.4515	147.053	103.174	110.761	91.0719	79.917	83.6094	127.815	72.6006	135.964	165.296	65.9649	227.329	76.0379	116.528	110.337	131.13	79.8553	109.195	151.566	77.6423	153.874	93.6314	114.474	119.758	100.901	88.9158	89.5473	68.3884	88.187	71.4515	141.303	123.37	124.293	75.6781	118.931
mgl-3	Y4C6A.2	WBGene00021152	0.873459	172.724	5.55393	3.91405	10.9451	18.9977	4.55169	20.4479	1.91571	2.49847	2.23092	30.5033	1.98741	16.5321	2.8219	2.44476	3.70729	24.1512	44.8859	5.53892	5.73942	4.42065	3.98785	7.39924	2.20665	18.0001	24.4595	9.52217	10.5003	9.88364	52.3437	3.49913	40.5369	4.85009	3.23197	3.87184	16.1533	6.87433	26.7671	0.607634	6.07276
C02B10.3	C02B10.3	WBGene00015328	350.153	172.697	205.831	133.444	48.2	144.865	216.747	128.993	242.967	92.4035	50.3164	974.602	315.756	164.161	315.846	287.711	112.88	119.542	137.404	70.9147	640.631	243.018	96.4758	142.902	222	105.459	110.499	109.41	136.402	153.185	637.589	155.946	227.119	234.665	117.568	67.6839	239.497	405.494	302.94	68.4367	149.391
snr-2	W08E3.1	WBGene00004915	202.207	172.679	194.932	123.81	135.844	153.568	176.445	196.437	161.166	235.687	247.869	71.8338	173.585	144.863	204.374	154.329	87.6153	388.878	165.667	194.129	152.089	166.556	119.716	150.587	178.444	129.741	153.273	128.105	165.142	154.473	104.079	104.915	188.586	174.953	177.424	171.135	165.875	177.457	115.442	318.114	170.31
iff-2	F54C9.1	WBGene00002065	625.328	172.081	484.403	258.107	338.329	395.914	573.758	951.596	349.766	618.954	886.012	405.763	530.19	607.67	546.053	436.185	353.561	733.928	443.48	954.997	518.549	750.768	421.581	829.378	637.132	347.624	431.83	551.982	624.616	573.626	502.795	509.498	505.362	412.382	432.302	757.432	458.292	810.811	368.39	648.105	738.902
ucr-11	F57B10.14	WBGene00019007	185.861	171.762	238.068	239.359	160.202	209.296	265.552	221.094	181.604	190.368	194.92	165.946	225.717	312.679	251.934	215.973	171.493	228.317	181.97	302.054	293.396	285.235	231.539	329.437	255.862	353.72	200.768	216.127	247.052	260.062	283.964	181.424	373.922	249.549	169.934	232.743	301.217	259.524	290.245	166.166	287.432
C18C4.17	C18C4.17	WBGene00219824	382.425	171.638	640.528	748.918	689.158	186.021	782.089	661.477	304.284	320.751	255.038	647.095	605.467	1034.42	170.405	1342.02	915.92	1183.47	1122.05	544.162	1332.63	708.514	583.492	507.638	527.722	1749.24	410.874	1590.43	450.147	849.35	1101.57	461.095	499.224	475.131	288.553	1873.48	539.736	208.035	648.196	156.75	983.122
C17F4.7	C17F4.7	WBGene00015913	768.495	171.583	327.542	336.232	114.548	117.217	841.519	426.306	242.833	760.596	201.364	402.353	1243.64	912.433	181.96	752.879	349.839	602.529	94.5689	805.605	1580.67	799.119	737.262	233.26	197.873	1071.37	455.829	1369.13	744.9	524.382	471.988	154.002	850.321	415.55	686.603	526.45	683.347	264.122	919.027	169.592	1480.77
dct-1	C14F5.1	WBGene00015776	116.894	171.458	62.1958	83.0994	65.0669	71.2524	177.514	60.7905	63.2817	24.3722	18.3005	17.0842	53.538	21.232	57.7401	96.1799	81.3025	74.9012	21.9625	30.2755	42.5007	41.9518	20.1156	26.9458	30.1675	55.6761	25.8246	16.2337	46.7302	24.309	59.3512	38.9464	36.9077	65.3975	12.7311	26.0942	60.7759	24.3677	77.088	31.7531	33.2667
C30G12.10	C30G12.10	WBGene00284859	3.61372	171.312	2.57821	0	3.57563	38.1563	2.7413	3.25552	0.633349	2.65411	1.99618	0	1.58861	2.386	1.60752	5.32803	0.904327	3.67355	0.279574	4.85132	0.846988	4.4262	5.34118	4.97404	13.56	8.21684	4.11347	5.01271	4.52089	10.0296	0	0.781359	5.23379	2.09342	1.15767	0.353645	6.29845	2.35538	4.8028	0.547228	1.24059
mdt-15	R12B2.5	WBGene00007016	153.245	171.279	112.105	49.2517	34.5555	44.1417	94.6881	137.14	171.684	45.4114	43.0187	47.7387	75.4896	125.145	131.336	83.5664	78.2665	137.263	74.0943	74.4575	131.68	135.794	50.4753	111.523	142.885	62.6393	89.5613	68.1446	88.4667	75.3614	79.4496	82.361	75.6523	56.3825	62.1738	39.9977	147.74	97.0373	74.7207	25.9725	115.865
ptc-1	ZK675.1	WBGene00004208	332.757	170.978	105.218	68.8254	30.6074	56.2141	204.094	110.244	376.635	87.3818	67.6397	334.509	282.668	89.3201	133.797	204.512	142.178	111.411	116.585	120.233	176.483	161.642	91.72	92.4118	169.952	95.7337	224.946	115.725	138.975	134.696	158.755	85.3236	128.664	95.6829	188.428	69.4782	180.078	154.458	144.995	129.548	133.48
H10E21.5	H10E21.5	WBGene00019185	148.882	170.923	365.254	0.730403	166.526	299.048	952.124	249.874	508.666	28.7587	19.4397	93.7891	43.7812	69.5744	192.145	105.784	101.759	64.1981	94.7622	19.718	47.0062	91.5709	25.3503	79.4379	103.842	23.4079	37.5784	29.4135	61.0808	25.0048	55.6561	81.0233	52.8052	149.947	78.1675	65.5184	78.4907	154.955	88.677	11.0285	56.6609
snt-1	F31E8.2	WBGene00004921	79.7428	170.537	92.1593	81.7385	11.7593	29.1898	39.0573	40.2245	85.4518	33.83	46.2492	214.28	171.395	56.5943	199.323	91.144	54.2289	36.775	79.6315	33.2232	225.305	336.633	44.8731	116.371	140.438	40.0269	79.4762	64.4138	70.2339	89.7214	225.735	70.9583	166.264	99.4262	116.934	36.8522	309.589	121.664	185.678	27.6064	262.504
ZK637.2	ZK637.2	WBGene00014022	23.4823	170.477	16.3161	9.32514	7.9317	10.1594	41.4235	17.4728	5.99234	20.6154	12.4913	4.78257	21.916	24.0996	17.765	25.7861	13.0508	53.7914	14.0092	39.4937	32.8745	28.7243	16.0527	19.7536	28.0994	25.7679	13.5222	18.0898	24.0408	19.3414	8.72678	14.406	26.4927	17.5629	15.5146	20.2918	21.8385	16.9065	27.4826	28.1971	40.1562
Y47H9A.2	Y47H9A.2	WBGene00014577	166.445	170.4	214.981	324.674	359.253	231.115	87.0875	139.845	139.923	242.705	215.96	150.602	198.394	98.2546	166.226	179.317	310.583	115.067	293.095	189.048	237.671	222.071	340.686	223.372	178.6	410.084	307.602	423.028	199.407	349.378	196.96	225.283	276.065	301.469	178.702	116.877	238.387	237.476	235.864	488.422	169.694
F53F8.6	F53F8.6	WBGene00010003	0.823538	170.261	4.03286	0	30.7399	65.2393	1.50556	9.81191	0.712594	7.11233	18.9953	0.547748	2.94194	0.511752	2.51031	67.4365	71.9052	37.2418	24.3439	2.36627	51.9839	4.79834	2.96396	5.51835	3.02251	1.27014	4.48202	3.04876	5.55156	5.98494	0	2.78737	5.94574	2.78898	15.0532	0.979254	8.10767	5.31634	30.2198	0.567132	5.6833
dct-16	Y38H6C.1	WBGene00012615	510.718	169.863	176.346	625.51	279.644	169.569	1219.75	365.367	239.638	398.543	212.106	479.527	545.113	618.961	229.673	697.99	429.352	388.301	160.247	925.399	1093.17	1001.48	747.229	372.851	226.116	1462.72	613.206	813.993	538.884	883.994	535.734	314.966	750.942	375.145	258.345	549.202	309.36	316.489	575.617	273.606	1706.55
B0412.6	B0412.6	WBGene00023468	333.077	168.082	228.802	298.06	318.204	160.97	81.7113	173.469	62.2001	197.87	308.267	74.2293	445.705	263.681	449.868	212.453	351.982	257.276	345.342	131.343	155.196	224.335	349.681	222.008	94.7877	361.131	392.833	629.06	341.298	471.05	243.395	269.708	161.909	248.913	376.028	148.312	447.971	254.382	432.686	369.06	382.845
F30H5.5	F30H5.5	WBGene00044288	0.276058	167.754	0.445263	0	12.8087	27.0247	12.2953	5.74222	14.363	1.02649	0.31866	0	0.308245	0.578483	0	10.5197	25.698	34.5497	3.68169	1.18786	0.953066	0.786092	1.30962	1.18607	0.372384	0	1.27217	1.29195	0.139322	1.23324	0	0.833835	5.4613	0.249058	0.639582	1.75779	2.49922	2.03971	0.521072	0.159994	1.03715
egl-2	F16B3.1	WBGene00001171	36.0106	167.593	26.948	3.21062	24.5086	35.087	36.6652	45.3398	87.6468	59.2409	20.3291	77.2346	52.4175	17.8343	131.697	58.6642	68.1267	126.595	101.37	15.0202	10.4759	56.5551	18.4241	44.6904	461.353	9.73329	25.6769	18.4181	29.9121	21.7774	44.5873	70.4759	33.6527	12.7517	108.685	8.71256	18.4546	12.5704	15.9851	1.49077	39.1876
dnj-19	T05C3.5	WBGene00001037	168.417	166.99	161.119	102.709	44.0824	69.1817	183.408	118.648	159.154	148.279	94.1206	155.183	197.124	97.4092	164.659	189.683	109.3	217.253	155.334	128.019	192.753	193.79	100.044	115.451	163.628	98.7726	212.938	135.407	149.904	159.713	114.185	96.6977	250.703	93.9179	109.164	107.133	205.411	137.548	190.732	160.8	172.752
Y73B6BL.29	Y73B6BL.29	WBGene00022250	84.0056	166.59	4.96721	6.29779	52.5031	55.6283	162.935	72.8199	110.801	5.28614	5.83473	5.10631	10.0113	5.58826	7.48462	102.11	46.8891	52.229	28.8154	8.01344	9.54502	13.1503	6.32603	11.2708	52.4041	14.1031	18.6975	9.9385	13.2926	11.3272	8.24279	4.94462	18.1244	4.14572	5.995	4.96129	8.8569	8.76584	6.87076	8.01679	9.38127
Y67D8B.2	Y67D8B.2	WBGene00022062	17.7853	166.578	0.562334	0	8.14315	83.4217	32.7276	9.65958	98.4971	1.09003	0.63821	0.454932	0.492994	0.299748	0.529275	67.1771	9.84867	5.87308	16.6897	0.959407	0.278152	7.9357	0.996602	2.71978	1.64403	3.61988	0.998119	0.986905	4.89447	2.27422	1.67311	2.91091	7.8598	0.771442	0.666012	0.895775	1.63071	1.83691	0.732796	0.106451	2.08273
cox-5B	F26E4.9	WBGene00000371	187.952	166.301	213.024	159.01	208.335	229.881	221.235	198.361	164.046	207.329	149.862	175.914	179.373	220.09	190.664	209.312	176.694	214.493	175.328	303.014	262.863	270.533	210.378	269.605	190.916	223.872	226.258	220.643	222.969	234.97	150.964	227.223	258.637	214.915	149.368	270.027	244.967	224.132	239.742	197.451	289.462
asp-6	F21F8.7	WBGene00000219	255.768	165.625	140.917	237.024	116.199	88.4751	156.446	188.857	120.371	276.003	168.733	340.814	356.947	380.546	112.905	904.674	211.196	341.639	84.5241	597.117	553.038	725.567	413.079	160.147	146.772	1086.73	208.171	460.643	250.209	240.455	359.62	207.46	448.583	230.22	187.689	515.59	233.945	149.351	428.41	196.037	904.306
vha-9	ZK970.4	WBGene00006918	322.365	165.497	201.425	181.258	148.426	146.629	286.86	238.169	244.67	141.975	104.028	99.6364	287.948	269.796	261.965	283.632	135.42	320.461	181.228	763.194	456.277	458.777	207.759	345.582	271.125	298.2	209.928	228.065	278.766	287.34	246.476	183.725	265.62	267.442	239.388	172.394	425.469	295.522	341.622	203.693	395.701
ptb-1	D2089.4	WBGene00004207	274.207	165.439	180.934	78.6795	59.5586	118.21	178.853	102.135	180.062	139.557	108.71	102.756	122.393	146.732	18.2706	160.738	67.3941	140.399	84.7396	28.8229	23.1258	18.7365	34.9199	31.4967	45.2267	30.4582	36.8243	27.5068	72.8548	40.4943	8.00993	35.1983	50.7048	81.2861	174.47	80.9979	38.3604	27.4492	18.827	33.5835	19.7785
M106.6	M106.6	WBGene00014447	116.81	165.27	291.687	160.645	286.605	48.5261	32.3685	67.3923	108.589	183.574	490.227	160.898	90.5353	96.3592	62.0411	89.2932	74.0073	42.6779	250.094	28.6085	62.2432	133.828	38.6334	130.167	73.5686	293.141	70.2979	159.067	50.5477	176.422	153.376	244.399	91.5247	177.169	1395.55	97.4467	131.091	126.695	182.235	126.979	223.593
Y48G8AR.5	Y48G8AR.5	WBGene00199486	1.98589	165.158	4.07071	0	6.83728	29.0093	17.4714	1.02142	38.0134	0	3.86646	0	1.95154	1.04525	0	81.0424	52.5156	28.116	6.61517	2.32661	0.870294	0	9.71627	5.41554	4.5822	0	0	1.41897	2.61015	1.71104	0	23.4325	6.21817	0	3.51401	0	0.837999	0	0	0	2.11651
rpn-2	C23G10.4	WBGene00004459	103.774	164.01	89.351	74.5272	41.6737	75.2739	112.177	83.6583	107.95	98.4213	71.0423	125.758	283.856	79.36	156.133	152.39	97.6674	160.744	69.3035	99.9372	148.286	139.343	103.355	84.2763	148.977	80.0948	205.372	104.75	126.805	129.67	130.997	90.2369	139.733	127.278	80.9837	98.788	189.017	115.217	136.03	177.476	117.781
kpc-1	F11A6.1	WBGene00002232	76.7956	163.961	166.727	13.914	11.1073	19.8532	28.9133	49.8692	99.8598	26.902	35.3414	200.049	63.1558	82.5898	19.1521	50.1719	23.0744	33.5838	22.8637	30.6105	101.532	60.5774	49.1072	76.5074	28.3884	35.4203	56.8208	38.1854	49.1091	46.3849	416.485	25.6693	26.9258	112.693	20.0341	23.8917	100.699	149.378	94.965	14.3298	53.3071
npax-2	F48B9.5	WBGene00018591	4.89334	163.822	1.50016	0.765716	1.11268	0.627852	1.57624	0.82528	3.27069	1.23187	1.86961	1.01973	2.95082	2.34232	0.37062	1.16565	0.214769	1.51429	2.69512	2.65631	2.9201	3.01634	3.0945	7.33548	1.54526	0.633412	4.88875	3.90464	4.29227	4.1293	2.50333	1.65326	5.09427	1.72135	0.89295	0.894928	2.6155	2.11348	2.69088	0.609924	2.1101
ZK54.3	ZK54.3	WBGene00022648	32.0421	163.035	4.55307	12.1414	6.59833	6.75498	10.6674	16.5774	80.1959	9.37319	11.8235	30.4649	25.5073	16.1412	28.0266	28.6643	7.22297	17.2675	64.4393	3.17665	18.7375	128.155	20.0641	12.4769	9.68808	7.5783	15.6901	4.13261	29.8145	9.4979	19.3375	27.8629	15.9065	74.6271	8.26972	5.35242	21.4308	21.257	50.6387	2.46753	40.4116
mlc-2	C36E6.5	WBGene00003370	438.517	163.009	210.963	347.97	158.347	124.106	306.38	413.898	188.852	295.353	234.951	384.714	464.518	468.455	220.432	291.178	476.389	389.299	110.634	1053.15	503.677	704.208	592.455	863.015	330.741	675.957	419.862	720.897	689.296	785.068	360.05	443.115	378.172	191.547	225.054	673.676	380.601	340.042	528.704	174.106	855.739
C08G9.1	C08G9.1	WBGene00015619	14.0409	162.825	24.8935	128.554	13.6086	92.4906	12.4893	95.5088	9.88049	169.208	70.4833	16.8388	82.7749	15.7462	140.028	207.989	76.1347	36.5724	51.4119	29.6462	221.959	32.5147	25.3557	164.05	166.003	18.5255	162.486	30.4165	61.7074	46.5655	129.39	131.427	32.4485	25.6631	20.5102	21.5682	79.5496	383.4	159.667	5.87288	63.2644
K10C3.4	K10C3.4	WBGene00010731	65.2972	162.704	77.6002	12.8424	16.6048	99.8972	50.3366	141.502	60.428	88.4989	123.039	15.1865	51.0106	39.0955	80.8984	85.2161	49.4493	204.61	42.4276	37.367	50.5728	59.3827	31.0321	43.5782	67.2946	44.5761	70.7659	46.0933	51.9422	52.1875	47.0149	34.7154	52.6342	27.9256	56.1118	27.8159	55.6256	44.8219	32.737	127.662	51.8105
act-3	T04C12.4	WBGene00000065	587.551	162.38	348.038	154.923	74.2896	201.069	432.735	352.964	164.39	357.89	229.507	174.381	727.35	556.542	386.372	724.048	273.049	678.243	142.42	921.044	688.472	659.248	574.985	607.507	506.35	536.792	316.401	579.166	829.289	718.114	306.55	225.356	559.854	321.343	317.638	349.028	550.022	507.801	643.875	788.033	740.45
arrd-10	F58G1.6	WBGene00010268	2.98893	162.321	3.93119	4.65165	2.86265	3.10135	0.771155	8.36172	3.02089	5.11005	34.5118	4.15395	7.26443	6.22992	2.14563	4.26008	5.37026	7.86224	2.73742	9.54379	7.78994	5.07979	6.56131	10.3754	4.42086	4.77204	8.3315	8.9926	10.3131	7.87612	4.12753	5.95165	3.86467	3.65299	3.69326	4.67252	8.18241	5.74808	5.73269	8.58934	8.54506
C05G5.7	C05G5.7	WBGene00050939	174.945	161.833	222.598	120.971	264.446	198.556	60.2721	358.845	83.5077	30.8225	105.952	96.3148	380.272	56.0162	528.108	54.7035	230.656	1020.19	318.796	62.3046	93.4829	352.414	96.3277	127.86	719.186	94.7724	59.4364	83.4115	112.504	106.785	172.899	132.187	213.061	121.996	107.854	264.967	101.411	124.285	101.753	40.6199	206.925
Y111B2A.34	Y111B2A.34	WBGene00220228	19.0874	161.778	13.9802	67.5784	40.7413	16.3925	35.7003	46.9323	45.7577	21.0582	22.1813	41.9087	34.2506	77.9654	23.871	47.8871	79.5166	45.5853	81.6119	4.14639	28.8334	35.4162	29.3163	32.7396	40.8668	46.779	23.5661	32.6987	39.1579	39.87	75.8805	39.571	60.1799	24.1194	21.0129	36.0589	31.745	19.7601	52.873	31.4795	37.1673
trk-1	D1073.1	WBGene00017039	83.5039	161.68	189.205	28.5134	14.8662	30.0485	41.5719	23.2361	107.454	16.6814	14.6009	58.5605	84.1458	17.8132	131	95.3743	34.4529	29.7606	29.4064	15.0683	23.8803	32.6583	8.44679	20.3999	30.7106	16.0217	19.3182	14.0788	35.4451	16.4565	74.159	35.959	33.0526	32.2222	52.1539	15.9323	40.711	53.0335	18.563	3.62882	25.1646
ZK353.10	ZK353.10	WBGene00044677	6.53721	161.426	46.605	58.5026	49.4292	87.3687	18.792	61.466	106.745	8.96381	93.5054	32.7486	64.3152	67.8454	152.05	93.1179	146.642	66.0863	68.24	9.47059	34.8527	10.2822	62.3501	18.7636	80.1958	21.4655	19.091	10.8642	22.2921	19.1856	22.4854	93.374	11.1108	55.4211	219.311	3.94141	46.2432	20.5119	21.4971	1.8787	9.70504
famk-1	H03A11.1	WBGene00010356	11.4233	160.934	40.3455	8.074	4.51298	6.50927	11.6221	14.6639	14.0773	10.664	7.04503	10.1605	19.1583	12.899	31.2379	26.2092	36.3189	29.1685	4.26875	32.7261	20.4871	13.5409	20.6749	14.1166	11.8008	21.6327	30.3154	16.2689	29.0309	22.5426	34.9501	16.8275	12.9326	8.25434	11.6413	12.4351	20.359	10.7868	9.88821	3.08109	19.3867
lim-7	C04F1.3	WBGene00002989	5.14246	160.639	6.01808	2.63554	2.7119	2.54221	2.23734	4.26724	3.46005	5.04338	7.3776	3.14146	3.94767	3.64894	5.95896	4.73383	6.8942	30.7685	13.538	7.77696	7.86885	8.27496	8.13262	12.9209	5.91368	6.65844	59.6458	10.1509	15.7051	15.8713	124.151	10.2161	85.3234	4.55673	3.90118	5.00527	13.4111	11.8862	7.42063	1.79273	8.44307
mig-10	F10E9.6	WBGene00003243	15.9746	160.564	13.0891	14.2168	8.20471	6.16218	13.9692	20.4004	28.1361	26.87	21.049	68.1576	52.5215	66.9841	209.367	33.4566	17.4231	55.968	12.5307	56.819	76.1417	66.1205	27.9194	37.859	28.0468	44.5219	48.1545	39.6199	54.3859	49.5226	303.08	82.5818	43.3508	14.4317	16.4884	16.3796	122.917	51.1639	49.6366	28.424	56.8579
tfbm-1	T03F1.7	WBGene00020189	5.40647	160.464	5.19461	3.55432	2.89279	4.3363	6.28191	6.88927	2.19586	4.08133	5.16507	4.68948	4.99624	5.91061	6.51359	6.18326	11.6709	29.0974	7.74381	6.40069	9.93987	5.40067	6.57229	7.12578	11.5103	13.8464	16.5207	8.6465	9.71246	10.0657	4.30264	6.72168	7.56095	3.06972	4.4961	7.96519	8.05217	6.17221	6.47679	5.35886	7.41179
K11E8.7	K11E8.7	WBGene00220025	25.0975	160.03	15.5722	2.14088	88.844	187.57	15.1726	10.4906	43.3056	4.13146	7.87402	5.11232	25.1923	6.5244	35.8984	17.5225	37.603	46.2063	91.5243	11.4689	21.9584	32.9084	10.3183	15.0653	9.01571	3.6247	24.1517	15.1962	22.4941	20.7541	3.42929	14.0293	39.1625	4.61588	39.9697	10.0545	13.69	16.458	5.40375	4.55673	17.3178
dct-10	Y38H6C.5	WBGene00012618	3.62695	159.993	2.89072	17.7844	8.42647	1.5726	1.30602	3.28925	2.56666	5.18728	1.82748	2.41632	478.515	1.00624	2.35463	1.96872	2.54646	42.4339	1.13762	3.92108	9.99038	2.0659	4.17948	1.80163	2.57548	0.58783	15.4311	5.71409	7.34076	3.75733	0.81595	3.42338	38.8761	61.9636	1.4189	1.77339	16.0453	8.16318	8.78648	99.4998	1.25429
F49C12.12	F49C12.12	WBGene00009881	207.782	159.831	199.806	231.807	139.593	211.713	280.526	248.863	157.328	204.934	133.454	97.7559	226.59	402.677	289.182	148.084	89.2887	269.098	225.758	449.698	327.854	385.669	236.501	331.794	319.272	183.353	128.775	166.656	204.245	194.366	132.39	203.953	231.139	439.278	247.273	205.395	331.426	312.61	273.153	254.223	220.576
Y39G10AR.11	Y39G10AR.11	WBGene00021469	90.2027	159.378	82.2907	79.7614	31.4029	48.6729	116.59	32.774	82.9875	51.1164	39.7277	64.9269	118.202	37.3961	82.1453	174.538	98.4174	49.2557	37.5497	63.3468	86.464	106.815	48.7948	51.3021	79.4953	53.1664	68.5971	51.3753	62.1074	59.9287	88.2911	67.6884	69.4303	60.894	57.1685	35.2028	148.467	89.4181	124.996	103.643	91.4843
kin-4	C10C6.1	WBGene00002192	34.6354	159.325	40.0091	22.6527	19.4725	37.1163	84.3165	30.1742	66.1063	17.9144	18.8515	22.2045	48.4338	34.7021	47.3298	38.7497	18.5546	75.0343	23.1003	60.1683	51.685	42.1486	37.4953	27.3687	32.2758	22.982	103.006	43.1928	60.0037	54.9524	106.389	28.2818	50.0189	36.3283	75.6034	25.1679	51.8096	43.1859	30.1977	18.0301	41.4114
W01D2.8	W01D2.8	WBGene00045372	327.607	159.246	410.733	1344.72	6752.82	506.181	263.351	652.954	2891.92	940.212	3184.09	6617.08	380.633	1626.55	237.793	974.41	4393.82	180.423	1543.25	127.892	311.406	328.22	184.794	1153.14	1301.82	468.355	136.286	553.972	206.376	446.278	3503.3	11044.1	1616.92	1905.47	405.441	7941.56	387.23	283.07	830.776	835.06	599.343
F01D5.12	F01D5.12	WBGene00045139	63.4023	159.198	213.866	842.043	212.692	43.1952	26.4836	125.691	340.987	88.4712	251.225	399.548	96.0442	313.492	74.2243	184.01	2064.64	32.3595	362.927	36.6118	89.111	69.539	125.448	112.427	38.9979	581.278	127.116	164.456	84.2998	143.263	804.993	410.899	341.43	174.901	332.669	177.778	76.0298	40.9951	211.715	138.256	171.798
K11H12.t1	K11H12.t1	WBGene00023106	26.0854	159.08	121.291	517.392	498.581	45.0729	27.1953	31.3835	108.785	37.1753	349.26	408.32	12.1606	53.4578	12.6621	43.1362	123.633	16.8306	351.368	16.5848	26.4379	22.6867	8.08796	78.7401	14.6691	371.557	13.4166	49.7586	9.88257	35.5633	318.463	260.37	114.514	134.539	69.7318	388.671	32.3258	18.8522	48.1558	115.672	36.6647
his-64	F22B3.1	WBGene00001938	515.731	159.072	331.124	496.179	499.378	340.192	223.072	368.684	223.927	426.952	245.859	373.62	464.563	506.93	836.132	447.445	361.312	521.249	191.395	791.141	608.038	504.603	733.619	1274.53	601.485	1808.69	890.215	908.906	628.003	598.693	449.164	487.594	1035.96	291.249	255.105	483.351	637.514	390.886	1472.32	255.685	876.984
E01A2.11	E01A2.11	WBGene00219871	146.188	158.616	189.869	491.708	348.824	189.19	70.2077	295.562	114.824	147.152	244.339	202.7	253.718	275.509	220.405	151.409	687.445	241.312	412.525	105.641	144.51	205.373	261.665	273.556	134.005	353.736	240.798	474.996	203.152	274.955	242.616	362.981	236.582	225.905	190.134	197.356	264.685	211.754	311.071	210.104	253.198
let-526	C01G8.9	WBGene00002717	104.104	158.605	109.515	58.9238	33.5682	36.7869	89.527	172.038	131.134	57.4761	45.4862	106.015	149.165	62.7707	136.582	151.3	100.318	152.203	77.5405	90.1015	139.914	137.328	58.1023	103.177	177.546	60.9908	158.813	86.9214	110.692	101.828	122.564	97.3831	89.2089	72.6494	82.9516	64.031	137.58	109.205	87.2188	101.18	137.947
nlp-80	T04C12.3	WBGene00011428	76.9283	158.446	38182.5	126.777	117.144	244.824	9822.55	527.376	224.276	110.025	124.821	51.3283	145.98	23.6439	265.039	6310.84	845.178	251.857	94.8993	245.536	208.117	113.12	2242.85	386.717	117.569	2528.89	197.37	295.819	383.579	390.563	122.076	176.668	175.16	195.814	115.782	206.101	502.154	339.18	139.39	32.4029	105.021
bigr-1	F37H8.3	WBGene00009512	10.0356	158.366	14.5225	17.9707	574.875	266.516	29.1694	32.7931	42.6102	16.1704	7.98045	3.73069	17.7702	9.43344	23.2143	19.1732	15.3454	14.2232	8.73578	8.31266	16.2427	12.6191	11.7934	11.3893	32.2243	20.0672	15.6639	11.0921	14.8301	22.7451	20.8672	32.9094	31.8152	13.4798	11.2516	12.5105	19.1341	15.8418	35.0519	2.66736	14.4416
his-60	F55G1.11	WBGene00001934	440.771	157.733	253.164	388.544	414.759	288.738	174.578	369.066	240.014	426.925	289.649	370.207	391.426	426.617	621.976	451.373	352.788	523.087	203.284	840.275	518.773	426.768	826.106	1086.94	430.822	1401.24	1232.38	941.099	717.527	694.944	319.29	450.903	894.904	266.498	223.686	483.688	576.365	402.573	911.714	78.9319	820.484
pgk-1	T03F1.3	WBGene00020185	146.308	157.58	138.02	147.086	140.536	168.497	200.911	97.8421	186.947	102.536	84.5831	124.994	122.09	100.478	133.573	152.517	125.147	141.556	91.8479	170.162	151.945	171.877	129.738	152.281	127.232	114.153	145.539	100.41	142.165	141.78	103.629	116.776	171.777	159.105	133.79	129.247	261.514	245.65	248.407	57.7989	173.723
fbxa-24	F54D10.2	WBGene00018803	59.4102	157.258	29.2274	35.8659	38.5493	31.7586	78.918	20.623	326.432	24.3899	9.35678	17.7904	17.024	7.21651	7.03755	201.436	238.768	19.2348	27.3382	20.4238	22.5598	63.4015	10.8356	31.9085	11.7514	26.9142	6.45649	20.0688	47.0387	19.6602	20.2445	26.4783	30.6139	20.9037	10.1347	11.7569	71.9112	13.7354	25.2246	2.97248	56.1585
hip-1	T12D8.8	WBGene00011735	125.543	156.953	81.4731	103.489	115.804	151.557	127.558	142.097	119.314	160.386	101.749	138.252	119.773	95.1597	114.164	145.699	102.005	212.285	101.412	130.326	139.267	115.693	108.321	144.717	146.587	106.225	147.444	120.735	127.471	113.119	96.4147	124.76	170.913	118.376	77.6961	159.575	133.398	138.341	165.474	233.613	115.128
his-62	F55G1.3	WBGene00001936	389.465	156.944	258.627	397.587	395.479	274.946	193.819	443.245	186.084	391.782	241.558	399.083	380.293	532.292	621.599	372.979	252.811	635.021	190.128	727.73	936.643	540.55	833.34	931.356	437.043	1539.23	1280.92	886.478	715.608	603.23	348.043	470.622	904.597	336.48	225.68	531.296	563.973	383.048	1120.33	279.293	808
sec-61.A	Y57G11C.15	WBGene00013311	258.856	156.939	257.114	132.382	158.549	151.992	286.432	394.177	219.958	167.252	136.298	165.872	278.758	350.088	200.654	203.547	165.744	318.861	100.002	531.194	356.197	257.025	332.488	265.277	291.988	276.67	303.194	315.429	366.095	374.25	198.519	211.783	260.797	333.603	129.746	271.721	209.624	243.893	290.253	210.765	378.448
K08D12.3	K08D12.3	WBGene00019537	264.021	156.806	192.221	139.843	274.457	365.255	258.344	584.425	182.73	243.098	320.058	183.35	222.09	278.833	233.155	187.425	143.547	449.437	271.818	334.915	292.249	326.238	262.814	355.519	360.787	299.772	268.673	303.743	346.314	288.445	129.719	229.418	236.057	162.494	208.508	211.711	246.292	311.905	241.847	182.917	338.329
daf-5	W01G7.1	WBGene00000901	707.904	156.314	211.141	128.776	102.358	86.1059	333.03	296.888	374.587	38.5699	37.1376	44.131	98.6867	37.7981	98.3485	207.812	166.574	105.048	46.486	52.8207	86.1521	125.24	44.5522	107.54	159.92	62.1438	82.8232	45.3865	129.702	55.1517	53.4456	103.13	46.0971	211.114	49.5699	35.4614	108.015	173.315	108.27	19.7451	84.5107
aex-6	Y87G2A.4	WBGene00000089	194.733	156.236	240.269	145.668	115.884	192.565	168.511	56.2251	104.883	66.5522	51.0798	158.125	119.332	80.4528	230.246	200.468	79.9327	77.3776	125.498	17.6303	97.7545	105.865	56.6524	114.427	134.164	61.9487	35.8247	41.6517	60.3225	39.7339	120.414	79.0335	157.915	202.827	111.159	92.9522	103.211	72.506	96.9434	61.8435	60.5879
vha-13	Y49A3A.2	WBGene00013025	224.427	155.772	182.52	208.304	157.673	157.266	218.079	194.268	164.357	178.681	155.64	171.105	231.538	237.22	199.067	222.194	176.1	301.801	144.694	857.188	492.561	623.259	267.081	416.954	367.596	310.709	282.954	291.885	291.712	348.921	289.878	225.982	318.094	311.449	223.226	246.349	482.417	386.491	401.575	192.892	571.409
K09F6.13	K09F6.13	WBGene00235164	219.764	155.673	167.628	7.81694	38.3087	20.376	17.2569	137.501	81.488	961.187	1407.96	51.0641	486.719	249.892	109.999	176.347	15.0549	989.142	754.343	9.09543	468.546	207.649	36.7628	69.6998	763.011	25.4019	16.1587	67.6721	59.4708	164.498	8.08035	68.1277	227.892	490.532	322.108	189.166	255.418	1161.76	692.018	1641.92	46.5391
kvs-5	Y55F3C.3	WBGene00021948	8.48698	155.54	11.4895	17.8246	22.5978	83.5256	78.8907	50.9406	53.8953	4.46661	5.76952	4.26838	6.30077	7.59357	5.80809	59.727	19.2699	52.2871	24.2066	10.6738	8.57251	20.5223	11.9451	25.443	14.7676	4.77072	19.4878	21.2191	21.2253	26.2462	6.42161	4.53029	12.6594	10.003	5.65957	13.6393	14.4907	29.7199	8.91969	2.96569	31.1297
allo-1	R102.5	WBGene00011292	127.273	155.492	48.9463	41.3443	32.5014	46.4781	165.522	69.1737	158.356	95.4863	95.7204	73.3544	129.136	48.7678	61.2611	236.923	62.389	326.696	63.8799	59.9022	87.0748	83.326	61.1904	68.0462	93.1647	90.2169	130.27	84.3868	83.2666	93.85	63.9737	50.229	61.1002	54.1156	65.5802	52.4488	100.669	85.0122	122.007	250.655	71.0718
memo-1	C37C3.8	WBGene00016500	32.6537	155.45	49.4596	26.0275	26.9894	17.6453	46.4558	22.0974	30.726	18.6671	15.5741	31.0273	32.4723	27.4401	35.5955	49.9749	24.1963	28.9242	13.3516	23.4068	41.6093	45.5995	24.0744	38.3316	91.2315	24.9511	18.2732	17.5393	25.514	23.6292	41.6768	36.2663	16.7868	37.7593	19.3326	16.3122	56.357	40.2686	55.4701	15.7792	33.3552
Y38E10A.9	Y38E10A.9	WBGene00012587	0.11708	155.237	10.4944	0	0.325766	0	0.349372	0	0	0.228938	0	0	0.318602	0	0	0	1.32461	0.119814	0	0.350374	0.375262	0.196699	0	0.305013	0.585765	0	0.343647	0	0.389946	0.210352	0	0	0.305842	0.246237	0	0	1.04508	0.973099	0	0.345143	0.192945
saeg-1	F53H10.2	WBGene00010012	80.1404	154.371	100.479	97.4859	19.5979	66.3659	140.327	89.401	241.288	33.2823	34.7975	77.2103	95.3034	51.1931	127.864	276.499	97.9549	53.9731	67.7403	73.7904	154.798	97.0188	49.5643	77.8007	75.5979	35.3382	87.5639	52.6766	92.9964	84.2841	87.1575	63.375	78.2683	67.7635	84.3436	34.9601	180.78	90.4764	56.7403	31.4325	98.9093
his-24	M163.3	WBGene00001898	105.533	154.16	369.557	33.5095	69.002	87.0238	79.7078	118.19	39.8771	87.9838	138.399	59.6495	147.619	56.9071	534.54	121.319	113.014	160.307	74.6365	151.448	178.6	162.335	59.0639	228.251	152.312	53.9167	116.895	161.803	142.937	84.1227	156.434	206.221	119.816	258.314	271.326	99.8279	237.38	129.703	243.941	177.154	149.127
nhr-1	R09G11.2	WBGene00003600	69.7899	154.149	111.055	50.7047	56.6694	100.608	72.3768	56.543	98.7991	74.3181	65.0282	68.3962	79.3344	48.876	171.837	76.0842	54.2822	55.1578	47.8803	52.6843	145.632	139.146	41.5845	168.391	234.763	48.8141	52.0852	45.2084	91.9712	60.4571	134.481	131.046	74.7556	102.007	84.5866	61.5813	151.034	148.862	147.824	28.1147	99.7816
skn-1	T19E7.2	WBGene00004804	172.008	153.713	95.0556	50.473	34.503	61.0825	122.448	1382.53	144.955	75.083	58.6786	130.207	253.623	84.7969	147.387	156.002	101.038	204.528	97.9385	92.4802	138.053	127.903	77.9618	83.4174	180.485	83.1983	153.858	93.4085	130.013	123.448	103.322	98.5928	134.414	106.703	70.8	79.1824	213.333	132.767	130.334	188.929	114.983
pdf-1	T07E3.6	WBGene00020317	55.8993	153.363	163.93	6176.87	62.0861	139.378	64.9431	183.541	147.585	134.845	83.8943	40.5359	1093.67	871.298	198.441	106.565	98.4977	248.292	104.312	121.677	101.256	130.074	106.49	269.822	138.692	62.9302	179.986	165.424	294.147	329.482	64.607	151.532	67.4636	249.584	93.5363	102.273	441.678	1351.45	189.815	17.0347	154.528
hil-3	F22F1.1	WBGene00001854	55.9595	153.188	374.334	12.2565	39.5161	80.0277	59.9853	29.5946	16.328	50.9755	50.4118	81.9545	156.145	17.5259	747.755	149.323	47.0784	41.7182	32.5695	78.2242	100.614	128.086	29.1485	70.9012	88.0962	32.0717	66.2541	82.505	79.358	41.2614	68.236	185.989	45.6307	134.086	109.09	62.2182	105.055	49.4396	134.024	248.951	118.026
C07A9.9	C07A9.9	WBGene00007405	175.461	152.99	101.657	30.9185	22.5715	46.0731	147.338	72.0029	148.964	20.7729	25.268	8.76331	22.1763	11.7584	28.4898	102.01	37.2691	272.304	38.5034	19.119	39.4549	64.1729	19.5078	49.8228	43.1322	12.9723	23.0894	15.6272	32.2285	24.0367	36.1658	35.1892	17.5973	59.9559	23.4832	15.9606	25.7048	24.6705	24.606	92.7395	47.7218
car-1	Y18D10A.17	WBGene00012484	168.049	152.914	120.335	93.3756	160.828	111.051	170.303	555.741	116.635	172.481	125.683	123.642	206.285	155.543	160.116	178.36	91.3454	397.483	124.639	192.623	323.867	197.416	188.975	155.064	188.37	343.478	251.095	198.044	237.39	211.336	117.37	144.42	229.971	164.791	117.824	111.349	202.889	197.187	193.429	236.277	224.765
hrdl-1	F26E4.11	WBGene00009164	50.3024	152.791	62.1711	54.4823	26.6902	57.8961	93.2131	74.9889	135.191	34.1714	26.0048	42.3117	64.1756	42.2268	42.6162	165.109	43.7518	103.108	69.6308	37.9857	71.1159	53.7134	37.2647	55.4308	105.346	49.978	64.3124	36.7523	58.8233	44.4757	42.2172	36.4159	51.3121	58.7613	39.9813	29.2726	70.0887	72.145	71.4746	54.0334	46.4354
T26C12.3	T26C12.3	WBGene00020833	22.986	152.33	0.293147	0	0.389392	1.69108	0.121057	0.430009	0.199266	0.0792007	0.840641	0.15893	1.04796	0.560224	1.04914	0.153104	1.15974	1.08972	0.130353	2.47552	0.6108	1.42582	1.30003	2.72536	1.17867	0.164114	1.91146	2.62458	2.19056	1.7596	0.438377	0.693981	0.898137	0.777452	0.637552	0.082934	0.955764	0.624481	1.95852	1.43167	1.50853
Y62F5A.11	Y62F5A.11	WBGene00077452	107.303	152.266	163.121	52.0798	351.507	179.571	75.3165	774.565	90.1666	169.88	183.55	215.859	229.184	141.404	119.412	142.424	94.6492	459.367	377.53	84.0695	229.861	246.297	208.2	202.235	307.627	181.444	129.582	247.145	186.973	109.366	75.8445	256.103	112.973	166.539	128.791	150.276	167.644	250.368	174.154	205.434	145.12
pyk-1	F25H5.3	WBGene00009126	269.236	152.21	160.177	135.93	138.795	235.931	225.074	148.627	340.529	124.104	120.95	169.504	147.192	127.229	184.087	251.895	207.776	260.657	120.092	173.297	224.198	212.966	142.215	180.898	234.561	156.837	197.466	132.464	178.717	167.46	228.848	130.737	213.166	194.001	194.188	124.365	294.222	293.9	203.463	195.393	189.178
vps-25	W02A11.2	WBGene00012193	48.9817	152.066	68.2741	46.9136	68.712	78.9159	86.5213	31.8238	52.5944	69.2435	45.1968	66.1224	67.7777	43.3756	81.5504	69.403	36.4486	58.5495	42.2551	66.9712	95.128	96.3596	42.5737	80.8625	72.6508	52.1	50.9543	42.144	52.7423	46.7004	84.4143	57.2174	72.0785	67.2612	55.9604	44.0297	107.031	88.2816	91.3421	63.9472	69.7045
har-1	C16C10.11	WBGene00007630	134.839	151.749	90.4519	73.6987	140.103	171.08	221.82	219.979	354.262	129.382	129.789	93.7774	149.061	167.984	156.351	181.072	68.9666	351.743	156.931	192.525	217.456	166.179	144.433	165.86	169.787	153.208	211.461	170.552	189.866	174.129	151.118	129.141	183.829	148.993	124.601	155.929	202.26	195.469	189.047	156.587	215.84
vbh-1	Y54E10A.9	WBGene00006888	150.114	151.309	156.692	68.6474	96.6915	115.089	174.155	273.615	173.144	141.27	159.991	96.1986	177.71	89.8166	186.026	178.971	83.3076	334.191	134.202	108.464	160.906	178.038	103.392	154.326	213.642	124.927	173.302	117.014	144.286	129.844	125.405	115.685	183.099	135.449	147.093	147.069	215.292	206.964	144.627	153.368	158.385
atf-4	T04C10.4	WBGene00000221	77.8846	151.219	24.2407	17.3274	39.3507	63.8836	90.5101	44.6712	73.5541	31.5272	23.6276	9.83859	55.1045	41.5603	69.1433	73.4867	54.1791	52.183	61.8362	68.4787	94.7196	77.1579	37.682	28.6771	34.596	40.2472	33.4506	41.5864	55.8063	60.749	24.508	50.0883	62.5929	34.2027	21.3845	29.2786	50.0111	30.5695	60.1683	10.3506	104.149
eat-4	ZK512.6	WBGene00001135	113.258	151.031	9.16561	4.23305	34.6548	46.6335	102.913	6.30522	132.392	7.62965	27.3568	5.38858	3.34773	1.13348	103.183	7.12613	8.87422	45.1585	130.251	9.89408	6.18314	7.37267	106.235	198.628	6.41949	5.70298	102.671	32.574	21.0851	13.1103	183.545	28.6277	185.7	10.9193	132.237	7.65229	25.5457	15.4414	9.73263	1.1544	7.13851
dnj-13	F54D5.8	WBGene00001031	295.98	150.934	198.423	209.746	110.722	183.863	307.275	154.497	196.171	201.083	184.604	282.176	309.852	217.68	181.085	252.655	178.591	244.212	225.978	162.219	230.857	362.008	115.699	167.683	262.65	132.612	203.869	149.974	212.537	168.247	234.867	139.198	408.728	192.693	158.017	182.131	308.715	363.009	344.684	324.743	228.531
T12A7.2	T12A7.2	WBGene00011723	74.9083	150.88	152.016	133.686	72.4989	134.655	62.87	64.4972	176.986	40.219	36.8234	82.8922	101.498	51.3122	169.579	80.8905	115.729	59.1128	70.5361	24.2117	81.7014	128.487	39.4846	78.7515	68.5266	37.3348	54.8759	52.4022	67.6631	40.1127	57.2849	101.57	59.2685	120.009	96.5189	41.9861	152.481	140.323	86.066	24.941	90.5738
fum-1	H14A12.2	WBGene00001503	157.023	150.858	133.97	79.9752	110.99	130.811	188.624	127.368	143.911	125.627	108.733	83.7582	137.935	150.159	172.388	135.441	110.598	165.794	128.172	196.715	174.831	251.191	132.305	207.432	196.421	128.469	143.676	132.972	175.29	154.396	129.753	126.279	201.013	137.31	137.996	138.636	267.039	225.947	194.374	112.422	244.091
mdh-1	F46E10.10	WBGene00018491	170.462	150.628	206.636	292.639	228.112	253.145	405.77	157.903	196.87	160.703	130.134	294.298	182.539	245.362	255.872	180.743	286.504	237.736	117.703	321.204	294.722	309.458	223.441	302.459	258.501	307.851	205.869	164.756	226.341	246.48	179.053	274.08	274.136	263.299	189.282	239.794	452.566	334.7	495.179	115.536	284.333
M163.15	M163.15	WBGene00045371	63.4447	150.569	162.446	269.956	208.254	34.531	284.677	89.1626	169.81	92.2138	163.778	624.679	121.953	101.835	43.8368	203.433	378.654	48.8205	46.9548	121.02	102.376	136.494	42.6677	95.4221	73.0888	1138.57	75.8005	299.986	77.1711	309.266	693.87	171.684	167.768	103.23	84.526	446.118	213.553	96.4674	368.565	62.2882	419.335
Y71F9AM.7	Y71F9AM.7	WBGene00044928	68.9143	150.49	173.12	219.733	226.576	92.4528	53.8108	156.896	133.168	144.458	288.827	182.153	99.9704	207.633	81.6782	121.63	358.709	107.022	301.639	64.7206	81.8406	143.429	150.239	118.779	129.448	232.977	106.834	224.225	104.889	147.171	316.117	309.289	156.359	125.123	1010.8	166.254	110.238	129.063	191.67	180.891	161.821
F43B10.1	F43B10.1	WBGene00018373	24.1709	150.407	8.8264	4.83201	30.4908	39.2511	54.9644	20.6325	22.057	6.26119	6.13712	4.20921	27.3091	6.35869	16.1761	31.1413	29.9457	34.6074	18.4775	20.7652	11.9752	16.5705	13.1492	19.8214	31.5857	11.4264	26.3114	14.4847	27.4899	21.0664	6.10154	35.9386	19.0923	5.09515	5.46921	16.0931	13.094	10.4705	7.1785	5.9818	20.2501
pbs-5	K05C4.1	WBGene00003951	141.738	150.267	136.651	98.9681	166.469	223.31	203.029	99.5074	177.004	138.975	111.775	150.399	271.047	139.531	171.425	212.911	89.4446	234.2	101.452	184.359	170.13	163.915	151.154	160.866	190.002	82.831	146.982	108.508	143.317	126.722	116.193	134.207	139.827	199.06	102.238	160.673	225.808	173.047	183.487	285.639	137.141
T06D8.11	T06D8.11	WBGene00014506	94.2948	150.12	145.204	245.013	140.089	46.78	41.6983	137.229	253.532	161.944	339.11	175.61	282.401	332.854	107.119	267.258	955.18	37.0875	511.342	19.36	82.1017	105.515	115.188	147.869	35.3225	311.241	87.7232	365.092	97.6315	308.766	512.676	352.819	124.504	208.53	471.067	126.189	220.914	110.899	227.247	169.518	414.27
clec-63	F35C5.6	WBGene00009394	297.27	149.942	164.782	198.566	163.21	106.35	121.954	305.034	105.992	174.217	137.955	312.763	365.96	405.44	180.238	888.9	270.787	390.254	82.7416	461.181	707.385	628.356	376.772	188.435	131.354	815.716	291.836	405.292	281.691	353.588	305.719	220.875	397.562	287.806	166.132	409.837	230.915	177.195	372.455	209.546	991.991
pde-2	R08D7.6	WBGene00011146	164.315	149.921	73.1535	59.0415	38.0483	98.4612	104.875	52.9093	273.046	35.3196	41.1785	62.1813	137.62	62.7416	361.919	166.345	166.23	97.1628	93.0022	54.0554	113.597	90.0281	54.2333	43.6523	114.901	50.3395	128.34	61.5352	98.2591	89.8956	190.129	173.777	102.121	58.3016	73.4546	41.3318	127.311	84.0998	59.0988	59.2163	92.4974
isp-1	F42G8.12	WBGene00002162	185.026	149.891	129.347	133.807	171.48	209.15	215.452	163.557	169.722	135.857	116.891	88.8511	145.401	200.509	151.628	161.965	148.736	235.811	121.385	259.151	191.527	229.064	195.555	227.788	170.107	209.775	177.996	193.417	217.747	215.961	149.182	174.324	227.716	155.094	119.977	166.817	198.804	203.146	192.525	111.553	250.624
C40H5.13	C40H5.13	WBGene00198959	0	149.5	39.4065	0	0.463099	0	0	2.54583	0	1.18729	1.43397	0	3.75357	0.580144	0.760163	13.7892	0	0.660811	1.06348	0	6.90646	0	0	0.867194	0.558576	0	1.8166	0	1.08449	1.65414	4.74048	0	0.281399	0	1.08252	0	1.43627	2.84308	3.17996	0	1.09714
E02A10.3	E02A10.3	WBGene00008453	108.593	149.016	59.5927	19.635	114.416	218.836	42.7656	40.8954	54.2492	24.3599	35.2989	63.0802	115.47	126.312	173.825	225.336	89.1537	81.6457	16.4519	12.579	17.2069	24.5931	48.1018	60.5194	188.871	13.9365	40.0702	31.5941	81.5273	40.2753	170.861	67.0074	51.864	35.0079	256.186	6.20056	52.9358	21.4169	20.8399	6.68698	25.6741
ccch-1	F38B7.1	WBGene00009532	40.0791	148.997	30.4353	18.0672	7.22089	7.12197	23.9591	45.5543	14.6879	58.2452	49.0911	35.3661	49.3282	31.4804	83.1271	32.0505	20.806	47.4466	8.55918	82.2879	86.9395	103.755	56.5515	74.9362	18.7845	42.8062	44.3253	54.8471	51.7298	56.5707	31.7535	131.852	49.1959	62.4539	19.656	29.4577	81.4311	25.1215	57.6473	18.7214	65.7756
nhr-49	K10C3.6	WBGene00003639	93.0197	148.195	68.8777	54.345	35.041	63.0924	100.074	127.746	126.258	66.7789	61.9084	44.656	91.6209	50.6517	88.7787	120.193	66.5779	94.3503	56.7477	44.4966	84.0514	82.3941	39.7663	61.7254	120.981	68.4477	51.5875	40.0941	63.8799	53.5338	77.976	46.5263	52.7215	67.2156	57.3647	50.5498	97.622	82.3853	63.5082	76.8079	66.908
C48A7.16	C48A7.16	WBGene00303046	26.6555	147.847	51.2362	90.3962	33.9666	58.0906	46.5093	70.1684	107.663	40.6319	16.0662	170.081	126.536	94.6994	59.4545	125.678	202.48	71.7953	110.016	24.9482	61.0438	121.523	117.76	98.2988	149.017	64.9473	202.737	75.0222	78.0224	153.516	93.3227	211.073	63.2267	73.7278	110.828	45.872	90.7507	36.6648	67.0807	28.2794	86.9335
kcnl-4	C53A5.5	WBGene00008265	179.661	147.696	14.7499	1.05468	10.1795	16.1763	144.32	28.5236	2.81826	9.40027	19.947	13.6002	3.39434	5.19368	5.51006	45.7138	14.1897	18.1063	36.1093	10.1051	4.11152	42.0722	17.7498	20.4145	3.63765	7.59006	54.0387	9.92199	29.3612	10.0087	704.296	12.996	5.85048	4.53855	4.04652	3.75058	49.8443	8.75814	5.67961	1.17563	33.5808
ltah-1.2	ZC416.6	WBGene00022610	4.08505	146.787	14.0264	10.9176	3.50772	1.97834	20.7604	3.65344	2.18187	10.3928	10.3532	5.73975	3.74844	3.6747	2.04732	19.2266	7.90248	4.95914	2.04291	14.5187	26.1157	16.7708	21.1811	8.73048	7.50482	27.3324	12.7213	14.7895	9.6279	11.8699	3.58289	6.75314	10.4499	4.6	4.60559	5.43857	24.5961	37.4174	22.2789	4.98951	19.3183
T10H9.1	T10H9.1	WBGene00020424	54.3254	146.604	5.45123	13.0616	2.53877	5.33349	1.63389	25.0793	3.01632	7.27007	9.40481	12.2731	1.70029	0.614168	2.1814	21.1197	3.2255	46.2854	1.2577	1.70608	4.25188	1.59379	2.13478	2.50751	0.206524	1.10402	2.07653	1.96502	4.84337	2.32807	0.627675	0.555084	1.81606	2.28954	1.69818	0.0663352	4.32574	2.42294	1.00852	0.478202	1.10064
elof-1	Y54G11A.11	WBGene00013219	143.416	146.575	120.436	48.0102	72.6035	81.7925	142.586	129.029	90.6543	201.662	147.287	47.0766	117.168	99.5135	132.943	140.13	41.8536	230.393	105.649	63.6341	115.123	107.406	57.653	94.8338	119.861	62.7806	78.5827	68.8164	93.6743	80.7718	72.45	68.5163	83.1889	140.673	112.294	62.5924	131.198	148.242	94.8395	317.764	80.9527
cnb-1	F55C10.1	WBGene00000554	124.197	146.412	41.9474	23.1936	21.2355	57.4815	54.4976	54.1133	89.8858	70.9487	37.3839	102.53	58.1214	48.6475	103.434	68.2788	22.2736	94.958	56.8101	65.3672	113.108	92.3371	40.0717	59.8471	60.5754	50.1896	22.4689	23.0417	53.7987	32.8499	117.702	49.1089	45.7695	67.9359	53.1329	26.3221	66.7925	68.9107	60.5839	37.5941	58.4659
C18B2.4	C18B2.4	WBGene00015955	100.811	146.088	53.8165	105.33	72.1853	86.433	138.495	83.5669	156.977	117.75	74.8586	96.6527	122.139	73.5811	109.939	257.427	48.8522	320.371	77.5211	63.8161	91.4181	73.9865	38.0174	75.4986	105.919	54.2149	43.7093	43.0346	52.94	52.8953	130.74	80.1463	73.8257	59.5341	53.5021	60.4982	90.445	88.9207	98.9611	188.866	59.9662
vha-17	F49C12.13	WBGene00009882	239.393	145.692	183.259	183.255	107.009	170.628	347.112	172.911	236.504	189.11	138.208	113.341	259.28	335.502	257.035	191.039	125.912	335.428	198.437	434.026	355.857	409.262	195.727	309.428	393.296	253.508	140.005	175.217	210.329	195.652	202.53	159.596	243.896	406.537	226.607	172.216	322.406	268.122	304.713	273.817	270.764
T01B11.1	T01B11.1	WBGene00020138	0.346961	145.631	1.25484	0	3.57069	3.78876	22.09	1.23384	0.381215	1.67865	4.45802	0	0.742085	0.299836	0.808291	108.304	8.6302	2.11874	0.723859	1.53555	0.622525	0.928291	0.831568	2.00069	23.9978	1.06301	2.28179	1.93299	30.0398	6.7902	0.389315	0.92447	0.612189	0.948543	4.90326	0.0368262	3.60397	19.3109	1.43067	0.350819	1.20657
gst-1	R107.7	WBGene00001749	291.597	145.511	127.278	112.166	382.605	306.939	270.3	245.492	104.174	174.775	101.605	1499.05	491.261	190.138	207.825	162.133	205.909	392.598	87.7997	120.789	181.038	153.567	135.904	114.374	166.086	180.628	139.533	120.722	172.947	180.94	137.218	179.619	360.454	192.163	87.1373	120.345	210.801	143.118	276.83	166.194	144.049
glb-13	F19H6.2	WBGene00008957	4.42866	145.295	210.871	11.2404	6.49099	10.3633	15.799	31.9882	16.4949	4.54337	6.51918	35.4438	6.91674	4.42279	26.4656	9.73153	12.0819	11.6864	3.21272	10.1042	12.0676	4.88209	12.8619	16.3745	82.1497	18.2337	14.3513	13.1981	56.3526	19.6866	66.2237	13.4094	9.08483	13.9677	5.18366	9.7171	19.7161	21.1553	7.46312	1.57162	9.8152
nhr-40	T03G6.2	WBGene00003630	70.7985	144.206	84.8968	31.4561	28.8699	47.1959	78.3154	29.2663	206.517	17.064	19.2371	31.1329	79.6561	28.6105	227.422	67.8029	117.387	36.3698	38.1636	25.2334	75.5775	92.8991	23.275	47.0473	72.1077	20.1362	51.809	28.7647	40.9353	38.626	63.5615	90.4602	63.7844	90.1955	63.7846	21.1013	99.7103	79.0622	54.0272	14.4038	74.4128
tag-250	C29E4.5	WBGene00016203	10.7082	144.044	6.86047	7.9082	3.40182	4.67287	9.81921	9.11938	6.60591	8.66807	10.7528	7.51189	14.003	11.5235	10.7767	16.8596	6.36822	25.9274	6.627	15.2705	12.7632	15.3426	11.8759	13.8779	15.4034	13.4063	23.0961	14.0556	17.6818	19.2352	10.7986	7.909	11.6946	7.01844	7.47256	10.1811	14.9766	16.2013	11.1418	10.9047	17.3146
cct-1	T05C12.7	WBGene00000377	142.944	144.035	145.214	104.881	80.1667	97.5705	133.706	152.123	130.118	1118.46	223.762	501.119	528.053	204.222	587.606	229.606	121.325	214.244	195.968	286.123	365.719	250.403	141.706	232.563	184.041	107.332	192.368	161.747	193.007	237.424	308.152	255.974	363.087	111.64	144.267	241.517	268.471	240.849	310.096	251.077	216.142
Y54F10AR.1	Y54F10AR.1	WBGene00021854	121.514	143.886	37.2726	26.148	32.0617	45.7812	178.348	66.0557	119.966	53.5497	36.2112	68.9264	87.9844	65.1756	88.8181	112.834	39.5558	117.505	81.9031	43.0045	96.7538	86.423	42.0991	69.7474	87.8555	55.1269	72.6532	55.3913	68.9898	62.1464	95.1874	52.5191	67.582	100.089	48.6047	44.2711	91.3674	62.6389	84.4941	104.942	67.4264
pab-2	F18H3.3	WBGene00003903	91.0486	143.839	90.1483	54.4174	45.0121	86.2584	109.873	69.0695	93.3664	111.41	107.897	194.861	216.039	144.152	273.021	124.625	99.8381	262.449	73.2895	237.694	237.056	209.229	79.2987	103.56	176.737	65.5728	94.4827	83.0047	122.877	150.427	251.948	244.872	129.23	95.4343	78.3999	92.7299	236.17	146.715	253.452	129.074	201.648
rgs-2	F16H9.1	WBGene00004345	217.317	143.554	45.6366	80.4779	50.3959	57.6239	35.2712	65.1838	144.678	19.2062	14.2867	57.2041	76.3375	17.4941	81.765	127.593	85.5252	104.132	33.5145	18.2864	13.0453	80.2869	24.8702	18.9076	16.0626	64.3197	24.2295	13.3234	78.3931	24.2027	80.3809	34.4368	68.6074	54.1588	37.5031	21.7143	25.4207	15.1105	11.9053	7.95267	50.5851
F45H10.2	F45H10.2	WBGene00009739	125.883	143.521	118.187	141.007	150.846	175.998	156.691	113.288	108.558	159.973	137.28	85.1724	128.042	169.047	158.841	134.255	116.035	144.657	126.405	229.449	171.384	190.099	150.985	247.787	151.95	182.428	146.149	140.423	154.164	171.188	148.106	133.057	232.586	165.24	127.709	167.025	196.628	177.601	204.432	104.164	225.279
F46G11.4	F46G11.4	WBGene00018517	6.18454	143.169	73.7701	48.1016	26.8364	50.4436	47.0104	9.86416	6.23095	149.275	68.8996	32.1918	30.099	29.2051	31.9913	6.69513	12.9825	115.51	14.3799	12.6954	6.66603	9.26045	36.3578	114.558	369.294	26.2246	49.345	19.555	32.3079	20.2562	151.155	26.9625	116.804	114.775	66.1268	5.17437	67.005	98.6616	10.4211	2.13003	9.08872
M02D8.7	M02D8.7	WBGene00044313	0.681792	142.985	0.471331	0.597171	3.76784	10.2794	1.13889	53.2297	42.6212	1.44004	0.25608	0.133715	2.75155	0.21623	0.472108	130.206	0.431449	37.8155	0.47892	0.969334	0.517655	0.607399	0.647798	2.40203	0.639308	1.28322	0.869415	0.505366	3.82701	1.48978	1.39788	0	8.28344	0.282002	0.214696	1.32865	1.10083	0.608948	1.60621	0.31322	0.55776
Y54G9A.8	Y54G9A.8	WBGene00014589	72.3788	142.654	106.927	244.055	298.217	210.596	130.817	83.585	141.902	118.004	183.117	112.189	108.523	41.5459	113.794	242.859	120.482	108.096	171.959	95.5709	168.766	149.201	148.072	189.314	110.156	414.362	190.585	148.309	116.061	115.398	126.859	148.418	188.405	112.947	105.429	74.587	162.908	164.648	216.97	49.4486	109.535
dpy-30	ZK863.6	WBGene00001088	128.38	142.361	117.609	53.452	142.623	133.654	195.707	124.181	98.6828	232.761	201.174	59.0134	147.463	142.673	154.729	184.931	67.0912	298.155	133.551	150.929	201.267	165.066	131.377	184.787	185.601	130.05	149.865	133.966	161.583	143.673	138.244	128.935	144.838	192.586	163.133	145.935	215.397	246.718	178.953	363.026	133.997
vha-1	R10E11.8	WBGene00006910	259.646	142.165	299.689	211.251	190.201	320.086	291.773	244.724	243.987	257.333	217.476	159.973	333.606	334.784	351.371	232.854	160.628	398.248	163.547	616.773	380.045	617.844	289.295	432.258	373.47	359.455	264.328	258.877	261.95	279.215	288.336	236.689	351.492	347.564	256.2	164.681	414.182	481.981	400.87	158.898	467.57
cyn-5	F31C3.1	WBGene00000881	358.933	141.971	287.496	241.314	234.982	231.929	499.414	249.549	337.075	212.383	147.57	256.973	373.785	318.971	187.053	320.217	273.526	399.058	164.79	626.095	292.676	273.171	342.878	315.07	205.702	327.531	420.699	404.449	877.271	481.78	233.269	334.315	304.162	359.74	158.864	402.019	260	243.993	325.706	507.805	427.263
sca-1	K11D9.2	WBGene00004736	263.371	141.872	154.685	112.583	130.489	118.781	230.2	245.501	186.588	160.44	139.35	219.853	286.234	239.774	158.181	196.956	183.274	339.578	104.955	419.508	292.827	360.11	268.092	274.377	270.658	232.875	326.018	261.983	333.927	314.306	222.009	200.607	259.134	259.993	120.136	281.248	214.369	278.852	332.243	258.794	413.485
C44B11.6	C44B11.6	WBGene00016635	454.951	141.377	126.96	67.331	306.282	468.276	269.849	89.0923	110.951	132.29	125.282	74.3138	164.596	70.1039	285.788	227.777	168.197	260.304	137.343	341.201	246.435	217.388	112.853	395.45	324.257	111.454	138.921	86.3145	128.122	135.145	251.727	117.655	154.851	539.309	149.965	68.9333	197.739	146.472	261.214	139.021	120.432
clic-1	T05B11.3	WBGene00020246	104.264	141.2	109.426	76.5714	55.5561	52.592	127.125	100.177	92.3184	112.943	100.358	100.815	161.028	109.642	111.65	166.145	72.7661	235.887	92.4306	165.301	170.487	145.784	88.5317	103.046	131.262	81.2091	162.317	108.098	131.368	143.47	128.944	85.1281	140.637	149.684	84.7152	125.553	144.596	131.559	132.057	186.88	140.376
ins-26	ZC334.1	WBGene00002109	19.5886	141.128	9.90412	11.6138	399.142	1424.53	60.9922	2476.06	108.548	26.3849	21.6534	5.36824	5.79584	1.87663	22.2138	4810.01	16.7812	18.3543	14.6913	27.8179	13.1679	11.3122	11.6082	71.6966	31.0913	3.38653	13.7189	12.2231	31.8082	31.2531	7.98529	33.7748	427.612	36.7996	8.35943	30.3681	31.015	26.9307	20.941	3.47235	5.69438
F30B5.4	F30B5.4	WBGene00017934	44.0004	140.849	20.3076	7.04656	15.3201	19.5538	256.936	72.6369	334.079	20.6373	95.7109	44.9639	21.4136	13.6818	29.3603	25.4142	14.2241	34.1806	17.5274	25.6413	41.7453	26.0623	24.3543	31.9927	69.0375	16.1561	61.7976	31.0598	32.9193	31.4235	28.8662	40.7379	18.4171	13.8441	18.3253	15.2934	31.3271	33.0919	25.7432	16.4783	23.5393
nra-3	C17G1.4	WBGene00007651	13.071	140.842	17.3266	8.64819	8.70755	8.06179	4.40469	24.7798	13.8888	20.9409	14.9282	16.2422	57.3766	38.4343	21.7131	26.3614	10.64	37.1643	10.2043	23.5743	40.5339	37.8202	11.5783	25.5397	39.7696	13.1099	21.9314	16.9754	17.901	20.2926	20.4421	21.5697	23.7555	17.7142	24.4405	24.2351	41.9692	26.4881	19.7863	38.1284	32.5705
K07A12.8	K07A12.8	WBGene00086557	2.22604	140.714	0.998046	1.68176	4.93544	30.9194	21.864	6.73896	24.6489	3.79802	3.44886	1.04761	2.41367	1.49361	1.85323	34.974	39.3958	27.5657	22.1725	2.98185	0.773365	4.57766	3.35463	5.64372	10.005	3.96567	4.19987	9.14486	5.31533	5.42367	8.46667	1.20784	10.4101	3.03684	24.7741	0.273335	2.87077	3.58603	3.02662	1.23028	2.90731
C15C7.4	C15C7.4	WBGene00015790	68.0697	140.516	25.2318	16.0487	18.406	33.0486	3416.83	62.2167	154.711	18.8931	21.3553	7.16268	22.9537	11.0057	77.7893	2682.79	57.3623	44.1657	23.4992	50.9137	16.3834	39.3994	23.7234	58.7514	94.0951	66.9383	37.1095	33.5148	64.3839	51.0734	16.2659	60.2426	22.2707	47.8446	15.5355	30.8309	69.014	62.9386	36.04	5.29696	40.267
pqn-32	F29C12.1	WBGene00004120	12.7393	140.471	26.1119	13.0822	17.2623	12.0986	9.27404	41.0176	11.4867	42.9774	11.8076	15.3958	141.858	185.129	24.6196	13.985	16.071	33.7024	12.822	110.355	91.763	48.7001	73.3055	25.2784	21.275	7.1716	30.9315	24.0534	51.8364	62.941	38.0384	31.372	63.3229	23.5503	19.8992	63.2246	36.543	36.4151	67.4343	24.7749	98.3224
act-1	T04C12.6	WBGene00000063	677.579	139.667	297.573	183.67	92.8489	195.893	438.833	393.271	163.47	410.086	290.164	165.251	698.796	589.226	357.24	558.557	266.616	691.003	130.343	1303.91	766.244	771.383	629.617	969.244	565.078	426.614	342.393	636.934	816.113	801.83	283.352	299.331	612.457	283.246	325.385	549.353	519.536	428.097	774.896	421.389	876.701
tfg-1	Y63D3A.5	WBGene00006565	106.127	139.499	114.97	67.8936	102.216	120.158	184.007	379.809	146.727	74.3613	61.8732	68.7329	105.165	134.691	71.8729	100.581	59.1154	254.63	70.7393	163.337	120.269	89.5587	100.635	102.813	173.168	82.7846	99.1512	85.9205	139.764	103.388	72.6576	112.845	100.826	159.292	63.7159	129.209	93.7883	107.772	104.164	125.478	110.272
dsc-1	C18B12.3	WBGene00001096	0.452782	139.392	2.15616	0	170.358	528.027	2.04431	1.34855	0.737594	6.8882	1.72109	0.416223	0.993077	0.383613	0.761822	1.26537	0.715547	33.082	1.31597	4.9811	1.25877	0.895163	0.781725	3.00518	0.864997	0.0686194	2.92768	1.56928	3.47913	4.58648	0.656228	9.16471	135.161	1.61793	0.98631	1.29274	2.06907	2.16201	1.14214	0.314426	0.751475
T02H6.11	T02H6.11	WBGene00020181	295.741	139.33	197.29	147.227	226.392	204.162	280.685	207.867	152.398	202.933	197.43	135.296	262.997	294.57	297.218	204.658	159.773	289.759	192.099	397.668	360.026	342.28	284.897	341.741	257.329	248.958	237.663	304.436	274.796	291.433	171.75	238.462	313.163	217.293	237.703	265.856	332.388	335.04	248.368	215.13	355.07
Y51H1A.3	Y51H1A.3	WBGene00013094	140.332	139.3	99.5696	87.3848	144.02	131.501	184.711	113.683	67.936	153.114	134.538	83.0499	138.957	154.553	154.936	124.428	71.1619	209.945	113.852	245.462	248.459	267.238	210.052	215.104	166.89	151.026	176.208	175.615	171.112	177.56	100.99	151.044	167.607	133.008	159.779	154.447	228.697	233.933	236.17	134.555	275.703
nac-3	K08E5.2	WBGene00003519	162.756	139.136	171.972	80.513	111.954	188.759	72.559	60.6194	240.642	59.896	46.6059	438.624	190.03	117.307	195.438	100.815	168.174	75.5417	173.692	22.2091	191.399	376.124	63.5176	101.894	119.35	24.7797	99.6453	38.2388	114.148	63.8639	157.039	181.193	147.831	106.807	75.2116	38.8147	192.966	195.439	124.374	27.2501	222.525
sod-1	C15F1.7	WBGene00004930	154.28	139.005	95.1832	98.2216	158.241	175.774	201.809	240.341	171.59	117.928	123.541	109.225	122.181	150.202	143.064	172.538	125.432	183.737	108.636	195.228	168.145	182.182	115.587	202.692	187.601	171.494	121.528	121.309	155.535	146.695	138.972	160.174	179.315	156.45	90.1049	189.606	162.19	157.507	168.985	166.033	175.999
W04A4.6	W04A4.6	WBGene00012235	260.81	138.671	4.68644	6.37302	116.898	215.582	62.6236	14.959	30.6723	7.40686	10.3256	3.6048	9.54156	5.63815	4.20026	252.856	59.0765	45.7373	13.6329	8.25363	4.95395	9.02027	7.55334	10.8301	6.6689	18.0927	9.6059	11.1253	28.0552	14.9099	8.68119	6.87386	17.0855	4.64381	5.35041	7.45135	9.97957	7.78822	7.18871	4.81113	9.79796
T03G11.3	T03G11.3	WBGene00020196	269.348	138.664	14.8661	0	54.8806	40.1403	171.399	68.4425	156.789	2.49292	3.67403	1.29739	2.31115	1.01397	2.9029	44.1885	12.1117	62.4987	22.5615	6.74747	3.43164	3.91069	2.94218	89.6634	376.472	10.0384	35.3285	7.84164	41.3164	6.74557	32.4663	8.56795	7.66166	5.38935	2.51892	6.32845	9.61999	6.84507	3.9174	1.16124	5.63681
ogt-1	K04G7.3	WBGene00003858	51.9472	138.092	53.8037	56.4386	25.2845	60.5502	57.9871	34.3171	94.6753	23.2347	23.5115	51.2529	69.084	40.8133	40.3339	88.2173	67.4735	39.1868	29.5036	52.3566	77.3148	85.1458	35.7178	45.9374	45.8068	43.6224	63.0156	36.6532	47.3666	61.2576	61.4637	27.1599	63.8256	30.2731	32.5048	23.261	84.9049	44.1154	52.8712	28.7632	83.6767
C14B9.10	C14B9.10	WBGene00015755	292.164	137.958	228.045	153.219	159.104	218.401	261.408	186.014	189.837	219.145	193.697	111.554	264.711	280.337	289.533	231.236	175.962	312.014	192.532	319.147	286.699	278.762	258.514	326.3	250.68	326.674	193.884	315.446	314.408	288.473	232.676	224.997	319.064	206.256	235.167	232.867	329.985	330.46	260.562	195.009	318.706
C53B7.8	C53B7.8	WBGene00045176	179.117	137.611	1167.73	419.973	833.07	95.8389	67.0132	337.115	308.62	484.756	559.262	875.139	383.76	817.384	97.4143	249.228	815.291	145.361	497.379	48.2665	186.247	189.372	314.106	262.785	87.467	600.063	197.467	400.542	191.007	368.133	1096.7	713.604	364.567	538.319	5861.96	450.902	171.257	218.752	280.545	942.624	389.601
ckk-1	C05H8.1	WBGene00000518	77.1038	137.535	35.5417	24.6897	21.2437	56.9438	65.9404	30.6418	97.2415	29.9319	32.9781	46.5775	45.9868	17.4803	83.8864	134.569	23.5387	32.39	25.6062	16.8236	102.324	54.757	27.2464	42.0862	59.1687	22.4305	41.7811	26.0115	42.1598	29.1025	166.655	56.5701	37.672	68.262	55.4743	14.3715	51.3972	65.9993	54.6676	14.0645	43.2366
spsb-1	Y46E12BL.4	WBGene00021597	63.116	137.519	64.4074	32.2003	59.4506	68.978	104.509	61.1895	86.7926	34.2325	30.5658	45.771	52.2182	40.3056	126.014	77.4771	46.6815	87.6414	35.0938	58.9847	124.032	78.0079	56.4736	76.444	66.6368	46.8215	97.2272	61.2935	71.904	67.5585	125.514	73.9636	53.6279	34.6398	51.9242	32.7535	90.9929	74.7638	136.641	21.85	64.1198
srg-50	Y43B11AR.2	WBGene00005207	26.3658	137.472	0.0323432	0	0	0.544046	0.112201	0.212282	0	0.314136	0	0	0.459473	0	0	1.8482	0.565204	0	0.159224	0.225046	0	0.469949	0.0504353	0.666454	0	0.265288	0.31556	0.0769984	0.436474	0.0675548	0	0	0.0982216	0.0323012	0.0805474	0.0506513	0.488702	0.0867611	0	0	0
enpl-1	T05E11.3	WBGene00011480	196.617	137.115	128.172	129.447	73.2031	101.457	244.848	227.545	144.499	82.3369	90.464	101.082	163.898	174.676	116.873	214.175	222.525	262.054	81.8342	278.129	180.074	217.796	185.196	123.014	218.883	157.876	400.074	305.028	333.352	368.359	208.463	154.669	232.18	136.108	95.3505	199.95	211.772	202.552	189.375	137.119	350.579
yop-1	Y71F9B.3	WBGene00022127	185.613	137.038	256.928	101.722	89.1217	109.607	151.313	349.092	115.167	358.546	212.369	171.457	240.869	217.979	226.83	123.092	95.3655	386.316	151.706	218.434	300.743	253.219	154.629	205.781	207.377	190.903	256.234	219.839	257.413	229.977	146.711	169.612	249.498	284.241	152.297	187.523	273.347	815.272	279.715	298.685	225.847
dlk-1	F33E2.2	WBGene00001008	87.5086	136.605	69.8362	67.2347	48.4228	173.466	72.1545	65.5687	93.8416	43.8212	41.0768	119.649	96.7842	82.4344	79.2253	69.0267	86.2683	83.112	66.9887	42.8969	73.1921	130.97	50.7509	90.2355	210.242	35.1115	89.3391	50.5788	65.3396	66.6387	72.253	87.0187	86.6423	72.6599	54.9747	38.6365	113.572	78.1116	114.795	46.9976	84.4505
D2023.3	D2023.3	WBGene00008407	13.7076	136.557	28.387	47.6541	24.5334	33.6116	66.7278	31.1781	64.8389	4.9993	19.4191	1.67912	30.9748	18.2882	11.2906	4.91422	10.3881	41.8382	12.626	8.15011	6.00362	3.9309	4.70047	18.3216	11.1343	4.04359	11.6828	8.33878	12.7982	12.2519	169.872	8.92192	12.5601	68.1709	20.1879	15.2608	37.6051	12.7642	5.75075	0.772841	7.27319
spp-5	T08A9.9	WBGene00004990	473.517	136.163	176.841	225.35	132.099	91.1953	279.449	258.338	79.7478	272.99	155.794	211.453	714.984	422.166	180.231	891.735	293.894	301.036	73.3844	516.029	432.261	482.16	550.33	193.541	209.122	913.794	323.159	477.061	442.515	448.09	341.1	169.483	394.165	178.345	212.935	377.258	265.724	208.27	568.083	141.617	634.88
R11G10.2	R11G10.2	WBGene00011249	0.0208558	136.089	0.301838	0.09271	0.0290148	0.0329303	0.164036	0.19911	15.4329	0.286729	0	0	0.141348	0	0.0941649	0.066291	2.10392	0.311574	0.304074	0.54881	0.30633	0.179192	0.35623	0.608004	0.435796	0.703099	0.288848	0.380752	0.540918	1.14951	1.06335	0	0.482365	0.0398479	0.109053	0.0561893	0.606794	0.629312	0.409145	0.0769147	0.237616
glb-9	C28F5.2	WBGene00016184	1.82764	136.067	3.68474	23.5445	2.00549	4.49091	104.461	2.42384	2.18783	3.46898	1.8186	0.70287	6.44095	2.27489	172.477	7.32662	2.79338	6.81033	3.38305	6.59733	4.95564	3.527	115.433	11.0527	66.4642	31.3291	39.5709	5.44694	14.5988	10.2207	266.154	68.419	3.3684	5.4234	2.89492	2.89547	26.0307	12.5015	2.86189	0.688455	5.62662
R53.4	R53.4	WBGene00011273	117.542	135.717	89.9616	91.3052	128.846	148.631	293.351	140.879	132.791	151.987	160.602	79.0961	113.955	148.954	97.161	155.091	82.7109	174.546	85.3952	288.125	321.866	288.844	139.795	202.904	269.875	146.972	111.292	117.612	137.748	125.292	88.3354	109.129	251.25	107.693	85.0524	117.36	130.788	156.554	224.745	108.959	279.953
W06H8.6	W06H8.6	WBGene00021068	38.3223	135.652	64.5835	61.3178	27.0776	21.3569	41.703	32.992	56.7613	22.5655	24.9215	50.4053	87.9535	144.101	46.0945	40.2312	44.9208	52.9863	24.9846	72.5436	80.9397	82.2374	65.9434	58.9522	61.813	37.0559	90.1695	43.8505	73.1253	69.8256	44.6981	41.8356	59.7616	40.7664	29.5816	37.0253	80.8632	58.9836	78.1652	51.2817	76.5842
pqn-87	Y57A10A.18	WBGene00004167	75.2904	135.538	94.3001	66.2218	41.8434	48.5837	84.3093	114.288	154.473	68.8851	68.851	184.915	145.425	87.0418	119.159	117.331	101.26	123.49	75.2933	142.418	185.638	178.106	144.816	114.663	146.68	66.1804	449.798	213.377	196.795	236.939	129.752	111.991	119.514	72.6184	111.965	98.9187	175.471	146.367	99.2142	91.9857	184.255
myrf-2	F21A10.2	WBGene00008999	99.9836	135.529	39.7199	38.0459	23.1288	56.2616	58.2268	54.2156	139.187	16.5227	26.2032	39.239	98.2762	33.9432	64.5326	85.5394	68.3604	84.105	63.7849	47.6992	82.7313	56.8934	24.3798	49.7439	29.0822	28.3682	44.7582	37.9242	43.207	44.6085	99.168	44.3632	65.9335	53.7816	32.4722	35.8512	98.5455	53.4513	36.7744	33.0427	66.1089
chc-1	T20G5.1	WBGene00011867	119.65	135.496	111.021	76.8345	34.596	55.2043	111.112	101.526	170.832	72.7109	75.7666	118.663	255.468	117.513	114.044	152.739	124.469	115.261	93.7724	129.082	179.319	170.913	120.508	102.58	150.947	80.6921	242.466	128.044	138.111	190.477	140.925	77.7087	168.928	97.3086	90.1878	66.3758	185.724	127.733	103.386	111.005	202.749
Y20F4.11	Y20F4.11	WBGene00220136	69.8114	135.445	2.29885	0	0.513436	0	4.85681	124.264	14.9771	1.31635	0	0	4.08004	1.00476	0.823519	44.6872	0	28.0845	7.82677	2.47834	1.90225	0	0.98449	5.6543	10.8231	0	0	0.755756	3.53637	0.371857	0	0	0	40.7905	14.4316	0	2.70072	1.59502	0	0.988809	0.519077
R13H4.5	R13H4.5	WBGene00011263	317.89	135.394	37.0968	143.156	9.79342	8.10178	13.8578	65.1492	142.367	36.8081	18.0015	61.3617	49.4923	8.32568	217.344	109.955	80.823	27.5059	12.684	45.0749	149.574	26.8296	14.1273	64.9655	190.608	20.0201	17.89	25.3905	54.8865	35.4918	42.7413	162.593	24.3353	15.6543	8.356	18.0307	41.7992	14.9487	123.604	10.0575	24.6445
pac-1	C04D8.1	WBGene00015418	34.6522	134.912	122.795	39.0543	14.6952	19.3974	32.2737	42.1028	57.3079	26.1636	23.9667	42.268	57.0859	23.3444	64.8496	173.916	41.622	76.5	36.5319	51.1961	71.6018	52.4227	64.3586	54.2612	79.7714	26.5843	118.109	58.4101	67.2757	72.049	45.4012	47.792	35.7018	62.9262	32.868	39.4112	51.2285	52.8334	38.3107	22.21	54.1691
asg-2	C53B7.4	WBGene00000210	217.945	134.43	151.692	101.646	156.933	171.619	232.51	159.84	143.183	128.952	140.829	103.167	166.321	184.188	188.829	184.152	157.989	209.646	122.542	332.078	245.468	266.731	193.058	274.656	205.938	205.267	185.237	211.252	211.81	220.27	193.125	170.23	273.907	152.737	166.497	234.317	224.611	203.03	192.286	92.3354	318.124
rsp-3	Y111B2A.18	WBGene00004700	145.596	134.311	178.007	95.8959	149.241	181.122	190.492	173.478	176.166	261.266	295.29	103.537	130.508	124.663	157.986	140.015	98.6455	320.53	150.635	167.332	162.9	165.262	161.656	169.106	246.339	113.94	180.669	140.367	181.169	133.942	130.93	109.722	123.616	182.107	189.151	140.634	147.848	250.338	129.324	280.314	140.441
K08C7.4	K08C7.4	WBGene00010647	58.4756	134.254	14.0079	20.2103	53.2101	74.3697	25.5978	351.423	230.881	3.99199	6.30801	1.01406	9.89784	2.13494	2.67341	101.857	20.2345	36.4907	62.0498	16.6775	3.50811	2.40988	2.37448	8.29326	4.35318	6.28329	3.61515	6.20251	9.14245	7.24959	1.63314	4.54374	13.6643	28.8898	15.3501	8.53843	5.99862	4.35999	2.32677	0.510471	2.66591
rskn-2	C54G4.1	WBGene00008311	79.1242	133.497	46.9392	74.6876	11.3477	19.0479	56.7416	21.641	90.4962	18.2493	14.8581	23.6891	41.5634	23.6536	36.153	90.5776	36.8113	33.0807	24.1598	30.9938	37.9904	39.5982	25.2821	29.0286	45.183	29.5813	26.6904	23.2229	29.3937	28.9631	39.224	16.9392	30.6754	39.2626	24.5256	14.4525	40.9084	20.995	23.4067	14.14	41.3002
dnj-24	W03A5.7	WBGene00001042	21.7377	133.282	19.9187	14.2236	8.84549	8.00724	9.84515	38.1694	8.23245	25.3273	16.9985	15.4136	47.1142	52.409	19.364	18.0308	23.2038	24.2256	43.8734	53.3666	64.0074	69.8279	27.5948	39.6075	24.5433	22.8552	30.0358	34.0918	32.055	41.4561	15.7236	16.4589	28.7081	27.5312	42.5833	21.179	35.1575	23.5297	43.3152	16.2699	59.9783
lec-3	ZK892.1	WBGene00002266	32.8319	133.203	77.0756	32.903	17.8355	21.4177	37.2643	47.0743	43.5728	90.084	50.4801	108.576	76.0705	51.1968	37.5489	38.1428	64.5764	92.0433	106.804	108.428	161.718	79.5085	54.9179	172.363	82.2303	87.9871	213.402	93.7154	96.5474	85.9044	161.835	34.1499	91.36	72.2637	75.6453	125.444	80.3055	40.8659	123.492	38.3145	63.4072
eat-3	D2013.5	WBGene00001134	11.5847	133.004	11.836	17.6129	6.36164	8.27938	12.6832	14.8606	19.989	10.1994	14.0967	27.8289	32.2453	14.0975	19.168	18.9433	17.9997	20.4799	11.2086	24.4748	43.5661	42.9003	24.1093	17.3767	20.7615	14.5355	65.1639	30.8718	28.9077	47.1657	27.4889	10.7991	26.6945	10.1601	16.7082	12.9407	41.0352	22.6147	13.8316	13.9224	48.4207
C03B8.5	C03B8.5	WBGene00044946	92.4807	132.99	60.6926	174.231	305.337	82.9503	38.9917	86.7156	43.9917	106.096	433.764	56.7484	151.253	61.575	76.4125	54.8346	25.306	38.4617	279.634	29.8101	151.688	167.576	103.864	113.822	68.9448	79.3759	82.7242	165.819	67.4272	91.0456	148.48	125.611	61.2411	143.809	109.168	33.3421	104.216	95.7605	166.303	139.343	112.021
K09C6.3	K09C6.3	WBGene00019557	0.0808411	132.972	0.127383	0.718723	0.381612	4.42259	0.208886	0	0	0.158076	0	0	0	0	0	0	1.34674	0	0	0	0.174449	0	0.0973229	0.210604	0	0	0.678455	0.496639	0.0897495	0.0814543	0	0	0.317841	0	0.611339	0	0.472702	0.450744	0.341267	0	0.933483
F29A7.4	F29A7.4	WBGene00017914	59.3562	132.851	104.668	57.7667	89.4921	86.5032	90.8391	79.7638	144.27	106.252	72.5617	64.4464	79.0526	13.5316	141.352	140.917	35.9744	158.178	140.126	8.58787	53.4885	56.2051	22.3206	56.5467	69.1923	14.9679	24.0774	26.9935	31.3745	23.4272	36.7466	56.0665	60.1244	35.8955	73.5152	81.3715	56.1754	59.4491	69.5699	36.7547	27.1922
H20J18.2	H20J18.2	WBGene00219990	16.4937	132.604	107.428	2.55817	9.75562	13.7323	6.1782	3.04323	0	1.12529	0	0	5.68578	2.40028	33.1259	9.21962	8.9351	6.12569	11.0096	4.88341	5.96896	1.87859	4.45589	13.0201	19.8461	1.53405	6.28113	6.61556	7.41259	1.64316	0	5.13843	6.74003	3.79297	7.59832	1.55044	6.82958	4.50007	6.43091	0.668966	0.948372
mig-39	F42H10.5	WBGene00018369	1.4095	132.45	5.06249	1.63474	17.2957	75.466	1.12086	3.84519	3.08317	3.42056	3.48616	3.90571	6.25519	3.51002	281.97	3.83273	6.23693	5.62875	18.0684	22.3275	27.4341	8.15648	18.3365	7.21124	128.246	2.41911	17.6093	8.47504	12.6595	17.0262	3.37225	29.4834	30.3073	5.0431	4.17489	5.34037	18.4991	10.5516	10.1658	3.49339	9.53864
F53A10.2	F53A10.2	WBGene00018734	40.1997	132.25	22.5721	5.77885	15.8658	53.6969	72.1474	31.941	203.995	10.4672	12.0203	50.0254	16.8703	10.8086	10.1739	16.9574	14.8937	39.6316	53.8887	58.8301	29.5332	32.3266	21.5625	30.3606	37.2733	16.1974	40.6595	25.4674	40.3202	39.0042	38.3383	18.8768	20.842	98.5479	9.46355	19.9341	27.0203	24.2466	20.425	12.4283	38.8527
F27D9.10	F27D9.10	WBGene00196453	0	132.179	0	0	0	0	0	0.997471	0	0	0	0	0	0	0	0	0	0	0	0	0	1.60684	0	0	0	1.27477	0	0	0.530913	0	0	0	1.88018	0	0.945377	0	0	0	0	0	0
nck-1	ZK470.5	WBGene00006410	52.0391	132.097	57.3858	16.8365	17.6477	18.2901	29.1639	20.2885	34.048	21.6741	32.1819	13.0423	49.8766	17.5494	31.0949	64.1728	46.5686	60.0024	18.0056	33.0625	42.0948	38.9461	18.9274	33.3234	65.3937	25.2435	24.6968	21.3696	28.7559	36.892	22.7941	25.3313	38.987	29.078	32.5812	19.5036	53.435	55.3849	34.9609	31.0354	35.1137
sprr-1	R03A10.6	WBGene00010986	138.149	131.974	321.138	222.865	6.00028	32.1413	8.44565	3.9594	41.0243	16.7397	8.65125	22.2048	33.8227	2.43521	46.5541	91.1934	41.6772	26.873	13.5028	5.54131	5.46975	8.91685	7.04407	15.0702	9.07043	1.56272	9.99717	11.3622	10.1851	7.9935	1.4375	60.7675	45.7275	7.81352	26.3698	19.2654	15.0233	13.4438	4.8144	0.906233	8.05333
nduf-5	Y54E10BL.5	WBGene00021839	224.075	131.586	67.4378	79.3267	85.1312	101.437	125.633	78.7926	99.7271	113.682	95.7115	120.539	132.87	111.894	164.174	119.212	98.9999	133.225	116.241	160.132	115.979	158.538	90.5399	200.958	144.916	158.227	107.337	117.064	127.735	143.672	165.219	115.737	200.767	101.527	108.199	122.121	172.19	126.333	149.889	88.2983	174.901
K10D6.4	K10D6.4	WBGene00010744	105.692	131.262	4.68869	2.75599	4.58036	156.064	304.098	97.7664	14.5669	8.30178	4.73187	1.41304	5.8089	4.91262	8.27974	68.8173	7.81036	102.79	4.56689	9.88313	9.1837	8.40183	6.5432	14.9447	13.4118	7.53084	18.5257	10.0977	39.4508	17.6962	15.3026	7.61655	89.3197	7.12541	4.2847	8.72123	15.4669	11.3196	7.21029	2.39932	14.4167
F46B3.23	F46B3.23	WBGene00195243	0.404205	131.164	0.588473	3.10671	6.48042	19.6193	1.5914	0.794927	0	0	0	0	0.574378	0	0	67.8585	0.567594	57.9644	0.285276	1.90056	5.51448	1.28825	1.22601	0.702014	0	0.950616	0	1.08022	0.503574	1.55792	1.91877	0	1.29494	0.115746	0	0	1.61087	0.559918	0	0	0.189504
MTCE.13	MTCE.13	WBGene00014458	41.8257	131.045	132.059	545.031	1000.62	232.042	24.8913	1152.47	191.896	154.371	467.405	868.115	171.951	1242.12	72.8697	90.3331	262.549	871.016	1384.12	119.543	193.784	193.488	92.4082	804.906	58.4513	314.911	207.546	762.881	658.422	513.601	669.544	6718.63	286.46	559.015	252.679	1764.24	377.598	220.856	190.948	211.969	673.849
F26A3.4	F26A3.4	WBGene00009142	129.972	130.876	142.013	48.2323	29.5034	86.2053	80.0891	99.9308	215.59	40.6822	52.5468	61.0259	98.1044	75.9419	131.62	196.656	95.0589	66.6047	31.3547	52.2077	122.322	148.53	219.666	87.9379	112.544	225.012	125.868	57.5048	132.128	90.6165	203.573	69.3951	81.902	97.037	101.171	42.9033	166.044	272.134	105.257	67.2151	118.956
snr-3	T28D9.10	WBGene00004916	229.857	130.814	146.439	68.8011	90.8615	128.407	167.446	175.478	99.9249	228.761	265.677	51.8331	148.847	93.2235	158.733	136.528	69.2306	337.284	157.159	147.746	141.168	137.391	137.16	154.336	172.802	121.049	139.019	148.043	186.413	163.354	89.1501	83.5083	134.589	141.821	155.096	155.304	155.609	189.665	120.06	374.702	134.195
pqn-41	F53A3.4	WBGene00004128	62.287	130.186	69.4114	26.2535	31.9014	52.4286	88.5466	88.3925	190.413	39.1502	33.0749	41.875	67.712	40.4615	88.404	95.0194	41.0253	70.8101	49.1262	47.1763	65.8882	78.4047	40.3462	63.1711	78.8748	28.6215	91.7581	49.0484	65.6581	56.8777	42.3112	71.7175	42.6299	44.1844	84.3615	38.5083	77.9169	80.2423	59.0108	33.4542	59.7261
ncs-6	W09G10.3	WBGene00021116	8.15141	130.158	32.5047	10.1437	87.1677	91.1601	32.6554	23.0328	202.923	11.7188	11.6487	3.01404	24.2718	39.1148	6.37838	30.0102	82.3166	116.249	12.1365	11.2516	11.8602	3.57208	6.2768	9.95975	7.49809	2.83797	8.78965	11.892	14.6305	10.9906	2.15338	6.33894	14.1815	169.168	103.944	17.4484	28.9126	8.15036	6.47487	39.0863	4.198
dld-1	LLC1.3	WBGene00010794	106.892	129.815	86.4903	79.3182	92.594	97.3486	129.26	89.5568	97.5852	88.8059	69.8555	108.608	86.3138	103.08	96.3484	96.2107	95.1509	113.552	74.5213	159.889	166.21	196.075	122.627	132.17	118.279	126.036	137.592	117.945	134.76	131.223	108.609	92.8714	166.513	110.731	105.191	110.545	153.132	135.218	132.022	83.0261	179.683
skr-20	R12H7.5	WBGene00004826	66.4715	129.634	16.1789	29.4186	32.0142	36.8452	51.2364	16.1738	47.0232	20.6387	21.6785	24.6699	22.2707	17.3962	30.0253	76.7272	20.6004	44.6601	25.3045	29.82	35.2404	37.3635	13.8374	36.3886	56.6234	21.2622	13.838	17.0444	28.6497	17.4553	47.9842	16.4721	28.0623	28.0708	16.7325	16.4939	36.3785	19.9361	22.257	27.6598	25.3241
vab-2	Y37E11AR.6	WBGene00006869	11.8463	129.068	4.5904	3.31923	38.1689	48.1472	117.543	116.2	121.953	6.94764	4.93097	3.94236	10.1705	6.65686	5.32313	54.2736	77.2193	111.53	41.8944	13.2669	6.70909	5.5168	8.52833	20.1242	5.94237	33.6369	12.2081	13.4634	29.3359	14.5535	3.83082	10.1928	29.9679	14.1569	5.55102	6.49199	10.6953	10.4101	7.61054	4.04586	9.24021
epn-1	T04C10.2	WBGene00001329	115.853	129.057	64.4967	43.1976	75.3959	81.6446	188.561	106.049	85.515	73.4545	58.583	138.771	105.706	83.1961	95.0783	100.359	60.9059	152.713	67.3715	98.3413	118.588	104.177	50.2522	89.224	109.743	57.0952	70.0064	53.7572	78.745	78.8247	106.092	108.983	67.2476	86.4795	50.8687	86.402	99.9349	96.7019	116.384	85.6978	86.023
Y24D9A.11	Y24D9A.11	WBGene00196315	316.217	128.853	274.034	251.845	226.573	418.095	244.199	460.771	427.895	244.431	343.538	334.822	353.665	278.674	352.21	305.698	419.954	416.493	277.102	325.195	267.566	254.461	221.645	265.474	368.958	600.346	354.367	358.123	650.023	333.643	406.598	434.905	459.329	242.231	271.336	400.938	253.064	429.728	239.398	329.35	379.002
cec-2	C50A2.2	WBGene00016796	26.854	128.848	9.48811	11.7228	12.328	17.1604	19.0155	38.5349	34.4204	9.09303	12.6431	4.78879	21.0163	17.8396	5.94591	120.451	27.0387	58.1457	16.4637	8.46793	15.3171	9.75589	11.0477	7.1074	13.2625	11.7726	28.8375	13.1532	16.2914	16.1394	4.89465	6.15702	19.4272	9.09502	15.1507	7.30047	13.8151	9.96773	10.7338	16.2014	8.73651
Y119D3B.21	Y119D3B.21	WBGene00022497	394.1	128.839	235.717	214.572	178.325	132.077	780.811	333.455	101.611	195.098	133.928	154.158	314.11	442.506	125.749	657.421	418.526	426.428	71.3883	627.334	750.72	698.639	863.521	174.88	168.598	757.522	425.626	634.524	517.699	619.325	239.7	175.883	391.373	206.195	269.755	274.477	599.512	236.343	350.714	236.623	1034.98
suca-1	F47B10.1	WBGene00009812	118.144	128.673	77.6016	69.6384	75.7493	78.8293	137.33	73.5257	123.254	94.7326	78.0254	118.477	108.093	109.361	116.425	136.028	101.64	85.3963	71.2667	144.997	173.53	174.511	96.9594	122.302	100.691	76.9287	81.5711	97.488	115.831	129.998	138.767	104.267	120.613	141.811	106.934	87.4696	165.4	134.311	140.367	90.5729	167.947
nkb-3	F55F3.3	WBGene00010117	35.0151	128.542	82.9952	36.9323	14.3369	17.3541	19.454	58.306	93.0333	64.1735	37.4742	137.288	181.981	134.885	144.791	40.1101	62.7875	70.3033	17.7667	71.9475	95.5749	152.406	50.2705	66.5339	141.856	54.8434	71.7127	66.6499	82.3203	80.9799	97.8522	214.362	133.871	110.939	79.4912	43.8892	268.022	136.237	130.282	33.245	134.171
catp-7	Y59H11AR.2	WBGene00022010	12.7206	128.485	68.9957	92.7651	26.2332	24.6443	21.3347	16.5431	72.7734	17.5307	19.3075	26.3415	47.4674	28.6281	36.0649	18.8937	82.9265	59.0733	19.9649	45.6847	37.7637	34.8893	33.0252	26.3656	33.9476	23.0949	40.818	27.4582	35.7667	43.3405	33.7565	49.3349	35.74	35.2202	64.7211	22.778	35.5922	36.317	22.3101	16.3376	45.4427
vha-12	F20B6.2	WBGene00006921	210.971	128.436	143.099	110.59	127.097	150.94	189.957	220.163	148.111	148.084	139.412	92.7837	192.165	297.417	157.173	165.06	139.236	240.654	140.756	923.965	435.472	565.369	232.707	344.277	304.571	283.188	183.894	236.245	250.076	308.039	182.184	176.915	278.326	301.116	191.701	204.665	395.36	330.671	345.549	169.143	531.423
dlst-1	W02F12.5	WBGene00020950	121.368	128.212	103.785	64.0639	80.3047	45.8511	114.91	88.8638	84.516	129.436	107.95	94.8001	120.079	147.214	137.995	110.992	88.7103	149.282	97.2911	192.151	177.261	219.51	123.936	151.434	126.7	123.565	159.858	130.317	154.067	173.661	127.609	111.017	189.755	119.179	119.329	122.323	189.885	170.983	157.596	141.588	235.295
pas-7	ZK945.2	WBGene00003928	160.788	128.186	101.589	65.7984	84.0341	116.576	173.989	78.4542	97.2707	123.245	92.0906	102.999	244.11	111.605	193.884	202.114	81.3549	196.935	96.1589	155.465	141.998	156.69	109.295	125.771	154.676	109.129	138.006	109.435	131.951	130.688	123.993	89.8295	160.399	138.67	110.75	128.064	198.863	136.16	157.886	209.231	147.92
pqn-18	C34E7.1	WBGene00004108	22.9161	128.081	28.5588	35.7948	11.3943	15.8011	11.7046	29.115	31.2857	15.1981	20.2021	36.7672	78.0924	35.736	100.316	33.9412	24.6788	28.0074	60.7956	31.6169	36.8644	47.4649	20.1089	37.5339	43.6454	21.9927	30.0542	21.802	37.8743	33.2473	61.181	61.3537	32.7024	30.8041	41.7521	21.588	52.188	29.2135	42.0438	15.5705	42.3592
T28B11.1	T28B11.1	WBGene00012117	124.448	127.903	210.399	70.2912	21.7444	68.4274	68.8405	62.0205	190.7	76.2282	128.295	88.2405	197.325	164.875	118.84	208.372	89.393	130.368	120.023	62.1691	93.2064	158.96	40.0419	61.581	114.897	63.7215	96.5391	53.2818	70.7863	97.9832	64.5293	132.03	80.5933	145.403	95.2292	41.862	153.342	101.333	139.511	112.242	111.048
mlc-4	C56G7.1	WBGene00003372	100.013	127.323	73.9369	92.3545	61.3746	73.7869	115.131	90.3314	93.6382	144.434	91.7913	137.257	210.888	186.48	168.822	191.441	70.7903	138.065	84.4935	368.172	183.967	125.342	158.871	121.855	140.101	126.745	226.683	127.293	192.627	190.84	142.535	113.48	123.751	108.413	93.656	128.436	164.287	96.7966	181.62	434.497	129.198
prdx-3	R07E5.2	WBGene00011110	122.856	127.214	113.763	92.2281	113.644	125.496	169.391	81.0636	95.329	130.641	140.332	73.0698	133.27	133.474	112.926	100.107	87.018	203.037	93.0431	195.803	196.129	206.214	167.148	192.464	169.624	143.7	128.146	133.389	171.727	148.106	132.522	99.0828	205.315	114.326	132.691	162.29	200.921	202.661	181.222	110.439	197.085
lst-2	R160.7	WBGene00003084	37.5946	127.155	22.1314	14.5376	8.39233	35.7386	33.2163	27.3229	38.2368	19.1282	14.3388	33.3807	41.9678	24.4197	24.4134	45.0798	24.9756	42.431	16.984	22.0528	32.1841	36.3584	18.211	27.6435	59.6495	25.373	30.0108	20.2971	29.1748	28.7656	25.8207	17.5122	25.385	27.873	22.8772	20.4444	32.1441	24.7346	24.557	21.6611	35.5712
dnj-12	F39B2.10	WBGene00001030	165.973	126.988	110.122	92.3437	43.077	67.9538	141.397	135.712	126.728	218.288	128.676	133.73	181.23	97.6258	160.178	166.206	107.071	155.438	173.39	128.976	172.144	192.463	99.8758	131.483	192.727	91.81	224.747	148.469	165.926	176.772	132.437	87.0885	257.371	68.1783	110.619	118.152	216.159	178.753	175.12	167.055	171.516
ZK863.1	ZK863.1	WBGene00014122	583.228	126.697	130.531	36.7914	2.80168	1.21861	1.47295	1.53423	3.50252	1.6835	1.19505	1.51071	4.71695	0.575439	226.572	2.76267	3.15239	2.97214	1.01569	2.85088	2.18175	1.54851	2.90264	5.41817	4.41374	1.74743	2.9105	3.85444	27.1337	3.68309	0.369954	38.2025	0.676968	2.42509	1.64958	0.314952	5.15433	3.17187	11.692	0.341076	2.83955
arrd-4	ZK938.2	WBGene00014159	194.486	126.669	1.8793	1.09165	30.148	65.4997	294.371	155.857	375.357	4.05739	2.14313	1.15519	3.66639	11.4206	3.04145	196.361	76.4905	86.3677	43.8905	4.26768	1.67736	2.86748	2.25554	17.578	123.241	15.4279	6.57218	5.29911	26.5577	5.25644	14.5941	6.04313	21.1024	4.56832	1.77128	3.08292	11.1656	5.36477	4.46499	0.813513	3.13005
Y46G5A.40	Y46G5A.40	WBGene00045373	219.029	126.449	190.663	179.438	645.572	212.914	90.2952	207.216	70.3014	230.268	375.192	108.687	287.763	96.5872	181.477	95.7934	138.015	400.913	483.824	56.1604	129.78	207.16	159.991	241.57	97.1647	256.306	182.292	264.885	161.148	200.963	175.847	218.164	109.441	425.62	217.626	251.719	214.392	201.224	228.511	435.265	189.216
C39D10.11	C39D10.11	WBGene00043983	28.005	126.36	5.32493	13.495	9.40291	25.4742	2.07663	3.64564	28.5392	2.58589	1.13659	2.95828	3.8129	3.29646	33.1141	6.12755	10.2353	19.0632	1.80116	3.606	17.7774	5.69847	3.3428	4.93759	2.18787	5.59812	4.32704	4.32876	4.76354	9.67851	3.64782	3.93487	24.5974	2.5434	2.01714	2.41005	5.35521	3.80297	8.15638	0.858975	6.10908
lmd-3	F52E1.13	WBGene00018700	30.4609	126.248	57.3793	138.76	10.9987	27.0589	26.6816	26.0576	58.3289	26.0646	23.7802	130.198	53.5991	20.7728	37.1397	52.175	43.9153	41.2635	43.5623	31.3587	59.6695	68.4703	33.2092	84.9614	75.7769	30.3562	58.1306	32.4887	42.9141	54.9649	40.8359	25.9554	107.752	83.3277	26.1605	27.675	69.944	35.6795	36.29	79.4706	62.6549
ztf-27	T09F3.1	WBGene00011661	30.0499	125.977	156.987	14.9924	14.0849	20.3685	9.62034	33.5668	123.375	12.6915	15.6403	15.0939	25.9513	11.6247	26.6986	20.6726	50.609	56.8553	19.4824	40.2276	14.2044	28.4932	13.6022	41.3903	28.8251	14.6551	27.0662	30.5811	40.7986	26.4652	22.7634	24.8646	17.7444	25.4628	17.797	24.3598	43.1949	22.4058	12.415	16.0345	27.6901
his-48	B0035.8	WBGene00001922	468.575	125.438	234.738	208.915	339.821	242.323	201.872	389.587	128.861	336.715	158.53	225.77	384.833	382.989	687.922	305.455	135.43	582.963	145.901	566.08	675.868	441.061	684.56	866.805	10.7888	989.025	1267.15	710.259	689.248	595.84	213.457	316.984	670.441	262.304	211.713	471.749	581.103	424.476	883.559	200.797	684.456
C16A3.5	C16A3.5	WBGene00015810	121.271	124.946	136.897	147.425	127.759	114.491	154.608	126.423	122.96	203.32	221.848	132.195	137.837	156.378	133.951	127.29	128.908	219.643	124.858	264.299	187.468	206.602	167.516	244.843	183.973	160.115	183.936	172.564	159.97	189.885	148.635	139.716	205.88	155.483	143.941	236.988	209.378	216.998	169.981	171.207	235.673
ain-1	C06G1.4	WBGene00015547	89.5856	124.834	75.2428	39.8296	38.721	47.8624	80.8949	125.98	123.619	48.6757	49.9357	142.801	96.3636	55.5909	117.359	91.9746	60.3464	101.612	60.3259	67.2346	122.423	139.774	43.1892	115.591	146.205	62.6149	71.9149	59.7966	72.6712	66.0383	103.733	80.8221	65.9921	77.146	105.083	68.4943	131.87	106.632	84.6376	96.8	122.559
F46F2.3	F46F2.3	WBGene00009787	120.069	124.615	47.4383	30.7741	82.7711	64.9407	8.67445	141.782	16.3164	21.0589	39.861	15.0063	133.021	88.8045	90.5762	27.5467	89.6743	239.877	48.921	286.429	72.4928	147.122	46.9972	178.221	98.9455	155.438	110.44	360.958	224.678	188.968	70.6117	91.772	98.8436	66.4249	42.9091	98.5395	84.4139	105.714	95.8579	27.6561	298.548
ippk-1	Y17G7B.13	WBGene00012466	20.3616	124.395	8.40766	6.60798	5.21659	15.9983	19.9784	8.3916	12.4317	9.43089	8.39645	8.71821	21.1775	15.2131	11.8082	17.3028	6.16546	29.5119	12.0016	12.2176	17.4079	15.7282	13.9608	8.43756	13.9518	21.6574	27.4539	12.0513	14.0898	20.5783	17.8208	7.43184	23.3332	11.2126	9.67399	9.0129	21.1024	11.2724	14.4817	16.7091	12.2002
rpl-11.1	T22F3.4	WBGene00004422	338.414	124.352	387.582	436.03	243.873	140.879	155.126	377.131	183.562	1327.66	1115.34	497.274	585.134	677.579	514.14	332.554	245.195	886.717	196.04	371.847	463.842	386.154	563.366	453.812	373.809	954.755	949.279	685.661	679.891	656.74	306.387	364.035	1201.93	401.266	218.739	631.891	445.078	385.155	731.211	348.935	636.287
gln-1	C45B2.5	WBGene00001602	22.1988	124.295	11.3502	5.7593	13.6183	17.8756	24.4521	37.7972	16.3068	13.1691	13.2027	8.23545	13.1811	8.79226	14.2596	17.272	12.1398	19.2989	8.36168	25.7157	26.0281	22.296	12.5868	23.1411	22.7322	13.7533	14.6521	14.524	18.3748	19.7511	14.0188	13.8432	11.9441	11.9836	9.34112	17.5038	14.0058	13.3337	13.7068	18.9591	26.1213
C50C3.13	C50C3.13	WBGene00077516	250.563	124.175	160.564	534.08	218.899	91.4954	49.1377	97.4026	88.4457	178.704	254.404	125.989	242.713	100.954	295.466	59.9045	297.731	172.012	286.272	78.5389	130.101	148.452	220.231	124.436	77.6971	337.166	181.129	305.102	150.203	208.718	238.061	180.386	204.185	233.467	157.153	129.065	284.738	141.382	214.034	191.784	137.368
col-38	F54C9.4	WBGene00000615	126.788	124.168	384.329	660.459	192.22	52.0918	353.941	22.7745	361.212	411.849	26.4134	510.642	1178.9	906.527	150.857	253.653	93.5973	211.382	156.199	2082.17	617.974	170.603	697.266	10.5532	151.509	73.9031	633.696	219.776	487.92	631.732	90.0055	268.202	581.568	517.452	184.519	187.33	492.591	338.411	474.502	181.543	385.029
cap-2	M106.5	WBGene00000293	93.3006	124.16	96.776	78.7877	63.3711	87.3323	132.891	83.039	98.078	244.872	138.975	206.32	163.533	173.019	216.183	131.091	72.387	214.603	85.8431	144.245	214.609	215.536	97.1193	125.284	158.554	92.34	118.823	87.9748	114.028	134.444	222.328	145.52	115.762	124.178	111.408	96.6324	181.094	176.868	195.946	266.332	152.774
glb-23	R13A1.8	WBGene00020045	1.45693	123.888	8.66244	2.69924	41.1573	123.609	19.3278	20.6234	10.2421	36.693	24.7086	16.0353	16.7932	20.5026	4.83205	188.02	8.74217	43.1645	3.76709	8.03988	8.64135	3.76818	2.70225	10.4768	90.5225	3.75493	6.50661	6.05701	7.83948	8.36953	22.5476	12.7049	22.496	4.84526	8.65238	9.49073	19.0095	19.4188	34.1091	0.980717	5.65367
pyp-1	C47E12.4	WBGene00008149	67.6512	123.79	55.142	49.4931	77.18	89.3875	84.643	54.0182	55.3985	75.9478	70.6209	49.8994	82.8558	87.2518	130.462	67.4007	75.8667	83.0107	67.7818	254.026	71.1395	87.4762	65.7084	75.5633	86.145	75.2164	74.635	68.8473	78.6354	94.0547	66.8557	54.2903	97.3073	67.7332	56.0335	75.1582	68.2631	80.0189	73.6968	91.7479	103.349
pbs-4	T20F5.2	WBGene00003950	146.147	123.588	121.162	73.3013	96.148	132.446	184.533	92.7411	119.062	118.864	116.349	100.433	295.552	97.2828	203.372	184.431	91.1984	220.827	87.6193	178.14	164.12	153.224	133.419	126.689	184.763	122.492	160.492	119.775	149.148	141.48	184.598	75.5584	178.347	124.019	101.304	112.346	252.033	152.954	172.555	181.2	140.955
cyc-1	C54G4.8	WBGene00000869	175.974	123.439	150.749	102.031	112.026	130.222	184.161	146.109	114.299	146.883	134.768	112.323	147.212	162.498	143.191	159.933	130.211	234.789	114.331	250.852	214.943	257.034	211.672	211.969	185.003	208.686	188.211	195.817	216.521	207.428	130.064	113.862	269.327	123.485	137.621	162.819	208.098	206.803	173.82	123.95	278.608
pan-1	M88.6	WBGene00003915	151.273	123.437	141.013	96.931	35.1046	57.6587	64.4344	117.252	177.614	46.1736	94.847	246.36	235.033	106.501	262.539	125.537	137.915	205.533	118.863	115.667	157.282	210.608	67.1425	104.394	191.904	62.4693	122.677	103.228	141.713	130.043	187.197	122.531	137.832	125.218	117.354	69.5389	243.538	207.927	133.35	148.272	207.996
ZK673.2	ZK673.2	WBGene00014058	97.2664	123.381	59.8705	25.1332	40.6114	36.5922	72.1294	36.4726	153.375	113.288	104.072	67.6989	87.0698	44.834	83.6948	57.3423	31.8327	176.175	31.8747	74.5383	78.0675	74.3412	52.0888	57.3752	90.3118	98.4399	70.0326	51.4985	65.6651	74.2386	74.1338	39.2355	77.839	54.0137	50.3381	50.3448	77.7016	59.0321	84.0189	156.594	67.1357
ubc-1	C35B1.1	WBGene00006701	84.9285	123.331	75.0917	72.0697	33.4945	60.0303	86.3405	86.1465	118.87	64.7167	56.9117	56.7295	137.183	174.642	146.371	117.419	56.3479	121.754	71.2399	49.3167	97.3442	134.54	49.4537	79.1036	127.272	70.8572	61.8831	47.6916	68.0911	74.0905	116.29	89.8739	91.0859	117.483	79.4792	50.2288	138.194	94.7673	162.868	154.471	87.9386
uba-1	C47E12.5	WBGene00006699	129.047	123.219	77.9888	60.868	42.733	56.335	133.565	73.1567	135.141	99.8417	101.235	95.7453	293.154	109.493	152.188	126.674	110.584	163.162	80.9993	108.394	182.563	137.526	97.1985	85.9013	145.976	89.5149	188.284	108.294	139.443	154.224	116.982	69.7745	170.128	82.5733	123.345	99.8703	172.73	118.658	144.467	321.714	148.774
jmjd-3.1	F18E9.5	WBGene00017571	58.9549	122.954	17.2784	14.3706	6.01851	14.881	12.7133	19.8844	97.8158	7.25423	9.98985	46.1263	42.9288	12.5968	25.1838	31.2099	66.0536	28.1431	16.5277	27.1389	31.9791	37.128	14.073	20.7082	31.0807	11.7806	31.5782	17.4542	29.8726	27.2176	33.0386	13.6606	25.0619	14.3181	36.8692	14.6533	36.8895	25.4419	20.0733	12.7457	37.4966
F07C6.3	F07C6.3	WBGene00008554	4.29112	122.837	9.97561	5.47059	4.56349	6.2362	5.1625	5.99454	2.75907	6.33435	3.13279	8.08505	29.3637	17.1357	6.15103	10.1304	3.42855	10.7094	12.3112	22.8594	21.5559	14.6304	13.004	18.9565	6.3294	8.95139	11.6437	17.2026	24.2283	27.1044	14.1315	4.19985	4.68031	4.3602	6.61551	37.6629	19.7306	17.4517	5.30607	2.44585	13.1306
mbf-1	H21P03.1	WBGene00003148	164.023	122.739	98.2849	78.6081	72.7283	105.248	145.88	120.151	59.259	194.949	189.87	84.6523	151.223	155.368	174.59	118.936	58.5603	207.704	132.208	144.698	162.706	147.15	107.539	129.813	197.762	87.6657	110.668	115.59	142.459	124.767	76.8082	94.0537	154.08	110.887	87.6797	123.033	184.053	185.75	214.979	328.016	137.197
ivns-1	R09A8.3	WBGene00006493	32.3946	122.661	26.5745	25.8627	18.3462	19.3443	44.3766	23.5947	46.4326	27.6076	30.6496	45.8829	49.1932	21.6615	24.7648	45.2916	37.523	101.73	24.6201	44.8992	34.4709	38.3262	32.0762	37.539	63.3668	28.2499	36.2168	30.2005	35.604	39.9704	23.8928	24.3525	28.6744	27.8759	36.5969	29.3965	44.7776	34.7333	30.2526	17.8541	48.4435
dep-1	F44G4.8	WBGene00009717	17.9282	122.657	319.144	45.2469	23.815	58.6202	36.6594	46.1299	179.359	26.7763	16.9886	23.6072	29.2866	20.3087	10.4294	199.01	84.683	54.443	21.2491	21.98	27.836	57.9349	37.7136	24.3933	15.9653	16.6968	34.3021	25.426	58.1103	39.1531	11.4452	16.1023	17.4508	172.977	31.517	22.7849	45.1895	37.4656	20.4819	14.2585	50.6198
C31H2.8	C31H2.8	WBGene00198064	1.83601	122.532	21.1072	17.6193	0	4.21171	71.8137	1.78165	17.2981	2.28498	0	0	0	0	0	23.7891	11.7072	2.62235	6.11592	5.75141	8.56428	11.3843	6.25797	31.243	4.28012	22.2003	1.88033	13.7658	7.61479	3.31295	0	5.72013	8.79635	8.78289	13.2021	30.4462	11.1795	8.28093	0	6.22598	2.70312
ZK484.9	ZK484.9	WBGene00044933	57.5046	122.441	42.9725	193.859	99.1431	17.9548	43.0112	59.8187	150.415	153.553	217.899	167.586	201.372	243.508	73.2736	210.422	664.655	24.5922	386.123	15.5808	88.7213	80.764	98.6124	91.1089	21.5741	171.01	52.1855	177.326	104.141	283.386	305.409	225.196	94.8133	115.518	120.604	90.8006	120.202	107.854	208.442	89.1384	307.175
atat-2	W06B11.1	WBGene00021059	44.252	121.924	39.6152	12.646	20.5166	18.9171	68.822	29.673	25.6862	91.4704	78.0796	132.004	111.531	28.1599	186.704	131.806	17.3256	92.1077	35.1836	18.4076	99.9733	65.3139	20.653	43.0953	74.9443	27.4776	28.7594	33.325	29.7174	43.235	60.8369	42.5186	39.3824	54.3813	59.6149	39.6267	72.8374	68.8113	69.4197	49.3787	40.5904
col-138	C52D10.13	WBGene00000711	107.495	121.904	374.611	568.3	221.139	50.393	245.636	19.6428	469.09	475.904	18.2392	574.926	951.157	711.402	144.108	245.034	95.3591	257.48	176.941	1885.9	741.713	188.747	691.913	10.4901	61.926	64.2429	568.228	288.074	463.48	500.827	52.3277	348.713	432.102	534.628	175.075	170.735	410.587	328.572	527.352	199.531	400.645
ZC132.t1	ZC132.t1	WBGene00023207	120.549	121.773	185.829	100.692	185.373	25.1602	29.773	32.852	89.6735	400.452	311.957	156.401	139.038	24.9775	16.6756	36.3169	93.6835	155.768	136.09	20.9616	51.7063	29.8439	44.5608	32.3062	36.0256	73.2404	54.7839	58.8811	68.3086	62.9654	196.823	54.8138	36.8513	99.9802	990.318	69.5514	18.8801	55.767	28.6814	476.593	34.8715
F54C9.12	F54C9.12	WBGene00045125	32.1658	121.754	47.2903	115.504	59.5471	27.8363	22.9142	103.7	81.7355	112.208	222.069	182.286	123.396	50.527	52.7911	137.917	444.611	29.3213	341.447	29.983	46.6115	131.641	76.4551	104.056	30.8021	76.4024	81.1589	239.807	90.2358	147.77	150.547	313.004	46.1808	61.6759	79.0698	104.804	119.424	202.1	118.881	151.045	154.77
H11E01.t1	H11E01.t1	WBGene00023308	115.931	121.668	101.516	25.3149	62.127	37.2117	17.3831	11.9412	56.1684	24.281	9.78281	30.4579	84.1374	27.3784	22.2341	30.3631	6.40104	70.931	86.1018	1.60569	47.4811	15.9774	62.8903	12.4064	20.7647	51.1192	24.4753	33.7063	29.8292	36.3403	6.81027	5.39057	20.8147	141.673	178.028	8.37458	10.5347	12.5806	9.9124	28.7946	11.9153
pcyt-1	F08C6.2	WBGene00017241	19.2098	121.136	14.2888	14.2187	6.28079	8.60442	6.82332	10.9236	16.913	18.2311	10.7733	38.5551	61.6069	23.7686	20.3178	16.9835	16.7498	25.4937	12.3271	21.4915	35.4187	37.5224	29.3686	20.3922	30.7437	21.6127	34.3547	28.7694	21.8709	34.7431	23.6492	25.5699	32.0022	19.5748	14.2264	19.6216	43.6564	14.2283	35.2841	44.3277	37.5432
C06A8.8	C06A8.8	WBGene00015517	58.6642	121.038	4.98264	4.84266	7.73283	126.095	39.3811	18.1137	82.0792	5.30187	3.08597	2.33592	4.65222	4.00554	5.94674	15.0912	19.8273	36.4161	14.902	11.0942	8.52883	5.21134	22.6806	31.6376	310.398	11.7713	18.8622	22.2093	35.8033	13.5711	35.8718	5.64292	34.5308	40.7806	3.6138	3.62243	9.63678	10.1712	6.15382	2.4784	6.17894
mdt-26	C25H3.6	WBGene00016115	50.1108	120.992	44.4591	47.3629	23.6057	19.5864	77.8462	26.1307	33.1211	34.434	36.0376	27.1038	107.958	40.6059	36.6075	87.3937	39.7439	37.4244	28.4039	35.7261	64.5662	76.7965	62.8622	31.3891	85.6675	35.1668	98.978	53.1323	53.3986	63.0501	37.6062	22.7237	51.64	71.7449	39.3267	23.4982	131.378	85.2554	111.777	115.934	49.577
lev-11	Y105E8B.1	WBGene00002978	439.282	120.967	358.306	276.561	179.797	203.047	351.308	527.312	199.707	424.495	317.219	341.654	520.821	736.765	234.96	366.227	436.117	551.724	128.651	1372.42	752.46	749.465	854.275	779.676	399.107	635.114	786.081	838.951	1009.35	911.685	268.902	451.913	417.778	274.59	368.021	491.009	524.016	703.415	673.892	238.303	945.575
C04F12.1	C04F12.1	WBGene00007297	5.08151	120.872	5.30457	7.66912	5.49741	1.99697	34.6604	83.9765	6.94691	12.2489	8.15446	4.47569	140.08	6.17178	1.76061	6.77745	8.89714	26.4932	6.42685	7.89815	10.0061	5.46022	6.53106	6.74699	5.01921	6.86909	11.7753	7.77448	8.08688	10.9404	9.71002	4.96876	7.80374	8.63367	3.33158	5.02847	9.30034	19.9188	8.6884	29.8127	9.80309
mct-4	K05B2.5	WBGene00003986	43.7609	120.832	31.3286	17.9827	10.9839	27.8023	31.1395	26.9716	49.6186	38.0322	26.0184	86.9147	72.6954	35.5423	61.5438	42.8332	25.3291	39.136	19.7469	25.6504	66.7465	44.9725	20.8161	45.0552	26.4856	22.7881	26.3302	27.2235	26.4177	30.2209	101.83	24.1618	38.9559	43.8249	17.6566	16.0782	35.265	32.2182	24.5484	24.4758	45.9515
ztf-7	F46B6.7	WBGene00009772	176.457	120.805	151.097	97.9847	42.7062	62.5135	218.901	172.481	115.093	107.419	130.939	73.6653	209.033	204.4	167.204	195.425	114.722	215.238	108.316	223.272	197.374	223.872	136.832	142.908	172.06	164.363	194.407	158.177	176.425	189.671	141.039	103.187	185.681	123.948	94.395	192.389	174.953	136.852	119.583	133.513	256.082
prg-1	D2030.6	WBGene00004178	28.3575	120.34	23.5638	38.035	36.3613	13.2169	15.9457	27.5126	12.6246	35.4526	21.4405	51.2001	83.1417	39.5944	43.1064	37.111	29.549	52.599	39.7137	36.6075	98.9988	68.6947	74.1114	36.4102	71.7364	52.1722	231.261	93.0644	87.3414	101.722	34.3412	40.2987	92.5474	63.8958	35.835	59.0033	61.101	39.6528	52.8485	56.2139	66.1564
rpn-1	T22D1.9	WBGene00004458	125.064	120.147	102.958	68.3873	56.1336	79.6624	108.686	101.04	127.069	78.2748	62.8809	127.638	220.386	82.6355	162.488	153.099	79.1067	195.732	77.1723	104.094	145.569	124.28	90.7131	88.9657	154.305	82.6873	160.021	102.231	121.43	113.817	127.552	78.0318	131.405	119.074	84.4172	90.494	175.659	115.496	111.548	150.966	116.319
inx-19	T16H5.1	WBGene00002141	0.578317	119.487	21.0479	4.69319	1.57164	2.02987	1.82976	4.54226	0.370525	63.5917	15.9694	0.879801	5.19737	16.7809	0.817955	7.88621	24.4824	7.13081	1.02001	3.97721	3.06841	1.65434	2.80935	3.10373	1.14943	7.29734	113.66	5.21752	12.7352	6.30129	137.818	1.96131	0.924001	4.79417	1.92684	2.09237	4.68635	5.05424	0.919516	1.57096	1.85604
rle-1	M142.6	WBGene00010923	75.6698	119.274	70.522	35.5341	30.5103	57.8334	106.928	80.5568	55.9231	59.8813	51.5469	61.0368	69.3039	81.9691	72.9944	103.532	51.5356	87.6142	62.9047	76.5217	74.3329	81.1255	56.6396	57.7951	58.4631	37.4101	110.976	67.9131	81.0507	80.3284	60.1863	63.3212	76.1717	68.3043	55.8018	81.4921	79.6814	76.1609	64.8342	74.1747	83.1126
F23A7.8	F23A7.8	WBGene00044638	116.666	119.25	69.0691	166.57	234.7	72.0182	45.5686	143.721	45.0457	62.9063	47.1963	77.8316	478.376	80.9729	68.0266	71.8392	22.3579	163.03	52.1706	121.132	261.612	85.1092	251.61	71.7858	63.952	164.037	103.541	123.082	125.256	111.964	49.6577	49.2636	130.563	337.798	117.1	83.4869	104.938	44.143	89.7112	586.367	86.4358
W04C9.5	W04C9.5	WBGene00021027	30.0421	119.203	3.95936	1.04084	2.87036	1.70741	0.57248	3.5069	57.3164	1.60968	1.08222	35.0992	18.2487	24.7265	1.73556	2.00142	0.564455	1.41394	0.914455	1.36975	1.87059	1.65997	2.10707	3.1947	76.0382	0.716153	4.29643	3.00103	3.02485	2.78439	1.98471	1.50345	5.20851	2.56872	1.52295	2.89632	4.03976	3.02551	2.73282	1.25367	2.20116
Y50D7A.8	Y50D7A.8	WBGene00021756	49.4409	118.993	34.241	22.2794	12.4697	26.9673	103.757	40.3307	38.2515	34.4383	29.0472	42.7553	66.8902	35.9501	45.6428	60.4622	30.3585	54.8272	39.3186	32.5209	71.9101	81.076	32.9433	39.2443	67.4487	24.1077	91.6161	47.3402	59.5165	55.1616	38.4213	44.086	38.6982	33.8776	39.5639	32.2111	70.9591	64.6188	55.4082	47.4456	54.1311
K03B8.10	K03B8.10	WBGene00014421	38.3555	118.946	45.874	150.042	124.673	67.5331	33.5803	43.7923	95.4366	149.732	121.457	95.836	49.7531	25.6778	24.2609	52.948	66.3311	46.2328	100.234	47.7653	98.6649	54.9149	83.7226	56.0985	98.9538	92.1515	62.5226	79.7743	48.0052	57.6748	62.9279	72.0002	68.0101	89.6386	77.6125	68.4778	63.1933	33.9728	75.944	145.202	35.5274
K10G9.2	K10G9.2	WBGene00010756	109.548	118.934	101.699	72.9491	58.7837	135.369	63.8669	93.8593	74.9569	101.89	83.5849	288.329	85.5289	86.8319	110.722	213.928	36.9031	179.503	86.1354	26.501	101.772	153.467	39.379	61.1011	68.8268	28.3701	38.2421	31.7405	72.157	40.3911	65.2239	106.911	70.9768	117.825	78.6179	59.8123	75.162	105.744	135.188	45.2062	92.8105
alh-6	F56D12.1	WBGene00000112	73.9868	118.855	45.239	41.6734	46.098	69.6911	83.2532	62.5982	51.9741	60.1649	50.1668	50.5241	49.3974	51.4757	67.3754	66.402	42.4871	57.8231	45.5713	72.9387	68.572	116.862	65.6715	72.6609	70.9092	47.3159	62.0117	51.8589	64.5999	64.1421	67.2694	52.8432	78.3368	55.7657	60.1053	72.1152	81.6705	86.2041	73.9338	57.14	86.4202
asna-1	ZK637.5	WBGene00014025	48.1321	118.684	28.627	32.5542	25.1318	34.8376	61.7415	32.2068	43.5523	44.2537	45.0389	37.5403	67.7154	43.189	35.6718	72.6787	40.6468	111.343	37.7538	42.5153	53.2913	58.391	33.3808	41.715	52.0918	36.4105	54.3657	38.681	49.2887	47.5593	36.9916	26.8994	59.6601	36.779	34.5653	44.8908	59.8971	49.9351	45.603	93.9014	53.1233
F56H6.15	F56H6.15	WBGene00014404	73.8867	118.595	183.87	233.416	277.848	138.501	54.1242	100.07	137.406	322.622	241.814	194.619	99.9318	48.3976	68.7727	146.876	44.5637	51.8372	206.604	104.338	207.11	201.208	151.673	178.524	207.847	344.471	197.896	141.689	103.822	97.4562	95.0008	91.1107	174.779	147.039	96.9792	57.5794	200.331	211.127	225.898	40.0348	102.47
rpn-3	C30C11.2	WBGene00004460	138.925	118.436	100.897	85.728	47.2219	95.7918	126.285	61.3106	92.758	74.7903	65.1364	96.7858	254.365	114.957	138.032	144.477	88.5344	199.501	75.4614	100.243	170.161	162.643	86.5186	85.95	155.765	81.8673	124.018	85.9011	124.93	114.628	145.962	68.1618	167.209	125.339	82.7196	83.8501	231.876	141.7	165.65	199.885	132.801
B0393.14	B0393.14	WBGene00197966	0	118.282	0	0	0	0	0	0	0	0	0	0	0.253049	0	0	0	2.76732	0	0	0	0.995692	0	0.85455	0	0.317206	0	1.49974	0	0.767615	0.50112	0	0	0	0	0	2.12322	0	0	0	0.160086	0.251343
M60.4	M60.4	WBGene00019780	44.3433	118.1	41.5944	54.0284	11.9823	19.564	25.9838	43.8778	67.371	44.5176	41.0351	62.3854	47.8566	78.0972	66.2329	57.0106	45.6705	105.72	17.1667	109.261	83.4763	104.077	58.0614	272.305	30.9182	120.078	44.4053	79.935	95.6525	73.4237	92.7018	127.903	46.5737	27.6613	25.2434	127.566	68.724	35.4544	85.5762	75.4383	54.3513
mec-2	F14D12.4	WBGene00003166	4.35298	118.072	4.31652	8.35653	25.4233	52.2625	91.2914	5.38645	22.8942	10.8538	7.88079	27.6373	4.27396	1.88224	192.738	72.3061	50.5736	33.3825	38.9098	10.9268	23.2346	6.2271	21.6162	15.6322	20.3686	11.0886	15.2564	9.33074	12.007	11.5598	32.6839	223.424	15.1221	6.99577	10.5572	6.2828	21.3339	33.5133	16.9492	1.32007	8.80019
far-1	F02A9.2	WBGene00001385	649.969	117.997	475.676	461.706	229.04	244.505	292.687	1325.3	287.675	421.519	380.338	500.088	1013.94	1018.59	331.62	360.553	750.76	1338.57	175.758	1654.49	1793.02	994.088	847.846	2310.81	515.709	772.418	973.422	1956.58	1473.8	1160.05	608.219	952.312	641.703	364.755	539.848	1167.47	746.157	598.37	1281.44	237.937	3473.31
pct-1	C07G1.3	WBGene00003961	110.571	117.887	55.5688	48.0805	11.2208	27.4678	109.539	35.1569	74.7142	41.9199	23.578	69.3663	83.4673	47.9163	81.7014	49.7943	130.4	71.1612	39.5233	69.7894	89.5407	67.1492	51.0283	40.0184	68.9316	34.9592	92.5882	46.0986	64.5035	80.8761	123.525	33.7524	63.3428	42.4523	40.5404	31.3753	112.152	53.9632	76.8217	49.9923	64.961
pll-1	K10F12.3	WBGene00004045	6.57733	117.868	38.5628	51.5338	35.6623	45.3215	3.84825	17.9182	44.3864	27.4537	28.682	12.3129	24.5736	14.9384	30.5213	7.36565	12.3857	23.3031	28.185	28.8182	58.0308	37.829	10.9918	26.4954	4.47958	5.04888	18.5952	16.8707	16.7047	25.0737	5.29272	23.6266	35.9535	35.5327	71.3629	14.3874	79.9799	119.14	58.3964	3.14165	26.6317
C04F12.8	C04F12.8	WBGene00007302	5.19637	117.825	9.13562	8.96099	2.29844	6.64449	82.1412	15.2827	9.57747	5.97762	4.7259	66.7019	9.02823	7.4291	10.6381	13.7822	11.2916	38.8017	37.4888	16.769	16.4439	39.9327	9.64502	11.7253	7.79474	12.1041	11.8089	12.0747	17.3834	17.193	16.8975	7.10976	71.8665	24.5758	5.14784	3.99673	35.375	18.3763	17.9054	4.57528	32.5382
ZK897.3	ZK897.3	WBGene00014632	89.9653	117.8	123.062	176.339	175.158	71.3078	44.2771	103.331	47.2278	393.743	279.269	177.386	138.793	291.468	111.149	61.706	256.673	40.682	148.831	105.661	76.7302	103.314	165.367	155.865	57.0949	894.89	197.575	215.65	116.627	207.023	204.87	136.64	308.138	181.6	118.483	158.214	156.69	79.4572	254.822	1196.02	167.345
F49C5.4	F49C5.4	WBGene00009867	1.0089	117.723	0.436537	0	9.06526	50.1847	22.9466	29.6316	63.4235	0.766014	0.85091	0.820762	0.315021	0.146484	0.808815	0.438312	19.516	19.5344	17.7167	0.914489	0.169998	0.225317	0.951569	0.522871	0.518455	0.473121	3.30081	1.21369	1.93792	1.76629	0	1.51177	12.1129	0.61899	0.282218	0.865016	1.13651	0.914344	0.0923317	0.133274	0.407358
F40F8.1	F40F8.1	WBGene00009575	58.229	117.419	25.4948	53.2394	39.9105	49.7062	61.5677	28.4846	48.7186	29.7977	33.7491	17.7824	21.937	17.9616	35.1073	52.6627	27.6862	83.8317	31.2661	31.5739	36.4435	31.9946	32.6624	28.3711	34.6976	34.6895	53.0855	29.2128	46.849	33.5762	53.6853	22.9882	46.8911	40.8061	34.9119	41.3934	46.8773	47.1002	37.4414	32.2127	26.5832
kin-20	F46F2.2	WBGene00002203	85.7741	117.275	58.8585	24.3786	39.418	49.368	68.019	70.9721	63.0482	43.1323	52.8419	34.286	78.138	39.7917	83.1632	88.2704	31.3131	117.75	41.8504	79.6961	96.6505	104.544	37.2984	97.5745	103.051	37.486	47.3657	46.1962	57.4112	56.5461	65.6267	51.2088	55.8037	55.2481	58.5488	44.6783	95.169	90.7161	52.8245	96.4331	80.209
wsp-1	C07G1.4	WBGene00006957	17.4104	117.24	10.975	9.26781	5.97822	6.29712	12.3352	20.421	9.97619	12.2512	11.143	16.248	28.5694	14.89	20.48	20.0198	11.8075	30.1672	14.5332	20.3137	33.6596	35.4043	20.9352	17.3999	21.9505	23.8579	52.5919	27.3321	31.1273	32.9663	21.3812	13.2305	21.837	13.8114	24.3297	20.8333	31.6856	21.49	18.0277	21.0475	26.0266
K10C8.4	K10C8.4	WBGene00010737	33.0483	117.213	22.4885	32.8261	5.24462	28.204	8.39323	14.5614	40.2956	15.9346	34.0141	20.6751	38.4281	57.2571	17.1235	49.2172	18.0948	43.4087	8.97652	31.4897	9.84061	9.80545	19.2488	13.2679	32.0195	16.1159	25.6498	6.95296	9.0534	9.01001	16.7922	6.06645	10.5364	40.8207	65.9345	29.9026	125.105	26.7337	16.3003	9.52006	4.74909
cgh-1	C07H6.5	WBGene00000479	227.2	117.157	157.398	93.5623	131.937	112.852	207.821	228.271	230.246	157.492	105.245	128.149	238.892	170.24	219.012	202.333	110.071	427.557	105.539	223.026	421.797	266.233	239.876	180.464	283.556	339.166	295.191	205.499	267.339	217.712	187.419	161.453	277.785	202.346	146.821	149.967	295.774	279.731	235.812	326.561	250.71
snap-29	K02D10.5	WBGene00019305	69.8365	116.967	48.2958	61.3814	16.301	30.5112	63.5539	50.4902	77.3446	62.876	69.8384	57.1605	101.163	50.6711	61.1365	105.788	45.8759	61.1925	46.6972	56.4119	71.1238	73.2484	46.0333	50.3211	81.8198	47.3589	77.0176	52.1462	59.231	69.3876	70.3686	36.8064	67.9601	56.1458	54.0121	54.7672	105.66	63.0079	68.0941	130.873	64.9077
C05H8.3	C05H8.3	WBGene00045089	49.2319	116.612	61.0059	274.266	131.7	62.4251	62.0796	191.138	151.025	155.782	251.984	195.534	132.311	259.707	68.564	373.358	438.269	109.922	221.04	94.7986	114.173	113.527	218.433	161.639	38.9392	420.726	302.639	507.92	221.327	279.644	230.317	242.675	133.533	74.1817	156.877	209.255	177.931	97.7858	363.88	61.7227	265.825
sms-1	H21P03.3	WBGene00004892	20.4472	116.099	48.058	33.1474	8.38728	10.7891	9.76706	32.1313	13.2923	71.6129	38.6961	51.3275	69.554	61.5287	62.7645	67.2238	19.1503	58.4248	14.2217	61.4369	82.7064	60.7029	46.9789	79.528	21.1448	43.6816	108.231	57.3582	53.1892	53.677	129.056	48.2265	50.0216	63.4276	57.6545	37.7389	93.4221	89.9396	101.261	43.3576	62.9982
T14G8.4	T14G8.4	WBGene00011772	0.922171	116.08	293.62	51.2196	0.505386	3.39479	30.5233	1.0407	2.19629	1.93724	1.00518	2.67061	5.4943	2.10103	2.36375	1.88621	2.04823	3.60739	1.36172	2.67022	2.50342	1.3571	4.49837	4.33438	9.06784	4.69193	5.77324	3.44018	5.62608	6.60938	26.7458	7.68881	4.89568	2.4399	1.23595	3.40011	5.40233	4.35247	2.5366	3.98812	6.16386
flp-9	C36H8.3	WBGene00001452	121.789	115.713	321.965	647.591	142.284	744.006	94.4289	272.892	334.881	268.173	364.896	136.552	344.934	61.1187	249.015	205.636	272.708	328.367	246.187	240.49	264.78	319.372	165.399	800.274	2152.76	64.9497	420.518	390.469	709.966	621.566	133.346	350.204	215.578	519.771	268.3	278.546	1185.46	17389.8	5333.1	99.4438	382.812
cysl-1	C17G1.7	WBGene00007653	219.018	115.627	150.085	199.437	99.8909	99.016	82.8676	65.7711	803.891	36.2323	36.3053	67.8685	74.3184	31.6993	101.958	75.3702	707.171	64.6346	101.747	58.382	52.2919	48.0766	58.5309	74.7365	250.326	94.6834	61.5197	38.8856	61.6879	47.4915	74.2607	99.3575	74.9657	72.3285	41.9648	61.0465	87.4212	51.7893	53.0392	20.9859	39.2626
gst-36	R07B1.4	WBGene00001784	25.341	115.496	17.0994	110.979	15.6933	36.0406	33.9245	23.8371	188.245	16.6954	22.7729	10.6603	20.9304	20.771	19.6534	19.9234	16.6609	23.6508	7.99814	165.513	46.072	35.9227	39.8655	23.5496	38.8397	55.7302	30.7534	28.3378	37.7015	45.6669	26.6299	24.6089	29.7886	31.2773	39.4273	22.2915	27.1075	23.2908	25.4712	9.61044	58.5532
R02D5.4	R02D5.4	WBGene00010978	0	115.331	0.141433	0	0	0	0	0.363557	0	0.29323	0.619334	0	1.13007	0.0998084	0.193033	3.62063	12.3271	1.69136	0.262651	0.421592	1.12815	0.568239	0.0989724	0.214174	1.94808	1.45664	1.17256	0.776727	0.507979	0.996725	0	0	0.6424	0.314152	0.178236	1.00644	0.636588	0.341645	1.01742	0.245576	0
C04E6.7	C04E6.7	WBGene00015423	4.68904	115.03	28.8828	3.6721	1.81601	4.62631	3.59321	4.53516	2.42829	47.4413	10.7907	102.856	5.44477	3.85138	7.15837	3.88229	44.6354	8.6564	6.9471	10.1919	70.0037	36.6725	7.72542	28.1033	5.63818	7.00488	14.576	7.63742	13.3888	17.3067	24.3779	31.7433	8.26954	27.7047	16.0181	9.96949	34.1244	24.911	40.7286	2.18966	29.8127
arx-3	Y79H2A.6	WBGene00000201	82.2266	114.932	51.929	35.2147	58.6437	89.1698	120.1	87.2709	80.6563	73.9063	57.5347	53.7814	70.1106	58.4669	68.7637	116.154	53.7321	112.773	50.0764	83.3925	77.9362	79.1009	64.2346	69.3952	66.1536	53.0095	93.7286	60.5747	77.7603	66.1606	67.5132	51.4869	64.6882	60.6179	42.3531	63.5166	69.0408	89.3466	71.7844	151.84	68.8561
tts-1	F09E10.11	WBGene00006650	162.434	114.882	67.3453	136.059	21.3358	37.7213	61.5796	53.8557	27.5635	147.094	121.093	100.268	181.405	63.8911	68.1715	239.236	145.342	85.0354	22.5073	277.196	328.684	409.635	103.711	103.847	55.879	748.978	86.6463	80.8333	116.889	147.09	549.461	166.778	133.428	36.0861	31.854	235.713	114.919	59.8713	349.916	74.5172	198.857
44713	T24H10.7	WBGene00012005	19.9982	114.771	79.5191	32.0274	4.8516	5.13643	59.6596	6.05632	135.294	4.20061	3.5227	3.02128	33.1874	20.1126	3.35805	52.4968	35.5655	30.7044	14.3687	4.10762	3.25658	2.73295	3.3635	4.14532	4.80491	2.49048	6.5373	3.29788	7.47784	4.92416	2.67328	1.78608	8.51125	7.84609	2.315	0.755701	5.8949	4.42377	6.4857	2.78923	2.62482
rpt-5	F56H1.4	WBGene00004505	109.146	114.685	91.0757	58.8739	53.2814	86.4451	124.996	82.3952	109.555	84.4707	63.3402	76.7735	210.765	74.9371	134.697	159.415	75.6563	138.861	70.9743	100.762	126.745	110.914	83.7748	81.0087	129.32	80.0828	135.427	82.4859	110.408	109.004	108.945	64.1298	130.455	123.171	81.3418	81.3902	175.229	110.314	109.34	159.248	100.062
T04C12.8	T04C12.8	WBGene00011430	9.04779	114.604	7.37902	6.79415	0.399833	2.3322	16.8424	5.3114	1.8719	4.86392	4.37857	1.0133	19.1609	6.83347	5.49486	22.0084	3.84818	12.1181	2.96025	5.47623	4.07655	5.77619	6.74382	21.7096	5.75748	14.0104	2.44221	4.27856	7.35452	9.87624	0.931656	0	6.3535	3.42668	3.79124	2.02693	12.0409	9.34936	13.4699	4.23899	5.16379
akir-1	E01A2.6	WBGene00017088	81.5589	114.505	62.0027	60.3669	42.0574	51.2205	95.0139	202.703	61.4407	72.4431	67.9686	78.5997	95.8254	74.1819	117.062	86.4976	45.0573	342.314	50.8682	75.0719	123.217	108.643	59.3319	88.3329	123.213	112.472	93.5183	69.782	96.0702	87.2564	88.8346	70.295	82.978	74.0222	62.8592	80.753	117.805	119.826	104.901	155.236	94.7239
C37H5.13	C37H5.13	WBGene00016511	108.827	114.449	42.1282	32.8381	48.599	83.8448	101.59	43.8776	59.5816	38.7063	43.0744	40.4378	40.6954	27.8375	32.1541	61.6434	35.1937	113.967	39.3861	28.5972	42.2237	48.648	30.8056	44.5111	57.7067	22.2668	32.6348	22.0975	42.0514	31.0433	29.1117	28.3878	34.1155	44.1024	32.7488	32.5476	52.4505	61.1665	74.1132	55.4962	32.8216
F23H11.7	F23H11.7	WBGene00017762	0.996233	114.133	1.11077	0.153855	21.9254	32.4234	6.89526	13.818	4.15355	9.41559	1.11787	1.26088	1.17905	1.99465	0.872915	1.06121	6.31627	21.2939	3.204	4.33649	2.27612	4.64523	2.80084	3.04234	0.647784	2.65356	5.70628	6.30234	6.51602	5.2428	3.24334	5.3809	7.55506	1.74062	1.6732	2.84035	6.14596	9.44276	2.11695	0.380194	3.37184
cdc-37	W08F4.8	WBGene00021097	98.1567	114.13	45.1751	36.4795	73.4943	127.505	167.453	125.695	103.853	85.4042	47.2844	74.9341	181.874	61.5629	88.827	129.394	63.8883	179.895	62.6024	78.5198	108.974	75.1542	83.1098	65.3471	101.819	61.52	208.491	118.517	132.393	129.277	64.6149	68.1415	113.641	58.806	61.9272	80.0644	88.3174	91.6846	83.9606	102.622	88.9966
rpb-10	Y37E3.3	WBGene00021347	56.9811	113.499	32.5116	28.7686	21.1437	25.0094	46.4608	65.0594	18.4265	37.9284	135.165	21.3658	49.5329	39.0188	54.1194	31.3968	27.7473	102.981	39.5175	69.0036	59.3962	44.5004	58.5475	60.085	64.7083	66.1074	57.686	58.8677	55.5465	49.0889	36.8087	33.763	55.0953	34.7034	42.3977	50.719	42.8126	32.0275	51.5343	71.0781	49.9773
C51F7.4	C51F7.4	WBGene00219860	0.711807	113.486	3.60859	9.82972	5.96666	2.96639	39.513	1.30217	17.8342	234.523	315.113	5.63914	0.466476	2.73648	0	145.117	16.4975	2.06307	3.12547	22.8265	83.374	108.461	1.49995	0	96.4121	4.98647	3.90091	2.53055	3.75907	0	0	4.02874	30.8805	1.51038	40.25	0.481454	0.588083	1.52252	117.677	2.95717	41.4173
ima-3	F32E10.4	WBGene00002074	162.951	113.31	117.739	57.0059	49.655	53.3698	155.141	183.835	99.771	89.7983	114.951	77.1049	264.789	104.881	179.965	143.622	72.015	271.504	97.9257	137.052	179.156	178.671	123.516	134.297	184.304	113.002	143.742	125.707	151.071	141.643	123.774	79.1852	141.039	222.735	133.619	89.5275	183.314	174.199	118.965	227.057	172.701
his-74	W05B10.1	WBGene00012276	33.6182	113.299	21.0189	35.3264	184.637	16.5801	24.1848	46.2716	22.3536	31.8327	25.0175	23.2755	77.736	54.2976	66.8714	22.1887	24.5059	62.0712	21.8357	49.1249	205.657	59.6544	108.733	30.3526	39.313	118.077	85.9749	64.4634	65.3292	61.7363	42.2597	42.7361	101.292	232.514	18.3326	37.5386	43.2814	27.6934	100.714	421.478	65.6421
rpt-6	Y49E10.1	WBGene00004506	118.529	113.239	84.0211	62.8283	44.9879	88.6678	126.251	92.1228	85.368	108.732	76.2162	96.1268	198.696	74.2064	154.486	159.468	78.8764	159.824	58.978	106.995	132.68	122.241	112.746	65.6225	142.508	82.0483	197.961	108.451	121.652	123.151	153.524	72.0573	122.473	135.644	94.5206	69.687	174.558	131.024	149.2	233.101	113.214
hpo-18	F32D1.2	WBGene00017982	338.635	112.918	221.831	272.938	247.294	251.242	276.648	248.883	202.304	249.912	224.076	159.985	285.143	371.815	399.786	261.904	186.482	327.376	271.07	394.437	378.631	436.597	252.842	368.599	211.958	441.858	207.499	314.087	276.368	301.458	238.654	216.734	458.44	295.389	271.725	260.502	372.635	312.051	341.084	191.771	349.322
mtm-3	T24A11.1	WBGene00003476	80.6768	112.505	61.4616	60.9711	16.4234	33.248	114.261	44.9687	117.651	36.1144	33.7498	65.9651	120.59	60.828	65.3609	99.1806	108.368	64.9465	53.0094	57.5587	122.417	115.308	73.8887	42.9427	63.88	62.987	149.669	61.7579	90.1722	85.7903	87.0228	42.5522	79.1376	49.0268	53.6267	37.3002	143.816	95.8029	103.942	70.6051	86.6595
F58F12.1	F58F12.1	WBGene00019061	244.296	112.272	195.739	151.006	218.271	224.859	243.242	248.836	170.633	197.462	212.935	173.176	202.895	243.547	245.135	220.873	188.325	329.623	191.47	448.412	264.307	339.545	257.162	382.499	238.601	302.319	298.896	298.724	329.517	323.519	213.837	235.747	313.118	199.217	196.74	257.685	289.566	313.092	239.617	124.007	411.202
pptr-2	C13G3.3	WBGene00007554	129.339	112.25	18.8319	17.0902	6.24554	7.37341	11.5487	15.172	27.991	14.9992	28.0423	72.0573	30.7542	17.2241	20.8756	69.3048	33.6926	26.4316	10.7111	26.3988	63.8661	46.2668	31.676	26.4551	41.0679	23.0021	61.7758	35.5409	42.232	50.9687	28.6991	52.4567	26.7539	16.515	118.64	16.6862	77.985	52.1239	49.3681	17.1923	52.6298
sgt-1	R05F9.10	WBGene00019893	151.537	112.199	96.3681	80.2943	66.8521	99.1176	128.969	115.86	106.96	120.082	88.0602	130.875	147.615	145.905	115.322	131.224	80.4832	205.916	138.101	138.489	157.687	144.956	80.5722	103.64	151.746	98.4546	105.861	108.497	134.884	123.989	118.434	84.5274	249.624	131.315	84.3569	119.521	177.285	133.857	167.933	182.787	141.17
unc-14	K10D3.2	WBGene00006753	66.3898	111.42	94.3367	92.265	32.9748	55.6914	85.4503	71.8443	211.458	79.7564	89.3316	188.324	136.339	131.742	173.005	141.79	77.8645	105.235	71.5537	97.7037	167.805	301.213	65.6484	97.0772	97.7665	85.0256	54.103	56.0899	77.8035	104.948	166.665	87.746	100.125	119.988	180.645	52.4074	235.636	156.868	170.16	118.9	155.256
die-1	C18D1.1	WBGene00000995	23.314	111.408	10.2083	27.348	31.7335	5.24037	4.33822	18.6108	3.39852	8.6417	11.0463	5.14414	31.0549	51.6461	12.1433	11.0723	31.3121	59.5514	26.9687	36.4412	19.178	19.0445	16.9455	16.4572	9.1436	49.4563	58.1538	21.3426	52.7765	33.0067	112.962	18.6712	12.2181	9.99111	36.5732	14.3909	17.9957	19.106	17.0299	2.93053	25.932
F07G6.11	F07G6.11	WBGene00304813	52.3222	111.236	14.7641	17.989	178.39	7.0148	4.27662	139.853	71.7856	119.065	20.7655	19.5852	220.914	6.96295	9.35602	6.11477	14.528	98.9523	18.7158	3.18065	22.7732	8.66338	24.7849	6.40719	7.26762	6.31403	38.0042	21.6558	20.7162	11.0117	6.00658	5.44884	7.27591	247.601	6.99727	7.68461	5.22416	8.88983	6.75576	133.407	5.37433
dpy-5	F27C1.8	WBGene00001067	416.712	111.225	379.037	669.037	297.219	167.012	305.254	378.89	406.27	362.034	231.378	545.993	936.433	742.481	227.937	237.247	292.414	412.504	222.733	2050.39	677.411	474.929	631.857	710.936	149.268	87.1952	645.585	515.343	569.344	687.054	332.329	405.971	620.093	430.797	214.492	544.411	419.923	365.557	518.505	177.822	1063.22
htz-1	R08C7.3	WBGene00019947	141.366	111.039	147.144	71.5101	117.634	76.4789	122.252	133.125	91.236	221.249	224.162	118.964	175.317	128.581	204.824	98.3548	72.1041	252.18	89.8328	161.591	322.689	220.113	183.78	189.499	232.874	246.374	270.918	195.279	211.333	188.2	116.9	126.484	175.645	153.813	93.2526	114.363	179.204	223.002	219.894	594.482	193.459
F54G2.4	F54G2.4	WBGene00219971	8.19133	111.001	3.38898	0	1.16154	1.50342	3.39851	5.35943	22.0988	3.99507	15.9866	0	13.0742	5.62919	6.38693	8.49382	3.42307	28.6379	10.7598	1.76731	14.2318	1.40275	8.85156	11.0847	70.5509	3.92714	7.59398	4.6483	9.27902	3.88761	44.2326	0	5.2032	21.1079	4.30746	25.0069	13.1619	17.3788	15.5168	0.184303	3.25768
vem-1	K07E3.8	WBGene00006890	43.9594	110.952	29.1497	17.3425	60.936	193.1	141.113	56.874	131.846	28.3191	31.0198	47.7244	35.0611	30.4407	32.1616	34.385	40.1794	77.5538	158.098	66.994	54.2088	47.236	41.4477	42.5968	35.1354	89.7387	64.6505	49.5079	59.9986	52.4718	38.3981	27.7591	57.8088	27.8296	21.7478	34.4436	88.1157	68.9919	50.9885	21.7351	55.1646
Y34F4.2	Y34F4.2	WBGene00021337	1.93683	110.876	0.456331	1.27699	3.10601	21.5534	0.569904	0.527332	0.323222	0.533057	0.732951	1.08149	3.03127	0.279329	0.396662	1.85841	5.61818	7.79645	0.138357	1.06341	0.760624	0.554066	0.844879	0.775413	0.147858	1.30766	0.91191	0.552854	1.1447	0.846487	0.836556	0.331082	4.44007	0.251809	0.221354	0.356092	1.9538	3.60835	3.73502	0.205454	0.891555
tram-1	C24F3.1	WBGene00007696	181.852	110.837	165.992	111.869	43.858	83.3113	175.115	109.085	99.4524	83.6928	72.5031	98.567	174.89	147.566	101.174	140.457	70.8403	167.283	67.7569	156.904	112.587	87.2323	123.695	79.9816	112.51	71.994	146.675	107.465	159.584	156.523	113.83	74.3689	111.307	152.572	70.8337	87.9121	107.236	139.678	107.416	87.0096	105.869
H27M09.6	H27M09.6	WBGene00194992	29.42	110.733	192.906	1088.17	1186.58	245.805	41.287	115.372	982.382	75.2834	78.2549	689.348	32.984	183.297	30.056	67.9339	419.684	60.4128	114.804	51.8873	122.14	44.0416	125.101	105.829	49.2285	2888.64	101.772	188.122	70.7912	101.027	450.212	358.704	668.03	767.628	61.4269	497.21	54.7272	32.4955	137.898	333.551	88.7609
cas-1	F41G4.2	WBGene00000294	17.1857	110.629	14.7895	10.5142	7.31784	7.76529	19.1857	29.3543	12.9163	23.0963	19.0239	16.0147	25.3121	22.1676	11.2405	22.4328	15.6059	37.738	8.73325	35.292	29.6683	25.8058	24.5334	28.4382	21.4992	31.9327	22.7569	23.4784	29.5103	28.6465	135.855	19.6639	18.3293	15.4472	14.786	25.1128	20.9476	27.5334	22.1629	51.4835	29.5511
adah-1	C06G3.5	WBGene00015551	42.7731	110.41	35.7052	103.205	29.4342	31.0606	47.6368	19.1374	145.638	34.6529	32.1422	28.7097	48.7159	78.9295	37.2871	70.3967	37.6169	38.7557	22.4073	49.2504	50.6746	63.8992	27.4167	32.3313	35.0446	54.6354	28.694	41.9713	37.995	49.4405	60.8171	32.7835	62.0429	21.6041	20.2094	33.9532	40.527	47.3166	39.947	69.4415	65.9848
T06G6.3	T06G6.3	WBGene00011545	40.182	110.388	2.19764	0.442562	9.78653	26.5347	111.995	22.9807	93.3105	1.35676	1.18156	0.996507	0.850208	0.494223	1.80157	45.5399	50.4124	13.4268	25.7733	2.33822	0.934841	1.53419	1.96578	2.98584	4.53784	4.27664	3.27794	3.52394	14.9048	3.90614	1.3093	1.94719	12.095	0.846626	1.26568	1.22937	3.8123	2.41378	1.8586	0.21613	2.4201
swsn-1	Y113G7B.23	WBGene00004203	76.9745	110.309	67.1126	44.2549	50.9532	63.5043	68.0492	93.4942	65.9769	61.5505	52.0462	58.8528	70.3969	61.9693	83.1698	102.338	51.0939	118.524	64.4988	73.6608	88.2781	98.1517	51.1918	88.4981	98.5044	39.5031	93.3203	65.2123	80.0832	65.172	62.9985	59.3444	65.4406	77.9448	68.011	60.2874	96.2168	110.575	67.7293	169.43	74.4332
MTCE.19	MTCE.19	WBGene00014463	5.89755	110.207	30.5727	595.644	215.716	28.1577	6.90283	53.0348	143.725	68.9846	406.295	632.122	34.7467	282.928	15.8098	42.1342	449.523	18.1744	128.762	31.0598	67.3622	41.5925	5.05197	70.6296	20.5407	200.476	24.2792	52.6434	15.1876	82.4156	699.973	1324.62	263.111	119.855	55.3102	226.915	76.191	39.0176	73.8672	29.4454	409.393
nhr-158	C17E7.6	WBGene00015901	101.281	110.207	18.5024	0.932203	5.9349	11.1673	48.6436	9.39286	83.9199	2.84174	2.07843	0.538144	0.877254	0.440033	2.19003	126.603	22.4135	50.635	4.98206	2.52024	1.24338	2.05904	3.9671	4.83758	1.55991	7.88999	6.2428	2.35739	15.0668	4.20273	1.69966	2.98679	5.7838	2.01369	1.29352	3.82686	3.90885	4.67347	2.01211	0.245531	1.47914
daf-8	R05D11.1	WBGene00000904	32.3449	109.863	16.9828	12.8257	6.06948	15.3759	44.9745	49.1985	80.2534	10.3336	13.3051	14.8415	23.3046	13.9514	26.225	368.049	19.5742	31.2861	8.60642	23.5535	20.9618	22.659	11.8063	17.0994	20.4678	7.78427	19.2809	13.3635	20.1947	16.9642	25.241	13.5288	20.4364	15.318	15.3903	9.0539	38.1905	21.046	21.7046	12.0265	20.6718
plp-1	F45E4.2	WBGene00004046	139.162	109.832	100.616	56.436	71.9248	92.5576	149.037	106.848	83.5139	176.055	163.99	69.6889	127.776	125.131	121.783	165.629	93.0709	162.06	119.379	178.127	193.509	142.896	94.3548	135.526	218.003	123.452	111.919	96.695	134.964	139.285	130.671	95.6873	170.834	105.788	93.4248	112.14	152.189	148.143	137.57	279.217	144.754
CD4.19	CD4.19	WBGene00235161	378.706	109.813	126.243	134.021	108.063	29.6285	419.889	129.871	141.365	1794.3	2742.54	115.47	163.046	652.402	55.7818	591.968	100.01	855.781	169.355	74.4234	151.667	156.593	99.8952	363.106	225.264	594.571	128.214	389.944	141.882	338.483	400.903	170.612	183.08	358.94	44.4443	462.894	208.59	156.343	253.695	440.945	152.14
C50C3.14	C50C3.14	WBGene00077517	68.6986	109.463	41.9148	236.451	239.582	106.79	69.0365	169.129	121.679	88.1432	212.172	175.715	88.778	178.168	77.7314	58.4425	474.468	119.938	537.852	21.8618	331.516	120.812	123.504	111.914	162.182	109.547	79.9208	236.238	103.411	122.295	207.237	399.776	97.8015	183.018	157.913	218.987	77.3986	78.9623	95.9193	228.982	80.5455
ucr-1	F56D2.1	WBGene00018963	163.548	109.451	108.749	73.7259	103.16	120.569	178.894	155.041	151.399	224.263	189.542	116.099	140.659	165.069	117.216	145.584	122.353	192.173	86.3177	245.457	200.21	229.842	158.489	190.563	158.882	178.173	165.215	164.944	190.369	347.357	120.905	137.967	200.648	127.93	109.02	263.826	178.113	190.528	171.669	107.149	286.496
egli-1	D2013.10	WBGene00006520	21.254	109.25	23.2024	16.5076	12.1227	18.4255	32.3536	21.5676	24.8269	21.6096	21.9737	16.4317	24.2183	17.0415	19.8821	19.4363	11.6392	25.4818	7.3601	22.5448	23.6531	16.849	12.5188	19.5875	32.8991	8.9075	12.9402	12.4594	17.8503	16.4408	17.6908	12.8516	20.8083	18.1921	25.354	7.54046	25.843	22.6703	11.0264	24.7894	12.2678
gob-1	H13N06.3	WBGene00001649	46.7758	109.201	14.6205	12.5601	11.8764	20.8868	28.0994	20.8424	21.2929	16.3703	12.5752	11.5785	25.607	19.8014	25.1316	43.9364	18.1668	35.248	11.3425	37.1627	32.5226	36.4687	24.7644	28.4966	29.5629	22.6597	26.2993	23.1663	30.1737	32.5547	21.6278	15.5428	27.1357	14.7786	15.5223	20.8364	31.8973	26.6109	28.3466	15.9759	41.8339
MTCE.2	MTCE.2	WBGene00014451	11.3732	109.052	34.2611	187.951	99.5198	19.5123	11.6765	36.2509	15.6973	50.0838	387.254	95.2978	21.4308	243.659	22.8753	20.761	821.72	6.84574	100.993	9.40818	27.3681	14.9522	14.7477	52.772	6.45254	100.534	17.4164	54.5975	17.8972	116.525	389.785	1190.79	165.088	113.763	49.3114	104.256	97.8369	17.906	74.5756	26.2665	282.044
K01A6.6	K01A6.6	WBGene00010448	2.82967	108.882	20.787	3.36309	18.9768	85.0022	24.318	3.00276	5.30571	4.70108	2.80888	75.4116	3.64801	1.12288	3.30076	3.50712	3.15668	55.8688	19.3407	3.26288	2.30054	22.8749	3.5142	8.97952	63.8571	1.72259	7.13294	6.34425	11.3972	8.05659	2.57789	5.00836	17.2895	15.3935	3.89411	13.2105	20.3472	8.95323	3.9838	0.692323	9.68201
cct-6	F01F1.8	WBGene00000381	139.868	108.612	127.444	109.371	78.9604	107.721	142.759	182.691	141.516	594.518	151.842	407.26	338.843	159.935	484.352	188.61	120.915	208.467	178.44	184.473	314.289	219.675	109.109	167.928	182.108	120.214	126.583	134.839	148.402	162.976	263.563	254.279	285.812	141.441	109.619	180.5	194.641	165.864	253.553	327.868	182.071
jnk-1	B0478.1	WBGene00002178	24.6122	108.575	39.7496	40.6156	14.5697	53.3526	29.5025	27.167	52.7736	34.1091	26.6981	26.5703	41.7642	14.186	66.239	33.8523	45.9489	49.6064	25.813	20.0723	108.336	57.7257	14.4517	36.9022	74.5436	16.4488	20.5914	16.8056	26.5795	24.0483	53.2295	27.5795	29.7547	34.5815	52.7068	11.2251	76.369	70.5733	96.6757	17.0557	41.7204
F10G8.10	F10G8.10	WBGene00196146	37.7039	108.498	65.4086	12.3107	26.1413	18.3982	32.3947	12.8746	0.779389	20.4358	29.7767	11.0316	65.8323	7.67393	40.8727	31.5695	26.6322	26.518	30.0111	22.309	48.975	31.8602	26.7864	36.2336	34.0946	6.16222	62.7534	21.3131	22.8189	21.2098	27.0259	34.417	16.5268	13.6817	59.3945	26.0594	53.9092	93.7568	27.791	14.1804	29.4997
hlh-11	F58A4.7	WBGene00001955	175.971	108.328	107.871	42.9883	46.5252	85.3215	114.757	77.0401	41.3906	85.8287	85.6093	40.0989	89.1243	105.864	125.777	78.9568	48.6911	174.989	76.4329	140.65	135.066	159.667	82.3134	140.648	192.333	81.1818	73.6343	76.9402	102.103	87.0276	102.299	85.8947	84.6384	78.7458	110.969	68.1005	209.301	159.957	130.326	94.9983	125.554
M70.4	M70.4	WBGene00019786	11.9837	108.265	13.5699	4.55645	5.72314	7.72203	12.3428	9.45547	14.3599	9.52788	6.70351	16.2583	13.769	10.3248	16.1445	18.9749	9.39924	14.8323	8.05548	15.3565	16.9701	17.7902	13.6503	13.0012	12.5137	9.79423	31.9958	15.5198	19.2296	16.4759	12.7658	7.50487	10.6595	11.3516	10.7766	11.0847	15.0825	16.2818	16.6132	13.3538	14.2491
[truncated: 30,052 more rows]
