# Supplementary material for: VISTA: visualizing the spatial transcriptome of the C.elegans nervous system
Source: Bioinform Adv. 2023 Sep 27;3(1):vbad127. doi: 10.1093/bioadv/vbad127 (PMC10560093; doi:10.1093/bioadv/vbad127)
Supplement: vbad127_Supplementary_Data [file vbad127_supplementary_data.zip › Single_Cell_TPM_threshold2.xlsx]

## Sheet: single_neuron_GE_TPM_021821_lib
Gene_Name	Sequence_Name	Wormbase_ID	ADA	ADE	ADF	ADL	AFD	AIA	AIB	AIM	AIN	AIY	AIZ	ALA	ALM	ALN	AQR	AS	ASEL	ASER	ASG	ASH	ASI	ASJ	ASK	AUA	AVA	AVB	AVD	AVE	AVF	AVG	AVH	AVJ	AVK	AVL	AVM	AWA	AWB	AWC_OFF	AWC_ON	BAG	BDU	CAN	CEP	DA	DA9	DB	DB01
aap-1	Y110A7A.10	WBGene00000001	39.9063	27.7129	24.2134	31.0903	48.93	10.0983	20.1521	15.0693	27.4922	55.633	28.7492	24.6024	5.15537	195.218	37.4819	12.043	25.4053	49.1898	20.3472	17.8886	37.8529	49.477	16.1384	92.853	36.7264	50.3823	51.0298	38.2228	7.37884	22.8077	45.9928	39.7782	10.4834	39.3014	15.172	25.1217	32.176	74.4323	51.9155	22.6468	26.1859	45.4271	29.4414	17.1765	18.8392	11.3883	16.8156
aat-1	F27C8.1	WBGene00000002	0	0	0	16.6794	0	0	0	0	0	0	0	0	0	0	0	25.2738	0	0	0	57.1204	0	0	0	0	0	0	0	0	0	0	0	0	0	0	0	0	0	0	0	0	0	0	0	47.0911	77.3232	63.8859	25.2433
aat-2	F07C3.7	WBGene00000003	0	0	0	0	29.8329	0	0	2.41939	20.2783	0	3.6234	6.39971	0.896855	59.7406	3.60159	14.6585	22.191	0	0	0	0	0	0	0	4.60385	1.69579	0	0	0	0	10.8178	0	0	0	0	8.59163	72.5168	28.4946	12.8174	6.55596	7.69713	0	7.27169	4.27491	0	5.16249	2.4621
aat-3	F52H2.2	WBGene00000004	12.1872	0	16.2668	4.32281	75.0719	0	0	24.7175	18.1905	8.4322	38.6602	10.6397	0	0	0	0	0	0	23.9571	18.8127	21.8261	4.02224	17.3122	10.3803	19.0963	5.60118	0	10.5121	6.77744	0	13.7811	184.42	8.80908	11.9564	3.2327	0	5.11971	18.101	0	12.0427	5.4886	0	0	0	0	0	0
aat-4	T13A10.10	WBGene00000005	0	0	0	0	0	0	0	0	0	0	0	0	0	0	0	0	0	0	0	0	0	0	0	0	0	0	0	0	0	0	0	506.967	0	0	0	0	0	0	0	0	0	0	0	0	0	0	0
aat-5	C55C2.5	WBGene00000006	44.5004	19.1658	0	0	31.0129	183.396	75.3059	30.8451	0	31.53	63.4419	46.2151	39.9852	0	0	38.622	75.5544	45.4802	10.0064	0	0	0	5.38119	41.2692	165.466	53.8315	55.1807	76.9803	57.4752	25.2366	0	24.7024	17.3958	34.1772	44.9174	5.36118	65.3856	0	0	40.5833	13.896	0	8.56867	87.9251	42.7688	99.1206	75.075
aat-6	T11F9.4	WBGene00000007	0	0	0	11.4747	0	0	0	35.6081	0	0	0	0	1.05284	0	0	3.59374	0	0	12.4858	1.26692	0	0	0	0	0	0	0	0	0	0	0	0	0	0	0	0	0	0	0	0	0	0	0	0	0	0	0
aat-9	Y53H1C.1	WBGene00000010	0	0	8.25223	4.01456	36.1253	2.1621	9.38629	4.01012	9.01731	1.25523	2.28207	0	7.95269	0	0	0	7.17286	2.5819	5.96561	0	3.65214	7.95516	2.53381	1.78521	1.85292	2.46157	15.5945	6.36666	2.21655	0	0.363268	2.67104	0.571575	4.94704	0	5.31183	0	0	0	0	3.93105	10.6858	2.95382	5.09598	0	2.30253	0.496235
abf-1	C50F2.9	WBGene00000012	0	9.74301	0	0	0	0	0	0	0	0	0	0	0	0	0	0	0	0	0	0	0	0	0	0	0	0	0	0	0	0	0	0	0	0	0	0	0	0	0	105.268	0	0	0	0	0	0	0
abf-2	C50F2.10	WBGene00000013	0	0	0	0	0	0	0	0	0	0	0	0	0	0	0	0	0	0	0	0	0	0	0	0	0	0	0	0	0	0	0	0	0	0	4.85037	0	0	0	0	0	0	0	0	0	0	0	0
abf-3	F54B8.5	WBGene00000014	0	0	0	0	0	0	0	0	0	0	0	0	1.94468	0	0	0	0	0	0.993108	0	20.2252	0	0	0	0	0	0	0	0	0	0	0	0	0	0	7.01791	0	0	0	0	0	0	0	0	0	0	0
abl-1	M79.1	WBGene00000018	0	41.7612	3.0258	3.6081	0	186.093	8.93656	32.2276	9.41618	27.7839	18.2102	11.9452	18.8495	0	0.436278	21.6034	9.75872	32.9162	14.417	21.1354	6.49977	5.21979	6.06568	22.2871	72.634	47.938	67.2949	63.8569	36.8524	74.4687	7.56293	40.6801	0	51.729	3.30489	55.7866	17.4619	0	18.8796	28.5382	12.2655	24.7374	41.5699	29.2342	0	25.7079	19.771
abt-1	C24F3.5	WBGene00000019	0	0	0	0	0	0	0	0	0	0	0	0	0	0	0	0	0	0	0	0	42.3787	0	0	0	0	0	0	0	0	0	6.36552	0	0	0	0	0	327.201	0	10.9974	0	0	0	0	0	0	0	0
abt-2	F12B6.1	WBGene00000020	0	13.3561	17.1532	39.1521	2.53675	1.01136	9.1261	5.73938	23.04	6.60456	9.07608	5.9934	39.4589	0	0.436278	5.64665	1.70442	19.9108	9.19306	29.117	28.3518	95.2245	39.2238	7.89411	19.7565	13.8768	40.5928	5.73133	4.87048	31.1666	2.80734	0	0	18.0326	23.3612	6.63524	84.2441	0	8.24591	5.7747	36.4046	15.5766	5.7235	53.6975	77.3232	42.4252	14.6206
abt-4	Y39D8C.1	WBGene00000022	0	0	0	0	8.74426	0	0	0	0	0	0	0	0	0	0	0	0	0	0	0	0	0	1.81574	0	0	0	0	0	0	0	0	0	0	0	0	0	0	0	0	0	0	0	0	0	0	0	0
abt-5	Y53C10A.9	WBGene00000023	0	0	0	0	0	0	0	0	0	4.93387	0	0	0	0	0	0	5.79502	0	0	0	0	1.58074	0	0	0	0	0	0	0	0	0	0	0	0	0	0	9.83994	3.20412	0	0	0	0	0	0	0	0	0
abu-5	Y105C5A.4	WBGene00000028	0	0	0	0	0	0	0	0	0	0	0	0	0	0	0	0	2.30706	0	0	0	0	0	0	0	0	0	0	0	0	0	0	0	0	0	0	0	0	0	0	0	0	0	0	0	0	0	0
abu-7	C03A7.8	WBGene00000030	0	0	5.59911	0	0	0	0	0	0	0	0	0	0	0	0	0	0	0	0	0	0	0	0	0	0	0	0	0	0	0	0	0	0	0	0	0	0	0	0	0	0	34.2388	0	0	0	0	0
abu-11	T01D1.6	WBGene00000034	0	0	10.9902	0	2.21016	0	0	0	0	0	0	0	0	0	0	0	0	0.386501	0.689943	0	27.5131	14.3612	0	0	1.37087	8.31496	0	0	0	0	0	6.79296	0	0	0	11.322	7.2081	0	0	0	0	4.8661	0	0	0	0	0
ace-1	W09B12.1	WBGene00000035	0	0	0	0	0	0	0	0	0	0	0	0	0	0	24.5756	0	0	2.48917	0	0	0	0	0	0	0	0	0	0	0	0	0	0	0	0	0	0	6.29788	0	2.42847	0	0	0	57.2819	0	0	0	0
ace-2	Y44E3A.2	WBGene00000036	0	0	0	0	0	0	0	0	0	0	0	0	0	0	0	170.462	0	0	0	0	0	0	22.9987	0	33.5581	40.182	0	0	99.3872	0	0	0	0	0	0	0	0	0	0	0	0	0	6.45686	142.777	23.1486	30.622	11.7401
ace-3	Y48B6A.8	WBGene00000037	84.7219	0	0	0	0	0	75.9914	709.755	0	55.159	117.429	382.471	0	0	46.0657	0	0	0	0	0	0	0	0	29.245	0	0	0	0	107.071	0	0	0	0	0	0	0	0	0	0	0	114.477	792.257	89.052	29.5188	0	92.3074	0
ace-4	Y48B6A.7	WBGene00000038	0	0	0	0	0	6.07564	7.09342	18.4883	0	1.67247	3.84382	3.50819	0	0	0	0	0	2.39244	0	1.24814	0	0.580926	0	0	0	0	0	3.23654	0	0	0	0	0	0	0	0.304099	0	0	0	0	0	10.4621	0	0	0	0	0
aco-1	ZK455.1	WBGene00000040	0	0	0	12.2354	0	0	0	4.43279	0	4.60682	0	7.20895	2.82364	0	7.67423	29.5364	28.0109	0	2.78736	0	2.45331	3.95761	4.3464	0	0	0	5.31993	6.65392	0	0	5.44651	0	0	0	0	0	0	0	7.31286	0	0	34.9937	0	14.0288	0	42.0102	83.5852
aco-2	F54H12.1	WBGene00000041	51.5895	47.2698	27.704	27.8083	102.671	18.0908	46.2345	32.9622	77.8932	99.0065	93.3981	22.5609	19.1946	0	23.826	77.516	30.1383	55.5236	67.8428	14.7785	70.0018	18.1787	34.1919	45.1818	73.6792	19.6749	50.0325	81.6064	35.9747	54.4348	69.5019	37.038	27.4978	84.5241	14.531	117.871	92.8704	86.609	55.6138	78.9636	21.5565	68.6195	94.0351	109.223	0	95.3527	115.014
acr-2	K11G12.2	WBGene00000042	47.3288	0	0	0	0	0	22.6817	0	0	12.4576	26.4743	118.616	0	152.533	9.56366	550.43	0	0	0	0	0	0	0	0	0	0	0	0	109.957	90.7753	67.5441	0	65.6562	0	0	23.0865	0	0	0	0	0	0	0	424.007	381.342	730.619	445.337
acr-3	K11G12.7	WBGene00000043	0	0	0	0	0	0	0	0	0	0	0	0	0	0	0	0	0	0	0	0	0	0	0	0	0	0	0	0	0	0	0	0	0	0	0	0	0	0	0	0	0	0	0	0	0	0	0
acr-5	K03F8.2	WBGene00000044	0	0	0	0	0	0	0	0	0	0	0	24.2863	0	0	0	0	0	0	0	0	0	0	0	0	0	0	0	0	0	123.815	0	0	0	0	0	0	0	0	0	0	0	0	0	0	0	10.9332	9.27935
acr-6	ZK973.5	WBGene00000045	0	0	0	0	0	0	0	0	0	0	0	0	0	0	0	0	0	0	0	0	0	0	0	0	0	0	0	0	0	0	0	0	0	0	0	0	0	0	0	0	0	0	0	0	0	0	0
acr-7	T09A5.3	WBGene00000046	0	0	0	0	0	0	0	0	0	0	0	0	0	0	0	2.54494	0	0	0	0	0	0	0	0	0	0	0	0	0	0	0	0	0	0	0	5.43523	0	0	0	0	0	0	0	0	0	0	0
acr-8	ZC504.2	WBGene00000047	0	0	0	0	0	0	0	0	0	0	0	0	0	0	0	0	0	0	0	0	0	0	0	0	0	5.34227	0	0	0	0	1.20997	0	0	0	0	1.12182	0	0.431311	0	1.45023	0	0	0	0	0	0	0
acr-9	C40C9.2	WBGene00000048	0	0	0	0	0	0	0	0	0	0	0	0	0	0	0	139.813	0	0	0	0	0	0	0	0	506.579	0	0	277.695	0	0	0	0	0	0	0	0	0	0	0	0	0	0	0	117.589	49.9969	38.3974	12.0084
acr-11	D2092.3	WBGene00000050	179.062	0	0	0	0	0	0	0	0	0	0	0	0	0	0	0	0	0	0	0	0	0	0	0	0	0	0	0	0	0	0	0	0	0	0	0	0	0	0	0	0	0	0	0	0	0	0
acr-12	R01E6.4	WBGene00000051	105.253	127.581	0	0	48.0108	0	42.948	9.34592	72.0245	65.1342	73.7333	0	132.482	0	54.1312	211.067	31.1403	50.1104	0	0	0	0	20.7519	118.108	40.9326	86.9027	208.823	85.2491	143.447	168.11	176.074	176.748	44.5652	77.0598	154.466	41.7255	0	22.9341	40.876	24.6833	0	0	80.5083	263.845	318.547	359.855	304.532
acr-14	T05C12.2	WBGene00000053	0	0	0	0	0	0	0	0	0	0	0	14.3504	0	0	0	635.107	0	0	0	0	0	0	0	0	238.655	0	66.7254	102.088	0	0	0	117.554	0	0	0	0	0	0	0	7.81417	0	0	0	272.023	186.311	0	0
acr-15	F25G6.4	WBGene00000054	0	0	0	0	0	0	0	0	0	0	0	0	0	0	0	67.196	0	0	0	0	0	0	0	0	464.665	163.858	0	0	0	1855.88	0	0	0	0	0	0	0	0	0	44.9923	0	0	0	60.9615	0	80.4161	32.2398
acr-16	F25G6.3	WBGene00000055	0	0	0	0	0	0	0	0	0	0	0	0	0	0	0	0	0	0	0	0	0	0	0	0	559.26	57.6442	0	0	0	0	0	0	0	0	0	0	0	0	0	0	0	0	0	18.7274	0	107.99	28.1389
acr-17	F53E10.2	WBGene00000056	0	0	46.9594	0	0	0	0	0	0	0	0	0	0	0	0	0	0	0	18.1348	0	0	0	0	0	0	0	28.5809	0	0	0	0	0	0	0	0	0	0	0	0	0	0	0	0	72.1766	0	264.547	0
acr-18	F28F8.1	WBGene00000057	0	0	0	0	0	0	0	0	0	10.9566	11.5396	9.69514	4.4711	0	0	13.4876	8.69559	0	0	0	3.01033	7.80465	0	6.07753	64.5131	0	9.88165	46.3523	0	0	0	0	0	3.41142	0	0	0	0	0	0	0	0	0	14.2286	18.8392	0	12.4157
acr-19	C31H5.3	WBGene00000058	0	0	19.8253	0	0	0	0	0	0	0	0	0	0	0	0	89.9201	0	0	0	0	0	0	0	0	0	0	0	0	0	0	0	12.2307	0	0	0	0	0	0	0	0	0	0	0	154.288	0	10.0749	0
acr-20	R06A4.10	WBGene00000059	0	0	0	0	0	0	0	0	0	0	0	0	0	0	0	0	0	0	0	0	0	0	0	73.1314	0	0	0	93.8004	0	96.3683	0	0	0	0	0	0	0	0	0	0	0	0	144.164	0	466.879	0	0
acr-21	F27B3.2	WBGene00000060	0	0	0	0	0	19.1148	0	20.0525	0	0	0	0	0	0	0	0	0	0	0	0	0	0	0	0	0	0	0	0	0	0	0	0	0	0	0	0	0	0	12.2631	0	0	0	0	0	106.996	65.5729	250.849
lgc-11	F48E3.7	WBGene00000061	0	0	0	0	0	0	0	0	0	0	0	200.605	0	0	0	0	0	0	0	0	0	0	0	0	0	0	0	0	0	0	0	0	0	0	0	155.958	0	0	0	0	0	0	0	0	0	0	0
acr-23	F59B1.9	WBGene00000062	0	0	0	0	0	0	0	0	0	0	0	233.678	8.36153	0	0	0	0	0	0	0	0	0	0	0	31.2117	0	0	0	0	0	0	13.3821	0	0	0	0	0	0	0	0	42.8729	0	0	0	0	0	0
act-1	T04C12.6	WBGene00000063	41.1632	87.6068	39.9849	40.8549	29.8073	35.5463	51.7401	48.9141	123	64.4909	149.45	146.422	31.8697	0	123.274	124.049	0	79.6694	95.5874	26.4948	75.9568	27.1542	62.5965	66.1825	105.025	81.4694	249.262	112.152	109.827	134.953	80.6609	154.749	55.1012	125.876	29.235	23.0021	0	83.2272	68.1425	0	64.5582	110.969	276.32	191.908	95.7852	126.927	209.074
act-2	T04C12.5	WBGene00000064	246.216	167.354	132.211	161.709	70.0029	249.258	201.68	208.059	334.615	125.734	1040.48	310.223	332.254	0	340.955	381.901	182.925	436.528	297.009	158.215	188.215	200.984	231.492	162.438	258	302.967	623.135	380.467	183.458	457.557	306.559	402.004	136.929	315.142	258.032	161.439	116.079	169.904	279.814	355.237	251.634	141.525	864.023	515.292	604.579	394.197	703.962
act-3	T04C12.4	WBGene00000065	96.6352	67.4507	67.6772	33.6458	78.1458	154.287	53.9378	119.565	173.767	56.6401	183.441	232.59	175.814	0	84.6473	209.463	50.4752	145.52	155.592	42.0628	47.7746	34.7648	49.5222	108.464	170.141	99.1453	209.85	125.229	73.4502	301.403	148.655	252.227	83.8212	293.132	73.5881	83.8893	61.9733	142.965	100.101	66.2962	81.7751	164.055	222.127	273.499	176.14	376.676	467.155
act-4	M03F4.2	WBGene00000066	1372.63	1970.71	1477.94	962.599	2129.41	894.527	671.885	1153.04	3103.97	1185.22	859.754	2788.34	592.046	843.708	2182.49	2798.98	842.432	1226.35	1583.11	1438	1255.34	497.796	839.901	2209.7	6761.12	7051.68	1959.94	2111	1572.95	3834.59	2064.61	3203.11	1122.81	4483.25	358.228	872.153	1576.01	2428.01	2136.19	1782.47	505.72	4126.38	2859.72	2240.52	1820.12	2659.11	2436.54
act-5	T25C8.2	WBGene00000067	0	0	1.3538	0	0	0	0	0	0	0	0	0	0	0	0	0	0	0	0	0	2.35235	69.2024	28.7957	0	0	0	0	0	0	0	0	0	0	0	3.58184	0	0	6.345	0	0	0	2.49808	0	0	0	0	1.94161
acy-1	F17C8.1	WBGene00000068	41.8298	35.4551	33.2435	9.88261	0	43.9911	54.8546	34.6039	23.4931	15.6402	117.396	27.0183	68.3783	198.472	43.1749	275.81	0	0	44.2708	12.2292	43.2271	25.3347	22.1193	44.9392	158.703	107.208	159.794	139.455	62.7958	81.6007	35.2292	79.7435	67.319	245.169	165.598	20.3568	0	30.7384	25.5036	0	32.3021	0	31.3698	299.969	48.0184	217.663	165.231
acy-2	C10F3.3	WBGene00000069	174.392	0	0	0	0	0	0	168.509	0	0	0	0	0	0	0	0	0	0	0	0	0	0	0	0	0	0	0	0	154.724	0	0	0	0	0	0	0	0	0	0	0	33.6162	706.207	0	0	52.6853	30.2955	128.755
acy-3	C44F1.5	WBGene00000070	11.938	0	0	0	5.57786	0	0	37.6376	33.8732	0	0	0	21.9085	0	0.436278	0	0	0	0	0	0	3.23519	0	0	11.8078	0	0	14.8534	0	11.6492	0	0	0	0	2.61587	0	0	3.36111	0	0	8.54685	0	0	16.2656	0	38.2295	87.8416
acy-4	T01C2.1	WBGene00000071	0	0	0	0	34.3674	0	0	0	0	0	0	0	0	0	0	0	0	0	17.1403	0	0	9.9342	0	0	0	0	15.705	0	0	0	10.6349	38.798	0	0	0	0	0	0	0	0	0	0	0	0	0	0	0
add-1	F39C12.2	WBGene00000072	111.594	0	0	0	41.3109	0	61.3813	342.684	61.1203	81.5754	42.9444	0	0	0	0	0	0	41.8932	0	0	0	31.3656	0	57.5809	129.125	154.094	0	80.1984	107.098	0	0	0	108.689	0	0	0	67.5465	89.1728	41.1001	105.752	0	885.099	0	293.801	0	157.88	72.5816
add-2	F57F5.4	WBGene00000073	10.3419	0	4.29601	3.22471	9.84345	5.99694	0	2.04545	0	1.43305	8.88385	3.74425	4.122	0	3.61197	0	2.07888	2.79833	4.91014	0	0	7.22856	0	14.1942	11.2354	3.87371	5.20176	5.76653	10.5882	12.7265	7.31239	11.1164	3.41305	3.9036	0	0	18.181	0	2.26271	0	0	6.74863	12.06	15.4621	0	29.3559	27.7875
adm-2	C04A11.4	WBGene00000074	0	0	13.8417	13.4149	0	15.0149	0	0	13.6443	0	19.5745	50.1621	32.8703	0	7.19874	55.6503	0	0	29.1579	8.56024	9.94802	5.33287	12.9232	0	29.333	26.8097	41.8035	14.7545	32.3363	24.9762	21.2408	0	7.5242	18.5313	21.2647	4.40822	0	67.4706	47.0981	0	0	89.4552	17.0944	64.633	18.8392	54.5644	44.2663
adm-4	ZK154.7	WBGene00000075	1.30153	0	2.0904	0	0	0	0	0	3.18904	0	0.698509	0	0	0	0	0	0	0.832464	0.534842	0	0	6.79085	6.12127	0.779685	0.31882	0.959419	4.33762	1.80251	0	0	1.31088	4.47101	0	1.17984	0	0	0	0	0	0	0	5.86877	0	5.47783	18.8392	1.00193	1.78642
adr-1	H15N14.1	WBGene00000079	18.0819	9.6233	16.6284	3.57803	0	4.75462	4.6576	17.0551	14.4215	13.2283	34.6296	68.0201	11.9907	0	3.66192	36.9163	16.1845	37.7837	13.4342	5.82417	25.6336	12.1122	10.849	29.1935	56.0652	6.65837	30.8525	23.4841	10.0887	63.8404	21.3981	30.3656	10.1294	19.2394	45.4976	6.97872	2.18335	8.28696	5.93086	12.7669	12.7252	9.1507	29.2817	61.2042	21.5086	35.0108	24.0385
adr-2	T20H4.4	WBGene00000080	41.4603	8.56259	15.8029	17.2104	6.01267	0	11.283	15.4248	7.76027	7.54082	10.1105	69.9993	12.1142	0	10.3316	30.971	22.3277	76.3263	15.3204	16.3428	17.8259	24.6737	21.8781	26.5435	10.5312	4.25391	37.0279	11.7876	24.8403	16.6302	11.3397	27.5753	10.1783	22.1983	11.903	10.2109	11.7491	38.4239	25.9664	134.649	0	31.3452	7.77395	35.5704	0	18.2191	12.2145
ads-1	Y50D7A.7	WBGene00000081	41.2584	2.16677	0	0.779419	0	0	1.61998	0.835679	16.8066	2.40719	4.25665	0	4.1865	0	7.23089	0	0	0.560478	1.3113	0.246355	0	0	0	4.72374	8.12137	1.2985	3.29229	0.481695	6.39473	11.701	0	0	0	9.19874	0	1.8362	0	0	0	0	0	0	3.14005	4.3825	0	5.02866	15.0519
adt-2	F08C6.1	WBGene00000083	7.04358	18.8128	0	0	5.3642	0	0	0	0	0	1.11681	0	0	0	0	0	0	0	0	0	0	0	0	0	0	0	0	0	1.12175	18.1294	0	0	0	0	0	0	0	0	5.18385	0	0	0.248664	14.8988	0	0	2.39322	0.762962
aex-2	T14B1.2	WBGene00000085	245.321	0	225.904	0	0	0	0	78.9015	0	34.6408	0	45.9733	0	0	28.1513	0	52.2089	36.2791	18.4421	0	0	0	53.7797	0	0	0	0	0	0	0	0	0	0	570.268	0	0	108.467	74.8105	40.8645	86.7975	0	0	0	0	0	0	0
aex-3	C02H7.3	WBGene00000086	32.2561	88.4	33.1515	28.779	6.22161	33.7762	19.2495	36.2872	76.2987	25.3476	68.8817	17.1957	44.9841	0	191.291	112.045	34.5427	90.9975	40.0318	23.2901	24.6358	27.9675	23.0539	26.5168	31.8146	43.4706	51.6708	53.0786	28.1997	49.238	32.738	79.7562	14.1351	147.118	38.8518	10.0614	28.035	17.0997	11.9376	49.6385	66.4203	29.9767	90.1317	173.377	27.7437	139.196	102.001
aex-5	F32A7.6	WBGene00000088	0	84.2114	37.9239	42.6918	0	0	0	14.0635	0	0	565.812	44.2555	10.1484	0	37.1873	0	35.8112	0	379.947	29.3138	116.004	45.0565	14.918	0	11.1245	19.1304	23.3039	0	0	0	0	0	0	7.21646	0	32.0907	0	0	0	0	14.0482	0	319.662	16.7964	20.5423	0	28.2345
aex-6	Y87G2A.4	WBGene00000089	110.29	176.953	56.6769	102.443	74.614	628.509	164.663	137.589	219.059	72.1747	230.988	227.964	66.644	0	217.483	123.123	106.501	169.761	129.31	37.5925	110.243	142.662	52.6622	103.692	126.684	115.396	167.623	90.0591	279.02	273.938	185.185	165.48	91.2284	137.501	158.578	106.819	150.102	144.703	162.386	98.3546	123.217	0	161.963	193.775	60.5218	247.339	185.44
age-1	B0334.8	WBGene00000090	38.7408	7.03984	28.6707	9.70314	3.20672	0	5.0805	8.66413	32.9124	1.19113	9.70368	12.5873	6.99938	0	5.16138	43.9796	38.3621	10.8929	14.7017	11.7465	22.1072	10.5763	23.6426	14.5464	15.9744	8.16349	20.1882	10.0566	55.8508	15.5235	2.15805	6.02281	7.1451	14.0431	10.7934	11.9497	19.2911	12.4738	25.5981	18.2373	8.07687	14.9757	3.88709	27.7192	21.1403	12.5055	10.4875
ags-3	F32A6.4	WBGene00000092	217.021	49.1322	759.92	73.4821	0	0	216.245	48.3463	0	95.2124	335.038	159.496	18.1017	0	143.363	0	0	0	112.008	0	0	127.885	41.3977	1122.95	112.888	35.9595	67.9432	53.3908	131.443	12675.5	0	0	0	136.343	28.6561	841.012	0	119.977	627.169	93.5549	91.8864	102.639	102.317	92.5668	220.41	380.052	544.718
agt-1	Y62E10A.5	WBGene00000093	44.348	8.15121	3.7372	11.0221	3.5191	0	11.1312	6.14001	6.18554	11.7035	12.337	17.5949	5.3512	0	27.6977	56.2019	19.9648	6.18411	11.0514	5.61831	14.3123	4.31942	17.6314	60.4003	27.7388	7.26964	40.4572	33.1768	55.8748	17.0854	19.2942	37.5182	31.1102	32.4006	5.85454	10.0299	3.24462	41.1811	27.5998	11.761	5.78259	26.6127	18.3977	16.9688	0	17.4905	17.9894
agt-2	F09E5.13	WBGene00000094	22.8858	32.7673	15.1949	40.4943	35.1665	82.0547	45.063	49.0363	117.726	10.8347	33.3104	23.8613	23.7084	0	28.1942	22.066	48.8445	33.3032	39.2027	18.3457	64.7144	47.7697	23.8325	44.9844	7.28883	46.9987	47.6865	32.1201	9.23848	14.2737	23.3062	44.4531	46.015	64.5308	41.8225	41.8568	23.9515	8.14385	6.78386	16.9597	0	54.3797	36.347	31.6689	0	29.6346	21.8389
aha-1	C25A1.11	WBGene00000095	20.1479	21.0931	25.8682	17.9234	11.7353	71.6648	21.8463	22.2109	39.1335	13.2802	47.6192	20.2246	14.8057	0	102.36	26.0489	0	31.9042	21.6366	14.8255	16.9789	12.4298	14.2581	25.6374	17.8911	0	6.50511	16.2777	36.5741	10.3994	338.827	25.7238	17.606	64.4794	13.1365	23.6491	37.0896	33.4495	0	14.3126	79.6673	30.9723	14.1064	46.5277	0	60.2313	47.7058
ahr-1	C41G7.5	WBGene00000096	0	0	0	0	0	0	0	0	0	0	0	0	0	629.514	216.036	0	0	0	0	0	0	0	0	0	0	0	0	0	0	0	0	0	0	0	216.295	0	0	0	0	0	276.181	0	0	0	0	0	0
aip-1	F58E10.4	WBGene00000097	297.391	0	451.859	853.595	977.791	2674.78	664.439	303.74	648.416	584.516	520.716	1453.15	973.59	0	1037.36	190.979	271.947	532.387	342.171	2585.89	3803.67	1400.39	1590.69	403.479	1225.17	2532.49	1885.97	1214.71	1965.35	2722.48	6655.07	1303.97	1014.29	1116.53	2663.86	286.381	618.441	571.523	724.301	400.92	221.314	226.72	423.303	222.987	971.102	93.4846	599.327
air-2	B0207.4	WBGene00000099	0	0	0	47.6335	2.28821	0	12.0654	0	0	0	0	0	0	0	0	0	0	0	0	0	0	0	0	0	0	0.87252	0	0	0	0	0	0	1.78553	0	0	0	0	0	0	0	0	0	0	0	0	0	0
ajm-1	C25A11.4	WBGene00000100	0	81.7635	34.6081	0	18.3211	0	0	0	0	0	0	0	0	0	0	0	0	0	0	0	0	0	29.0085	0	0	0	0	0	0	134.218	0	0	0	0	0	31.5938	0	0	0	0	0	0	0	0	0	0	0
aka-1	D1022.7	WBGene00000101	27.398	27.455	28.1295	41.0738	3.37935	15.3957	6.68272	8.93641	12.4232	7.43497	23.3578	24.2182	13.1344	0	29.537	43.6171	37.9949	45.2812	27.3261	52.5583	66.0838	40.4536	36.0679	10.8131	72.0808	21.0085	16.5122	10.0172	26.0745	13.9706	5.12276	20.8948	2.82184	41.5444	23.681	35.1608	62.3709	23.1876	56.5491	9.82513	18.0357	19.7016	9.09889	62.107	0	34.8187	30.3929
akt-1	C12D8.10	WBGene00000102	163.588	50.5088	80.8489	60.3146	516.702	65.3711	109.354	275.579	224.775	94.1085	103.156	64.7821	31.4058	0	34.0907	55.2488	382.412	472.773	332.866	54.8222	334.853	103.68	239.929	214.159	44.2344	5.71248	41.0424	29.5767	69.7198	111.233	45.5939	0	0	19.3481	0	205.703	197.699	693.218	401.632	633.214	74.5279	14.0266	84.0379	81.0922	27.7437	54.5572	56.3651
akt-2	F28H6.1	WBGene00000103	0	51.1377	13.764	8.07908	0	85.883	50.6616	24.3121	56.4767	15.0141	42.8058	14.5643	21.3441	0	7.83664	0	0	42.5679	17.0002	0	20.2038	17.7624	57.4817	0	11.6815	0	0	0	0	81.5899	32.778	0	11.7415	7.60916	0	6.89578	0	0	0	0	28.1612	27.1711	9.57207	28.322	0	24.7581	30.1014
alg-1	F48F7.1	WBGene00000105	18.7293	32.2615	16.4478	14.0907	6.71423	21.6796	12.1072	7.96157	22.9537	44.0693	24.1354	33.0829	26.8402	0	24.2243	206.727	7.65951	38.2469	8.6593	8.12277	4.30415	6.64614	28.4854	7.53951	32.3115	13.5991	85.9137	49.5888	57.3836	25.7754	27.4224	22.1534	0	20.6169	36.2768	0	0	38.9195	12.0479	20.0598	16.9336	20.2697	42.2609	116.294	0	63.4792	28.3732
alg-2	T07D3.7	WBGene00000106	11.0565	12.2074	3.54453	5.95171	20.044	8.16848	13.2713	17.4988	32.9366	3.225	21.1817	18.2995	15.658	0	35.3768	22.9418	8.88733	9.69112	19.7231	16.0923	25.3024	9.23006	12.2255	21.6823	13.4471	14.0494	35.5176	10.0602	71.6594	17.3379	14.4856	12.8662	10.5886	21.6528	0	7.98888	21.6697	8.4162	0	0	4.5526	17.0729	18.3496	30.9265	0	27.567	26.1154
alh-1	F54D8.3	WBGene00000107	17.7925	0	0	0	0	0	0	0	0	0	0	0	0	0	0	18.3265	0	0	0	0	0	0	8.56325	0	0	0	30.7112	0	78.0507	91.4715	0	209.133	0	130.365	14.7677	0	0	0	0	0	35.692	0	0	41.7633	54.9522	0	7.56414
alh-2	K04F1.15	WBGene00000108	0	0	0	0	0	0	0	0	4.26715	0	0	0	0	0	0	0	0	0	0	0	0	1.06605	0	0	0	0	0	0	0	0	0	0	0	0	6.92386	0	0	0	0	0	0	0	0	0	0	0	0
alh-3	F36H1.6	WBGene00000109	0	0	45.2929	42.031	114.254	4.77215	0	0	0	2.54262	0	0	0	0	3.85846	0	52.0024	67.4196	14.8374	30.1339	68.0971	60.1615	55.1039	0	0	0	0	0	4.60622	0	0	3.5489	0	0	0	49.1254	62.6158	28.1494	23.8752	0	0	2.3782	0	0	0	0	8.37985
alh-4	T05H4.13	WBGene00000110	40.245	12.6304	32.9883	16.3594	18.2433	20.7797	20.3727	24.9231	12.7087	30.6437	18.6687	0	11.0386	0	0.436278	32.0445	30.4013	29.3622	16.1758	40.2887	60.2692	47.75	45.8061	44.0541	16.4208	19.108	19.1034	36.7269	15.1462	7.20332	10.8943	18.7843	13.2476	22.8968	18.1307	14.6465	32.7438	25.2121	53.6968	27.3313	25.3648	42.2219	20.6802	37.0551	269.645	16.0685	19.4844
alh-6	F56D12.1	WBGene00000112	24.8657	18.72	19.4665	38.9635	56.3685	0	16.2642	21.9996	74.0108	57.975	67.0004	34.4793	57.3422	0	63.2822	106.675	21.3738	54.6185	53.0452	18.0235	38.5954	13.8108	8.05664	19.3157	63.7693	40.6679	48.2489	61.5007	131.485	96.2807	23.8463	50.0073	17.1494	70.3717	14.4325	8.75905	0	11.4178	16.0815	0	21.0542	61.5869	68.2127	155.902	134.842	129.569	78.0617
alh-7	F45H10.1	WBGene00000113	0	5.03977	3.75968	1.6411	0	22.5127	1.1953	0.906831	0	0	2.16193	3.27236	6.36202	0	0	20.4099	5.14403	1.37627	5.6095	0	0	0	0	11.8814	15.4054	8.66922	12.1278	6.82763	21.923	4.19977	11.0242	8.71554	16.6098	20.6962	0	0	8.43752	6.64422	7.49958	3.63473	15.1295	15.8042	0	13.599	0	9.37108	4.36979
alh-8	F13D12.4	WBGene00000114	11.82	24.264	17.4314	5.74689	24.9386	0	10.2364	25.7557	26.9561	9.41164	21.8134	3.34574	14.2658	0	43.9619	14.8528	39.9219	9.17211	27.6743	12.2483	12.9543	48.6955	30.5321	34.3778	10.1699	3.32794	25.0367	12.6868	0	72.9192	11.7755	16.9552	0	0	26.8148	41.8352	14.0457	26.5431	9.5833	26.5699	28.7982	82.42	36.0684	57.8733	0	27.1493	9.91874
alh-9	F01F1.6	WBGene00000115	0	0	4.77302	0.622313	0	2.17389	0.484898	0.67967	2.89419	4.13947	2.87363	0	5.81828	0	6.35146	4.39338	0	0.401513	1.49037	6.14892	6.06121	4.17372	1.24092	0	2.72664	0	4.34471	1.93745	3.90755	0	2.53794	0	0	7.79126	5.36078	9.96267	7.80819	0	0	0	1.52226	9.856	4.4202	3.47518	0	7.35243	3.37711
alh-10	C54D1.4	WBGene00000116	0	0	0.999745	0	4.02977	0	0	0	12.1463	0	0	0	0	0	0	4.13378	0	2.7295	0	0	0.417287	0	0	0	0	0	0	1.15519	0	0	0	4.02977	0	0	0	0	0	0	0	0	0	4.31944	6.36911	0	0	0	0
alh-11	F42G9.5	WBGene00000117	77.0379	8.56763	6.25095	12.7711	1.65605	14.9368	13.8571	8.01355	56.0279	7.80586	25.8941	11.3095	10.9005	0	2.88105	22.885	32.594	3.86573	7.79973	8.4935	13.6797	19.9096	21.9442	11.2879	22.2844	20.9998	20.7468	23.4356	4.75022	25.9451	24.355	30.5912	6.95911	29.6055	13.0013	7.14369	0	8.29189	2.90296	40.6318	15.2232	24.2068	18.0088	28.9739	0	8.81716	23.6763
aly-1	C01F6.5	WBGene00000120	15.6244	36.3114	6.15807	22.4056	0	15.4428	0	13.8618	10.9915	10.2452	60.5825	27.2652	18.9457	0	17.1739	0	0	58.8191	33.4994	0	7.95588	23.9905	16.5782	25.3131	39.1819	50.3242	24.8571	17.1801	8.25098	23.2671	37.5323	18.1363	22.8801	31.0964	0	31.3339	17.2005	31.6288	18.9036	0	42.1912	14.5861	85.2828	18.8712	26.3427	32.8233	60.8287
aly-2	F23B2.6	WBGene00000121	0	0	18.6066	6.60154	19.4514	6.54645	4.6571	0	31.7443	8.63731	50.5153	5.76899	9.11051	0	27.3196	13.5991	26.126	44.5358	12.1444	6.15786	10.4207	28.6481	12.8579	15.7373	0	22.4678	12.699	18.4281	14.085	8.05076	8.57131	0	27.5158	39.5904	0	22.1947	0	21.4578	0	0	5.98981	23.5387	45.2894	26.1307	0	17.9967	49.0605
aly-3	M18.7	WBGene00000122	64.7938	71.9525	51.7642	27.5391	19.1818	68.2113	51.712	73.5954	47.014	24.6207	160.858	86.4497	61.5542	0	52.9413	138.349	54.2716	42.2481	78.357	72.9049	52.541	84.5573	36.1468	75.5803	66.9881	35.967	104.388	68.1998	123.733	69.9714	60.337	75.2242	31.1026	77.1049	29.1643	32.9491	52.2766	51.2978	91.0612	53.1017	60.4329	83.9742	61.4285	151.788	296.022	184.099	193.426
ama-1	F36A4.7	WBGene00000123	21.4549	4.19122	26.5275	7.6263	9.08055	53.8787	12.2688	29.8125	55.4298	43.8489	28.6979	60.6936	9.49632	0	1.99051	47.238	38.3794	34.3846	24.5733	19.1872	18.098	21.6098	33.3394	20.2014	44.1736	46.5238	50.8733	21.5437	17.4693	14.6332	21.6974	32.905	8.55496	23.6422	23.7464	13.2227	7.90624	41.1358	13.3586	76.8028	11.646	28.0723	56.6197	80.0682	49.187	43.0415	31.2625
amt-2	F49E11.3	WBGene00000134	0	0	43.7073	33.7807	0	0	18.7074	0	0	0	6.55178	0	2.23353	0	2.72173	0	0	6.93469	39.2102	9.33121	43.2906	0	20.7406	14.3503	10.589	0	0	12.735	3.54689	2.49912	0	0	0	7.52155	3.04584	34.9115	11.2044	15.7619	28.2654	0	0	0	63.9978	32.8367	0	19.1525	18.6702
amt-3	M195.3	WBGene00000135	0	155.36	85.2531	75.4342	0	0	0	0	0	0	0	0	0	356.353	0	0	25.8917	44.1385	44.6855	125.223	0	44.4933	16.5077	0	0	0	0	0	41.8911	0	0	0	0	0	0	67.9976	0	0	38.9425	0	0	26.2121	590.981	0	0	0	0
amx-1	R13G10.2	WBGene00000137	5.63012	9.11847	4.93755	11.6375	0	0	0	1.51721	0	0.419131	0.72701	13.1792	0.752748	0	0	0	5.23326	0	16.8352	1.32591	8.29455	24.9366	9.55122	0	0.653154	0	2.92117	0	0	0	0	2.45334	0	0.8213	25.1876	4.50863	4.03042	0	1.46728	0	0	7.85587	4.03309	9.02225	0	5.50281	3.10842
amx-2	B0019.1	WBGene00000138	0	0	0	0	0	0	0	0	0	0	0	0	0	0	0	0	0	0	0	0	0	0	0	0	48.2501	22.5158	0	0	0	38.7566	0	0	0	0	0	0	0	0	0	0	0	0	0	0	0	0	0
anc-1	ZK973.6	WBGene00000140	530.697	129.886	45.3259	72.8068	22.0161	109.172	121.929	283.872	318.686	71.687	315.291	131.119	481.873	478.761	92.4717	284.851	82.0103	32.8363	102.476	47.0849	51.3767	231.662	128.312	84.1523	115.956	81.5645	440.896	102.611	175.668	310.55	122.468	153.742	82.0743	352.589	308.239	110.267	98.0556	62.4718	68.2135	172.109	151.879	81.6692	218.472	914.993	433.801	723.272	545.238
aos-1	C08B6.9	WBGene00000142	34.1874	0	19.2488	38.782	62.3237	9.44099	27.9193	40.9993	97.1827	88.0564	30.6816	32.6677	14.7417	0	24.6152	52.3579	34.0244	35.9527	22.8293	18.246	43.0267	21.8185	24.8242	70.8398	27.4367	28.8897	29.5284	15.6102	28.1452	45.675	65.7143	37.8691	44.0238	26.73	9.30522	28.7015	33.9806	53.3045	62.9984	8.66087	8.10852	99.0353	20.2359	24.5719	0	14.5454	12.0553
apc-2	K06H7.6	WBGene00000143	0	0	11.0558	0	0	42.6785	3.31359	0	45.4329	0	7.79258	11.8364	5.25198	0	0	3.52895	0	0	2.67936	0	6.45753	3.324	0	0	3.74893	4.53012	22.7785	7.49481	0	9.52562	0	0	0	4.29783	4.6159	0	0	18.1938	0	0	0	9.98859	9.09562	16.231	228.628	21.5527	11.6466
apc-11	F35G12.9	WBGene00000145	17.5878	42.955	25.4107	25.5165	92.154	0	30.4286	55.4136	44.5333	24.8022	14.4296	37.63	15.9262	0	10.7548	28.8062	56.787	35.6121	20.1322	29.255	26.6254	14.3116	24.3534	73.604	29.7976	66.8308	38.5907	44.5347	14.19	19.5742	8.25816	40.7183	33.7885	17.6474	13.1114	23.5203	60.5385	45.9046	74.2674	43.5413	23.6853	24.7669	12.7863	48.2619	381.833	13.643	17.707
ape-1	F46F3.4	WBGene00000146	6.64817	19.5338	0	0	0	5.53783	0	0	0	0	22.1024	3.59867	0	0	4.10936	64.6885	2.3999	0	0	0	0	0	0	44.3276	46.563	6.04373	29.5608	50.2763	0	0	6.78664	0	0	55.335	0	0	35.4277	0	0	0	0	32.9413	6.86859	11.3367	0	3.91466	12.3074
aph-1	VF36H2L.1	WBGene00000147	72.983	19.2726	27.2947	22.2919	23.983	21.1172	15.4077	21.8568	65.1295	11.0679	24.8201	66.0588	36.2016	0	38.4804	43.7217	0	31.283	16.9164	26.8574	16.338	63.2185	27.6241	36.0702	65.2504	71.0255	52.4192	27.1648	19.4741	86.1595	86.9547	124.164	56.8853	45.4564	11.3684	20.7798	29.2662	33.1516	48.4339	7.61935	23.452	28.7403	39.9924	32.5834	0	18.6797	34.0558
aph-2	ZC434.6	WBGene00000148	47.8555	13.3627	23.0001	15.2255	65.4787	9.23178	17.325	44.9823	44.357	15.4616	20.2777	52.2845	39.8737	0	14.4897	23.0644	33.9154	117.714	30.3324	30.1603	39.4722	12.8773	20.2628	58.5151	60.3183	46.4302	107.193	36.6293	63.3376	93.1612	63.9341	91.655	60.1663	154.198	43.4968	16.8688	0	42.6067	32.3858	13.8266	24.6913	37.1089	10.2615	37.59	0	43.5514	48.2924
apl-1	C42D8.8	WBGene00000149	572.599	227.75	541.193	202.793	1100.9	218.432	284.458	308.929	386.298	328.752	896.889	85.0169	172.311	0	725.985	485.266	515.6	857.485	1034.36	248.366	346.484	890.868	699.363	427.991	511.301	226.819	502.764	366.062	525.762	138.87	154.723	335.207	85.4587	158.932	312.728	278.241	412.35	732.238	769.747	662.951	245.564	166.92	187.849	776.565	408.625	639.255	682.698
apm-1	F55A12.7	WBGene00000150	0	0	0	1.92252	33.7677	0	0	0	0	0	0	0	0	0	0	0	0	0	0	4.19721	0	10.0384	4.19133	0	0	0	4.66456	0	0	0	0	0	0	0	7.16368	0	0	4.96392	0	0	0	37.8294	0	3.08035	0	0	4.14178
apn-1	T05H10.2	WBGene00000151	54.5943	15.4836	16.1224	12.9069	2.28949	19.076	13.1647	9.20649	13.217	9.07473	5.00496	5.70804	9.82435	0	19.5085	12.9034	19.4153	40.2136	10.7834	17.4714	12.9874	23.3557	13.5757	20.9433	13.7561	2.15723	16.8293	10.5727	20.1985	16.6444	17.9434	26.8663	6.58322	39.6883	23.999	9.54545	35.9751	39.7454	12.5625	31.4086	11.381	28.5534	42.4397	24.5877	0	13.1235	9.68242
app-1	W03G9.4	WBGene00000155	0	3.88318	7.64029	5.27619	0	2.66135	4.24937	0	7.73062	0	5.13424	1.18631	5.05574	0	0	0	5.64202	45.7432	9.54419	5.73636	3.64524	5.46558	11.2128	5.61263	12.2751	3.30794	5.06153	0	33.1958	6.34179	24.1099	5.50939	0	6.50431	0	4.95286	21.6243	18.0154	21.6162	4.38102	0	25.4145	0	11.426	20.5423	11.8581	12.0077
2023-04-01	K04G2.8	WBGene00000156	0	14.5479	5.0859	0	7.05808	0	7.74753	0	9.1914	0	16.6869	0	20.5367	0	0	70.5451	0	0	0	0	0	0	0	36.3523	26.6516	0	26.0397	40.0924	28.8257	13.8406	43.7412	49.4927	0	37.105	12.3247	5.87801	0	0	7.11842	0	15.4693	43.1543	0	43.6279	471.951	47.4422	60.7437
aps-2	F02E8.3	WBGene00000157	54.2083	152.938	12.7141	13.1178	0	51.2015	44.4466	72.59	47.9588	26.7048	207.948	76.8027	20.9973	0	28.3071	160.61	14.039	21.0165	26.2868	0	0	17.9992	7.65553	47.4781	36.7819	107.375	65.2567	96.952	44.4486	112.034	39.0571	44.5192	18.6953	44.2465	31.2699	25.0074	29.5534	48.8691	39.9052	34.4974	22.5816	22.0655	182.824	330.117	150.45	320.833	281.237
apg-1	Y105E8A.9	WBGene00000158	8.15134	30.7945	15.1552	15.6805	16.6016	84.7989	15.7257	17.103	10.9019	11.8669	35.8386	29.3403	23.257	0	16.5004	60.8344	8.26818	18.5155	34.7843	72.8265	29.0884	56.3877	12.0175	8.12081	50.2061	20.4425	32.3874	35.6241	6.3085	50.1166	25.2857	30.7721	4.58795	28.455	22.1063	13.3579	20.9627	45.0923	56.7844	14.4221	33.7088	44.9302	46.3259	105.191	0	68.9898	46.549
aps-1	F29G9.3	WBGene00000159	24.5416	30.8018	14.5163	19.9545	30.5871	6.11762	12.8913	22.4199	35.6614	9.06067	40.0152	32.5718	6.45277	0	34.5752	38.0888	31.4026	76.7083	45.0882	19.2243	45.2679	43.1629	23.3124	11.2717	12.866	18.6271	32.2184	23.7713	37.3209	7.94387	80.446	23.0222	18.4231	61.1754	20.2294	28.8377	22.0116	0	47.0895	57.3783	43.3946	33.121	51.128	58.3751	21.1403	46.4655	59.3415
apb-1	Y71H2B.10	WBGene00000160	53.4169	66.2589	64.2149	44.2582	93.354	50.6867	42.5293	29.4276	50.5138	27.6204	108.179	116.18	45.5538	0	33.5408	211.065	44.8371	80.2385	86.241	24.5088	34.1407	29.4728	46.8899	90.2323	67.4391	42.5195	103.263	70.3893	142.437	124.831	44.035	54.8545	13.0858	63.8535	45.6166	22.9537	0	72.1291	48.1004	21.0758	81.0313	92.716	120.718	280.9	100.642	234.093	159.518
apa-2	T20B5.1	WBGene00000161	35.5094	88.9368	52.8411	72.4854	28.2766	37.0568	57.5161	25.3399	39.54	34.7519	101.95	60.4234	38.7652	0	163.597	183.167	126.286	69.6542	48.3892	47.2137	49.802	107.002	25.431	54.7681	136.075	59.5357	72.6777	86.0841	91.6719	377.303	61.6219	55.3216	27.5428	51.6572	44.5136	52.9919	57.6387	85.0622	25.8965	31.0444	61.3348	75.8894	77.2689	207.069	350.637	256.93	157.534
apd-3	W09G10.4	WBGene00000162	49.9479	25.8098	24.0163	19.3826	74.9225	17.6151	20.9181	26.3475	41.2339	32.264	84.3361	68.1005	40.9002	0	62.234	223.786	49.2311	59.3077	39.9479	7.04258	17.6955	52.6244	27.0078	43.1518	61.9165	45.2021	68.6992	38.61	80.0172	45.5944	28.4537	57.1724	31.5942	186.202	141.884	19.9256	38.4629	28.1664	36.084	32.1509	63.9854	55.1941	58.9947	181.972	69.6952	161.456	168.963
apb-3	R11A5.1	WBGene00000163	135.786	44.1389	66.099	30.3943	75.7282	62.083	65.3305	39.2818	108.067	53.4544	130.779	206.296	49.3634	0	75.5243	159.605	127.867	94.3676	37.2468	62.4619	41.9213	45.5422	39.755	136.627	106.562	69.0311	81.2227	62.4616	76.2435	162.65	79.1817	110.286	79.2515	170.378	29.9134	30.4643	106.201	88.0166	86.9269	74.651	87.6823	107.216	62.1441	127.471	98.7696	104.679	63.3999
apm-3	F53H8.1	WBGene00000164	181.481	169.191	81.9471	60.8719	47.6975	50.9095	135.377	51.1545	207.383	68.598	144.68	192.956	86.5611	0	120.796	190.307	136.922	180.489	122.921	82.8466	200.181	91.6768	92.0554	347.105	166.132	117.441	155.424	128.956	230.339	176.77	137.002	174.715	88.6599	416.271	68.4199	103.859	130.297	120.699	137.855	71.0818	74.3496	210.996	157.316	147.551	534.131	191.461	148.77
aps-3	Y48G8AL.14	WBGene00000165	11.2109	32.6784	7.10849	4.55235	8.72283	6.10088	4.75772	5.79187	4.28199	9.04076	31.9136	24.2686	9.14187	0	8.00866	40.3765	10.5553	17.2671	8.59145	1.00661	1.67138	15.3026	0.98911	11.1906	7.12443	18.1132	7.04408	11.5322	14.3572	13.9114	17.9332	9.81643	6.24641	22.8765	1.44273	3.68839	6.28045	5.24484	6.13819	6.69608	7.67809	18.9972	39.8626	42.3429	20.5082	46.8786	19.6498
apt-9	W04G3.4	WBGene00000166	123.988	130.15	61.2278	74.7326	18.7503	28.3389	93.5018	55.6686	70.8016	75.2479	102.85	241.008	85.6906	961.924	16.6783	106.975	0	120.16	28.7968	413.621	17.0647	20.1714	432.667	141.637	129.316	104.515	161.867	36.4583	74.6604	187.953	52.4541	184.743	26.7836	155.789	116.154	27.5847	135.583	93.566	45.8235	701.561	80.8451	0	90.3888	128.081	21.1403	159.385	104.112
apx-1	K08D9.3	WBGene00000168	0	0	0	0	0	0	0	0	0	0	0	0	0	0	0	0	0	0	0	0	0	0	0	0	0	0	0	0	0	0	0	0	0	0	0	0	0	0	0	0	0	0	0	0	0	0	0
aqp-1	F32A5.5	WBGene00000169	0	0	0	0	9.6533	0	0	0	0	0	0	0	0	0	0	0	3.40884	0	0	0	0	0	0	0	0	0	0	0	4.11138	0	0	0	0	0	0	0	0	14.2474	0	0	0	0	0.912509	0	0	0	0
aqp-2	C01G6.1	WBGene00000170	0	0	118.09	0	0	0	0	0	0	0	0	164.494	0	286.574	67.2312	903.57	52.7253	114.135	209.054	0	98.2269	102.977	72.8545	0	57.0936	0	75.9174	0	0	2005.14	0	44.5315	48.6876	0	29.9484	146.418	0	46.7769	54.1776	0	25.0137	0	0	1053.58	860.665	166.177	130.223
aqp-4	F40F9.9	WBGene00000172	9.94212	0	0	0	2.92838	0	2.96634	0	0	3.92113	5.63371	0	1.11218	0	3.59471	0	1.76787	3.73939	17.4115	0	2.28532	3.15935	0	54.406	3.84738	0	0	4.88142	1.18846	8.98101	9.9497	6.58008	2.22289	2.5601	30.2429	8.69614	0	1.75087	0	4.50963	4.25862	0.970819	0	11.7074	0	5.34978	16.0994
aqp-5	C35A5.1	WBGene00000173	0	0	0	0	0	0	0	0	0	0	0	0	0	0	0	0	0	0	0	0	0	0	0	0	0	0	0	0	0	0	0	0	0	0	0	0	0	0	0	0	0	0	0	0	0	0	0
aqp-6	C32C4.2	WBGene00000174	0	117.367	0	0	0	0	0	0	20.9546	0	0	0	0	0	0	0	19.9846	0	0	0	0	0	0	0	0	0	0	0	0	0	0	0	0	0	0	0	0	0	0	0	0	0	389.387	0	0	0	0
aqp-7	M02F4.8	WBGene00000175	548.465	371.156	109.198	202.054	0	456.96	309.856	388.722	216.972	234.271	723.756	461.776	0	0	461.65	799.344	126.693	101.677	55.0158	235.519	186.218	308.927	95.2782	135.082	252.898	281.691	108.946	210.517	190.251	572.571	348.623	52.1483	41.8128	0	200.479	135.375	450.147	29.4049	82.3941	670.601	208.047	66.4385	392.88	675.296	882.117	1432.88	1570.26
aqp-8	K02G10.7	WBGene00000176	0	16.054	0	0	0	0	0	0	0	0	0	0	0	0	0	0	0	0	0	160.242	0	0	0	0	0	0	0	0	0	0	0	0	0	0	0	0	0	0	0	0	0	0	0	0	0	0	0
aqp-10	ZK1321.3	WBGene00000178	0	0	0.386412	0.933709	0	7.97441	6.66347	3.7403	1.62094	4.76466	14.8709	1.32106	1.04401	0	0	5.57247	2.69642	0	1.33107	10.5189	1.68762	2.39728	0.648185	0	2.34019	0.888884	1.0081	4.35614	1.8289	0.607047	0	1.67381	0	7.81779	1.25371	0	0	4.45643	0	4.0042	0	8.30422	0.989838	6.18497	0	1.10148	0.519082
aqp-11	ZK525.2	WBGene00000179	0	0	1.68512	7.26192	0	0	0	0.299227	0	0	0	0	0	0	14.1601	0	0	0.984521	2.4558	6.79627	6.42028	28.0002	2.39994	2.66924	0	0	0	0	0	0.739715	0	0	0	0	0	0	2.20065	6.46767	0	0	2.29936	0	0	0	0	0	0
arc-1	ZK1320.6	WBGene00000180	11.6027	39.3065	9.15863	13.5035	22.7904	41.0765	10.3158	5.29046	19.1165	65.0345	10.5758	73.5237	8.77938	0	18.1494	63.2221	32.3695	22.2131	16.534	18.5684	24.7972	40.4564	13.7053	19.2826	35.6671	9.94592	19.9006	26.9908	11.0595	19.9395	17.6353	20.9828	12.2398	24.7438	21.1084	18.6497	7.48907	59.6093	28.4846	14.4384	5.77675	30.6224	20.4962	53.7249	42.7688	28.5592	15.918
ard-1	F01G4.2	WBGene00000181	0	8.66826	13.4161	18.7441	0	6.44508	26.7288	8.23566	26.4823	26.7232	37.0392	31.8486	16.2713	198.472	46.0128	24.8331	13.5411	0	24.8295	14.3347	34.1353	15.1372	6.2042	29.5166	46.5203	84.8814	21.5214	38.3969	44.3508	31.1103	37.6676	35.354	12.9675	31.5693	23.7225	53.2932	17.9161	8.00907	5.01592	74.5806	11.7069	70.4891	30.0443	51.8979	0	30.8879	21.2704
arf-1.2	B0336.2	WBGene00000182	126.826	209.539	90.9999	88.6499	196.47	137.649	101.007	131.182	236.301	123.155	226.112	116.112	119.615	0	134.686	168.108	54.4788	152.1	160.293	118.296	106.055	155.998	100.23	184.605	191.072	182.77	208.75	104.896	165.689	247.876	238.442	176.731	142.656	204.326	96.3434	81.3882	148.582	161.863	177.165	230.7	128.555	404.51	228.658	286.658	68.8702	278.74	210.845
arf-3	F57H12.1	WBGene00000183	51.2955	119.593	62.9544	71.9564	79.571	131.302	55.3513	52.1149	152.539	54.2671	247.871	122.838	47.7454	0	155.599	99.9465	16.8595	106.039	169.868	39.3944	104.074	85.4558	63.777	65.7975	55.4543	82.5547	88.7515	48.4317	203.971	94.5613	60.9653	96.544	33.068	122.828	97.8078	55.5209	75.1018	48.2388	37.7265	110.102	129.6	184.309	147.443	145.081	166.095	108.247	117.352
arf-6	Y116A8C.12	WBGene00000184	0	42.3882	6.87284	5.74908	0	8.93657	6.35591	55.2905	30.2585	0	41.3678	8.78253	29.0586	0	10.1822	35.4784	16.7612	6.47628	12.0476	13.3121	7.48993	13.3557	12.2675	7.03831	38.2634	40.1388	26.5615	22.4494	3.96189	40.5244	13.4246	11.8912	0	18.4274	36.3279	0	0	5.28566	10.5424	20.1613	0	15.1838	35.3215	91.3053	126.149	92.9899	73.2198
ark-1	C01C7.1	WBGene00000186	0	9.41311	2.19899	0	1.51079	6.40981	0	13.2363	7.12017	62.461	5.63281	0	4.13698	0	28.6881	65.2146	2.67672	3.49264	5.10854	3.97461	0	0	4.64335	0	18.4011	8.13385	50.7731	0	0	0	4.66368	0	0	9.59221	72.8519	0	6.6541	12.0247	0	0	0	3.47228	0	72.8986	71.978	28.0207	26.0971
arl-1	F54C9.10	WBGene00000187	24.2835	34.7281	23.6967	42.4549	22.7317	8.61478	13.2019	38.8558	0	16.9611	18.1958	116.937	20.4428	0	24.3155	78.5714	5.80372	50.3093	30.3417	12.4178	16.6365	20.5287	24.1943	26.9709	60.3579	28.8139	30.4458	45.6524	23.5326	49.1978	69.7357	81.2164	34.29	53.7603	6.40576	33.8474	0	27.444	9.88654	0	15.6465	123.421	11.0948	42.11	0	26.9003	27.4914
arl-3	F19H8.3	WBGene00000188	0	259.69	1036.22	843.773	492.39	0	0	0	0	0	0	0	0	0	914.727	0	995.896	922.977	1029.75	717.806	2503.12	1665.38	1303	0	0	0	0	0	0	0	0	0	0	0	0	742.171	1206.94	1291.45	918.842	615.479	0	0	400.629	0	0	0	0
arl-5	ZK632.8	WBGene00000189	4.13443	0	2.74653	2.7115	0	4.72843	0	1.077	7.7126	0	3.04621	0	1.48558	0	0	5.55486	0	0.560478	2.03055	4.13688	5.60564	0.741505	1.17082	3.93494	13.0184	2.27897	11.7444	15.075	14.8968	8.69795	70.5547	15.4919	1.51566	6.40689	1.76285	2.82836	0	4.41214	1.46728	4.50522	3.50281	21.6256	12.5511	5.08971	0	5.04792	8.10197
arf-1.1	F45E4.1	WBGene00000190	0	0	31.7881	30.3832	0	261.15	0	0	17.9947	0	195.772	0	0	0	118.064	0	5.30484	6.29801	16.1233	23.1702	24.4957	32.8571	20.4409	5.78057	0	8.91511	0	0	0	0	20.4855	7.07785	0	0	0	0	32.4315	6.76849	6.60913	0	0	0	66.7165	0	0	0	0
arl-7	F20D1.5	WBGene00000191	0	0	89.6224	94.1999	0	0	0	0	0	0	23.8964	0	0	0	167.364	0	7.3864	16.3619	21.1961	150.901	105.547	106.393	97.6634	0	0	34.7977	38.7957	6.87437	0	38.0403	78.4234	11.7563	0	0	0	5.26872	8.15455	21.2633	7.07062	0	0	0	62.0052	0	0	0	0
arl-8	Y57G11C.13	WBGene00000192	50.7176	71.1262	57.3186	38.5104	87.4144	35.6569	27.5073	36.2115	47.7777	25.459	135.404	72.5253	95.8328	0	68.4743	96.0201	49.7297	93.9532	68.8087	20.887	36.6362	55.8864	29.2926	59.4097	37.6781	85.4955	45.3109	35.5927	47.4439	129.459	45.558	179.922	46.3375	57.0112	60.3855	63.7325	26.1583	71.8191	69.7561	112.03	85.4074	41.7864	158.397	131.714	94.242	111.398	142.539
arl-6	C38D4.8	WBGene00000193	0	1.50408	12.0451	3.42508	0	0	0	0	0	0	0	0	0	0	11.8299	0	19.2804	3.58401	13.9311	0.540006	4.32845	32.2356	6.39587	0	0	0	0	0	0	0	0	0	0	0	0	7.15643	4.44736	15.3094	3.13964	0	0	0	4.10514	0	0	0	0
arr-1	F53H8.2	WBGene00000195	157.117	61.4242	12.1239	169.206	0	19.6958	61.2082	58.1259	114.839	60.4592	94.8039	54.9543	14.0424	0	24.3529	36.3356	60.1726	35.2807	57.7713	140.059	11.6662	23.5605	165.53	85.5013	44.9005	24.1962	23.8451	25.8095	46.7717	100.112	32.0514	58.0006	33.7732	24.4433	8.18149	41.6528	19.5481	57.7542	0	0	142.209	13.4942	31.1056	43.2849	27.4761	47.3798	60.4424
aars-1	W02B12.6	WBGene00000196	0	0	12.4918	13.5723	32.8581	11.6537	8.4075	9.76309	41.0322	10.3785	14.2125	2.1581	11.5023	0	27.4629	37.6709	4.49994	6.15808	6.14441	0	5.21386	6.83808	4.12774	0	14.3792	14.7725	17.4955	20.8911	10.4595	0	6.83775	15.5265	3.05124	41.3555	6.95512	31.3444	0	21.592	12.5435	7.55274	0	36.9726	8.98488	34.6445	78.4924	37.1339	28.3643
aars-2	F28H1.3	WBGene00000197	0	18.4207	16.6934	6.01937	0	0	0	7.3572	0	0	36.8114	15.6448	20.3322	0	15.126	29.0452	0	0	30.8828	0	0	12.1687	19.1659	0	40.3063	54.981	50.4968	38.507	15.3763	89.9343	33.8151	22.5633	25.745	42.5626	25.869	0	0	12.6661	0	0	73.5474	68.2104	40.832	53.8692	69.4459	43.5225	79.9326
art-1	C15F1.6	WBGene00000198	73.3016	52.7868	32.2287	21.8016	0	15.1137	26.7486	23.5913	39.0908	18.2325	28.6624	22.6257	37.4748	59.7406	19.7621	56.1296	55.5982	120.082	36.218	26.0744	72.3285	32.0384	15.8487	41.9997	50.9787	24.6043	71.8804	56.3726	80.0103	44.2235	45.7705	83.711	62.2682	82.2715	21.8389	46.4807	58.6704	31.1303	45.3307	37.4851	21.9522	192.713	45.5973	66.4065	0	66.7953	102.289
arx-1	Y71F9AL.16	WBGene00000199	42.3439	42.8571	33.6773	19.9637	11.8011	26.1587	33.9747	24.7407	35.611	43.854	69.0052	18.2444	26.1783	0	58.2335	37.1714	24.6605	152.65	37.6739	14.7798	25.233	55.6346	15.0643	50.6014	47.171	39.0255	67.5215	42.2291	66.6015	65.6083	39.7607	60.8666	39.7604	46.9023	43.4624	33.1229	30.317	78.6819	67.7248	17.1274	59.0836	95.4462	48.4948	59.9951	0	80.4826	67.3193
arx-2	K07C5.1	WBGene00000200	22.5037	17.4575	14.0822	20.9696	0	0	7.4534	7.46836	19.3501	3.78827	22.2612	9.69987	14.1248	0	20.7976	81.4063	11.204	47.4617	25.5231	14.5705	26.3884	13.1334	3.23455	20.6021	16.9333	8.2137	16.1723	16.4279	16.2033	13.0412	19.7316	8.62298	10.652	16.607	40.0788	11.0134	0	35.7018	7.02822	8.15976	5.33542	63.2106	21.5583	53.196	49.187	48.0069	28.8834
arx-3	Y79H2A.6	WBGene00000201	58.2427	58.543	27.0063	26.8718	21.639	0	19.0472	36.024	35.0629	19.2525	71.064	84.4623	21.7678	0	52.4116	79.9796	44.8151	109.163	65.4331	26.9772	45.7822	38.3881	55.8615	39.49	40.3722	24.2066	63.3268	31.1095	54.4866	33.0396	24.2859	38.3263	43.9611	60.9857	30.688	66.1551	27.7168	100.104	48.964	0	33.9726	96.9717	88.2791	110.722	53.8188	83.6153	72.0398
exos-4.2	Y6D11A.1	WBGene00000202	3.25275	0	2.87039	0	0	0	4.17531	0	1.40569	0.944139	7.60601	0	1.11323	0	2.44478	9.72384	2.95426	19.1522	0	1.24814	0	5.26452	7.21803	0	3.00157	5.9338	4.35018	2.28338	0	1.07659	2.77532	2.00781	1.41621	0.909107	3.28794	12.4098	6.71237	34.8715	11.2845	7.38659	0	15.2699	8.29673	6.30937	0	4.72783	2.65308
arx-5	Y37D8A.1	WBGene00000203	27.4177	33.353	0	0	7.91908	21.1643	13.7131	3.75259	0	10.0751	50.0101	5.10595	8.91126	0	12.5488	56.7444	0	4.42778	13.041	23.9554	0	12.3694	0	13.4194	13.291	25.9284	18.4161	16.9953	4.53882	14.9745	7.43323	18.3372	0	12.0848	4.37002	15.1277	0	0	37.0739	0	13.1419	46.8038	43.8786	95.1383	42.5509	80.7331	52.2325
arx-6	C35D10.16	WBGene00000204	8.54578	45.558	10.6124	25.5796	16.8469	11.6301	16.6536	10.7635	13.2324	5.77511	30.9438	6.93775	10.5421	0	9.99429	28.8104	24.0766	40.7766	17.7674	11.2672	12.9121	20.607	6.96825	25.5178	35.5594	19.0672	62.1168	29.9101	93.739	20.0028	9.34852	23.628	5.95857	32.9232	15.3386	56.0036	12.9474	36.9373	4.08441	0	12.5968	57.0747	35.0366	64.7581	0	29.3111	23.9601
arx-7	M01B12.3	WBGene00000205	10.0574	17.3406	16.09	6.89172	0	64.7614	18.7755	2.96049	10.8768	2.83529	46.4445	9.32366	14.6075	0	0	41.452	7.58668	8.47465	16.8225	10.3598	17.5965	27.7734	8.79195	14.4748	13.3932	14.9213	21.711	24.1264	30.615	31.7623	5.25854	12.6192	10.5624	27.1876	8.55657	22.2146	0	7.20673	0	15.6486	3.89569	48.2764	52.158	45.3251	77.3232	42.2301	47.9453
asb-1	F35G12.10	WBGene00000206	50.3597	0	27.1623	34.4381	60.7676	83.0124	36.8802	25.9047	58.4787	61.0184	15.1854	15.5774	0	0	30.6786	46.024	38.753	59.0267	36.3693	25.2003	39.5898	29.2206	48.4769	53.7018	55.5558	34.5501	40.9907	82.5031	21.8458	49.8473	29.1202	57.4098	36.2494	29.754	42.26	78.894	55.8563	82.0292	56.8584	70.5032	22.3914	40.1615	27.6476	47.1336	20.5423	24.0668	32.0522
asb-2	F02E8.1	WBGene00000207	106.338	135.238	23.6654	40.5991	32.0263	19.4133	53.5	43.5756	101.144	17.1811	164.847	49.6916	115.948	191.042	64.472	94.3626	33.841	86.4736	105.246	26.2999	15.4037	31.8764	31.5902	65.3861	125.259	77.5096	33.125	76.1539	61.4643	43.935	30.9854	55.7224	31.5157	71.3455	93.1712	49.2712	28.4836	132.406	137.42	72.2533	59.9864	112.506	198.422	149.084	56.2499	200.684	181.816
trip-4	Y53F4B.15	WBGene00000208	0	0	11.2616	9.17262	11.6028	30.6788	9.5938	14.7588	24.7787	9.12385	15.7328	10.1674	0	0	25.1411	26.5977	19.7544	17.6947	11.8404	11.6065	17.6901	24.3844	12.2861	28.8735	36.3107	120.697	0	32.9002	16.21	0	14.2309	16.4574	0	48.0348	20.664	7.11673	0	0	35.1565	38.6043	0	56.613	8.33145	18.0063	0	24.337	14.2218
asg-1	K07A12.3	WBGene00000209	32.3084	42.7584	345.446	0	0	11.507	15.5898	12.5814	0	5.84037	93.4683	76.6483	48.6791	0	14.3766	54.376	41.7064	51.1772	38.8777	0	0	25.0974	8.99687	23.137	34.2423	37.8471	51.7244	47.4517	31.6488	58.3157	8.22453	20.7284	12.418	28.2542	40.0866	7.68435	26.7579	72.4048	53.1255	69.2513	37.3479	75.8949	91.9288	75.7696	121.899	126.028	134.924
asg-2	C53B7.4	WBGene00000210	69.6815	206.521	69.7272	34.3562	44.3902	43.7781	48.6113	91.5624	163.707	20.7573	226.788	93.8411	114.997	0	52.8309	98.262	114.24	74.3836	106.131	64.746	30.8114	55.1168	39.7496	66.2163	70.7629	74.5886	109.611	53.3613	24.8201	87.3293	26.7758	42.7993	26.5085	75.3123	76.6786	105.214	109.413	144.318	96.6348	163.313	76.3014	57.2512	222.625	161.72	103.315	157.809	187.817
asm-2	ZK455.4	WBGene00000212	0	0	0	0	0	0	0	0	8.29712	0	0	0	0	0	2.48271	0	0	13.6203	0	0	79.8228	0	0	0	0	0	0	0	0	0	0	0	0	0	0	1.69931	2.64174	12.067	0	3.70188	0	0	0	0	0	0	0
asp-3	H22K11.1	WBGene00000216	0	0	0	0	0	0	0	0	0	0	0	0	0	0	0	0	0	0	0	0	836.809	51.8906	0	0	0	0	0	0	0	0	0	0	0	0	0	46.1538	0	0	0	0	0	0	0	0	0	0	0
asp-4	R12H7.2	WBGene00000217	18.9617	0	8.36886	0	8.38718	73.7915	0	0	0	1.17104	0	13.511	0	0	0	10.5402	0	4.09223	0	15.6002	0	0	0	6.4552	1.77699	0	0	6.1051	0	0	3.52774	0	0	19.2417	0	0	0	0	0	0	0	2.44898	0	0	0	0	0
asp-6	F21F8.7	WBGene00000219	0	0	0	0	40.8216	4.39817	0	0	0	0	0	0	0	176.856	0	0	0	0	0	0	0	0	0	0	0	0	0	0	0	0	0	0	0	0	0	0	0	0	0	3.74702	0	0	0	0	0	0	0
atf-2	K08F8.2	WBGene00000220	0	0	0	0	0	0	0	0	0	0	0	0	0	0	0	0	0	0	0	0	0	0	0	0	0	0	0	0	0	0	0	0	0	0	0	0	0	0	0	0	0	0	10.3749	0	0	23.1427	31.7908
atf-4	T04C10.4	WBGene00000221	0	0	323.592	477.993	362.79	0	94.8041	99.7262	81.6604	0	28.9925	440.313	92.4042	1366.54	447.404	0	576.648	706.842	872.468	246.159	384.781	271.53	438.741	931.754	141.804	34.983	206.269	0	161.272	19.975	171.175	183.291	33.7736	188.335	140.11	277.7	757.767	543.709	622.318	820.235	60.0335	111.63	0	94.6609	245.9	157.563	104.389
atf-6	F45E6.2	WBGene00000222	5.0435	11.7341	5.33667	0	0	0	1.93506	3.85555	0	0	10.7374	21.3773	6.57847	0	5.254	17.7628	6.50562	8.99494	19.7573	5.1366	0	1.38312	0	7.42806	7.54535	5.82595	11.2003	9.41139	52.8766	7.56034	5.75049	7.77626	0	5.04903	0	6.31228	0	0	0	0	5.75376	18.2065	19.9946	33.3308	21.4587	14.2863	18.6301
atf-7	C07G2.2	WBGene00000223	222.081	121.397	115.616	98.5063	738.954	192.771	110.721	202.172	121.749	107.432	130.224	58.1576	195.754	65.7917	204.182	127.354	172.337	313.028	175.002	137.563	84.064	152.107	161.012	154.148	145.307	103.582	90.8623	154.971	64.6704	215.776	90.0677	86.6339	51.4917	116.097	161.575	241.724	372.621	349.949	415.75	164.573	184.532	36.5055	221.704	122.946	0	50.7779	71.6625
atgp-1	F26D10.9	WBGene00000224	64.2793	35.791	48.8791	23.8053	68.1025	33.4255	58.5055	98.5786	65.7686	62.4234	228.597	52.6832	26.6319	288.48	62.1553	82.4328	24.7043	33.3597	71.9707	114.186	33.9642	46.3699	52.008	58.2166	129.859	34.9057	41.2883	60.2388	73.1035	139.36	96.3587	143.059	54.355	75.7726	23.9077	30.6799	154.629	47.4815	35.879	73.6964	99.8027	15.6114	82.7915	84.3523	23.531	140.354	179.741
atgp-2	C38C6.2	WBGene00000225	17.8485	98.0454	0	0	0	0	0	15.1186	22.1572	11.0641	100.753	6.91018	66.2873	0	16.3324	47.5078	0	0	10.2861	15.5755	0	4.42993	0	11.0105	50.6908	20.6286	53.5492	29.7793	23.0175	27.22	17.7393	130.91	12.4476	36.4425	100.688	6.13307	0	0	0	0	33.6219	17.08	0	70.7609	81.0049	78.71	48.8936
atl-1	T06E4.3	WBGene00000226	11.462	6.24437	36.3688	8.35143	37.2092	32.5983	17.6885	15.4834	40.8569	0	27.916	51.3736	29.3173	0	22.1936	54.162	2.99218	8.15253	12.0697	6.08495	10.4921	16.538	47.8506	17.467	11.6182	9.72089	50.3672	27.2795	7.50626	4.13697	6.52319	12.2068	7.15356	15.6729	11.479	15.5878	9.43765	5.52605	11.8496	6.66937	18.0573	6.95995	12.6249	63.477	0	45.698	26.207
atm-1	Y48G1BL.2	WBGene00000227	0	0	0	17.5342	0	0	0	0	0	0	0	0	0	0	0	0	0	0	0	0	0	0	0	0	0	0	0	0	0	0	0	0	0	0	0	0	0	0	0	0	0	2.46232	0	0	0	0	0
atn-1	W04D2.1	WBGene00000228	0	2.89933	2.00353	0.646741	7.51212	0	0	1.65889	8.15728	1.17387	6.67121	0	0	0	0	0	0	7.48267	6.23733	0	0	0	0	0	5.77149	0	0	0	102.012	0	4.16775	0	0.416101	1.23956	1.70428	0.433501	0	6.86855	0	0	8.92701	0	0	6.99388	0	5.865	6.86816
atp-2	C34E10.6	WBGene00000229	190.029	210.432	157.038	90.271	189.235	172.629	151.643	221.927	270.764	87.7708	375.54	516.633	207.253	0	169.494	335.797	276.134	361.437	214.038	158.632	132.832	82.2093	103.982	222.841	282.706	189.088	253.117	159.92	276.966	219.826	216.425	179.916	118.663	119.199	202.15	154.206	146.968	523.277	464.594	287.688	177.02	310.101	414.785	549.793	203.761	562.997	523.905
atp-3	F27C1.7	WBGene00000230	109.835	127.892	63.6053	51.6408	85.9755	156.108	72.85	64.7748	78.8821	73.1797	216.444	107.495	85.3516	388.483	221.095	92.0957	109.876	161.106	104.673	50.1086	52.9661	119.003	30.5963	110.002	99.2456	110.849	91.5614	144.443	136.863	68.5644	64.2609	75.122	69.5956	75.8282	47.6812	70.2923	109.118	268.783	90.7817	76.8865	81.2433	210.461	214.286	177.069	112.404	187.507	211.305
atx-2	D2045.1	WBGene00000231	11.081	18.0408	20.7343	6.39979	11.8575	14.8487	8.67195	12.3083	30.5167	9.96805	33.0906	0.713762	23.65	0	26.3193	47.4669	2.58368	93.3211	26.109	8.04898	17.9912	14.1513	12.0057	9.06083	29.6729	12.5125	21.9687	16.1743	0	18.4501	4.84375	11.872	4.89483	17.5241	10.7521	12.2918	8.13595	31.5111	7.14221	2.16377	7.60568	39.2156	20.6562	57.5229	26.3427	55.6095	45.227
avr-14	B0207.12	WBGene00000232	93.7297	108.734	64.5865	22.812	0	98.8107	29.0034	86.3778	25.0934	37.7485	109.035	22.793	45.4508	0	46.6174	81.9887	24.0997	130.055	24.6142	29.8394	14.3894	0	30.4837	86.3563	156.663	166.258	96.0619	43.7341	58.7504	0	28.6162	64.9372	36.0822	14.3383	44.3442	6.65065	47.6362	0	28.0493	16.1777	0	0	34.071	99.0504	26.3427	58.7735	23.8998
avr-15	R11G10.1	WBGene00000233	117.988	0	0	0	228.485	108.588	0	17.272	0	0	0	0	0	0	0	38.9439	0	0	0	0	0	0	56.6979	0	0	0	0	0	0	0	0	0	0	308.246	0	0	0	0	0	67.1993	0	43.9209	0	0	0	0	0
baf-1	B0464.7	WBGene00000235	41.2054	27.0083	0	14.545	17.6892	77.2919	16.1998	10.9963	49.2745	29.517	180.909	34.0273	17.1121	0	67.9939	43.7031	0	24.2294	36.6494	0	29.1139	45.5943	25.458	40.3299	106.879	71.7071	19.1188	70.478	23.5627	106.331	48.2948	50.6334	17.4597	43.1259	17.9462	64.4974	0	38.2832	59.5456	23.6175	28.4641	59.5291	105.46	47.0796	32.7189	57.9128	143.525
bag-1	F57B10.11	WBGene00000236	33.792	12.4604	10.1347	31.3568	37.0372	90.3972	45.4162	36.2882	15.0776	11.1422	51.4469	3.7515	21.3114	0	81.0962	36.8178	30.173	23.8252	8.56954	18.7292	28.8431	44.745	46.6312	22.337	30.702	29.8464	29.7736	55.7904	2.2428	47.2749	38.0259	33.9275	35.0039	19.8053	26.3868	14.9937	26.3109	36.2867	16.0862	47.8609	13.7421	11.4869	12.6221	42.5946	100.472	29.0823	41.7989
bam-2	Y71F9AR.1	WBGene00000237	0	0	0	0	0	0	0	167.262	0	0	0	200.671	22.8608	0	0	45.7766	0	0	0	0	0	0	0	0	0	0	0	0	9.08165	0	0	0	0	0	0	0	0	0	0	0	0	227.046	39.1683	0	0	0	0
bar-1	C54D1.6	WBGene00000238	0	0	0	0	0	0	0	0	0	0	0	0.419019	0	0	0	48.2481	0	0	6.22743	0	1.66445	0	0	0	0	0	0	0	0	0	0	0	0	0	0	0	0	0	0	0	0	0	0	84.7775	0	83.4841	2.64277
bas-1	C05D2.4	WBGene00000239	0	257.998	201.917	0	0	0	0	0	0	0	0	0	0	0	0	0	0	0	0	0	0	0	0	0	0	0	0	0	0	0	0	0	0	0	0	0	0	0	0	0	0	0	284.171	0	0	0	0
pah-1	K08F8.4	WBGene00000240	0	0	0	0	0	20.9723	0	0	0	0.923043	0	36.2234	0	0	0	0	17.3851	0.753452	0	0	0	0	49.0865	0	3.60363	0	0	0	0	0	9.30392	3.98525	0	0	0	0	5.81374	0	0	0	3.33758	1.4689	1.72248	0	0	0	0
bbs-1	Y105E8A.5	WBGene00000241	0	23.2839	171.009	90.8073	0	0	0	0	0	0	0	0	0	0	58.573	0	145.067	150.823	157.057	108.025	150.201	96.1061	132.701	0	0	0	0	0	0	0	0	0	0	0	0	81.308	154.856	126.812	92.6561	68.018	0	3.84154	35.7827	0	0	0	0
bbs-2	F20D12.3	WBGene00000242	0	200.663	189.403	180.676	79.4205	0	0	0	0	0	0	0	0	0	226.43	0	788.945	347.385	211.708	116.014	123.815	175.304	171.267	0	0	0	0	0	0	0	0	0	0	0	0	108.947	62.8011	539.828	466.509	95.8064	0	0	184.3	0	0	0	0
bbs-8	T25F10.5	WBGene00000244	0	120.362	503.019	396.581	28.6222	0	0	0	0	0	0	0	0	0	229.121	0	224.336	237.851	427.266	375.369	491.422	357.1	412.805	0	0	0	0	0	0	0	0	0	0	0	0	163.389	307.064	132.555	72.6698	43.1296	0	0	238.375	0	0	0	0
bca-1	T13C5.5	WBGene00000245	0	0	0	0	0	64.5913	0	6.17845	12.291	14.4466	36.5487	0	0	0	0	0	0	0	0	0	0	3.46989	0	0	0	25.2736	0	4.32842	0	3.00119	0	0	3.25981	11.5365	0	6.18668	0	5.55192	3.8926	0	0	0	15.0197	0	0	0	14.3985
bcc-1	M7.3	WBGene00000246	0	0	0	1.1455	0	0	2.45424	0	0	0	0	0	0.53685	0	0.436278	0	24.7057	2.19876	1.27469	1.05255	0	0	0	0	0	0	0	0	0	0	0	0	0	0	0	0	0	0	0	0	0	0	1.06953	0	0	0	0
bec-1	T19E7.3	WBGene00000247	23.3451	0	8.86537	32.6794	15.9639	7.82368	15.6635	18.8043	31.7283	0	84.4365	23.9637	33.7038	0	28.2886	23.624	10.8631	75.9367	28.0365	10.3234	17.1024	13.5299	44.4508	6.66949	28.0412	31.4597	63.4543	21.5568	13.576	103.119	64.3828	56.7219	20.1232	41.7325	54.2334	10.8632	19.0196	33.5433	11.1949	0	16.8314	14.7977	32.6432	59.5863	42.7688	64.8993	88.7573
ben-1	C54C6.2	WBGene00000248	105.039	388.301	0	0	0	0	76.8447	89.763	64.1555	0	213.891	354.621	176.821	0	52.0935	490.33	0	0	33.721	0	20.8883	0	0	0	324.377	262.906	1056.26	114.85	555.248	492.341	163.16	597.511	235.065	267.632	81.3063	0	0	0	0	0	540.72	80.3003	565.46	862.996	246.796	647.421	548.789
bir-1	T27F2.3	WBGene00000249	49.8589	57.0863	11.9721	25.3547	25.3373	35.6299	33.6757	21.5459	26.7244	18.1855	71.2332	13.2842	14.9806	0	75.0579	61.7772	84.7002	30.8809	21.1558	11.3186	44.1707	31.8237	18.6852	86.7249	20.9514	31.1479	36.7088	52.5999	26.0387	24.9237	31.4327	42.2772	14.0641	20.9348	3.47513	49.5272	47.6693	46.0082	17.7601	64.0292	35.5182	9.0473	64.7733	81.8225	58.7902	65.8425	68.5321
bir-2	C50B8.2	WBGene00000250	0	0	0	0	0	1.54029	0	0	4.58884	1.43499	0	0	0	0	0	0	0	0	0	0	0	0	0	0	3.81931	0.823121	0	0	0	0	6.81322	0	0	0	1.5054	1.94678	0	6.20858	0	0	0	0	0	1.70635	0	0	0
bli-2	F59E12.12	WBGene00000252	0	58.4488	0	0	0	2.89379	0	2.35381	2.68307	7.24639	0	0	0	0	0	0	0	0	3.59784	0	10.2353	0	0	0	0.697662	0	7.91511	2.93977	9.54479	0	2.23274	0	0	0	0	0	8.04289	0	0	0	0	7.85391	0	0	0	0	2.43293
bli-3	F56C11.1	WBGene00000253	0	0	0	0	0	0	0	0	0	0	0	0	0	0	123.388	0	0	0	0	9.26017	0	0	0	0	0	0	0	0	0	0	0	0	0	0	0	0	0	0	0	0	0	0	0	0	0	0	0
bli-4	K04F10.4	WBGene00000254	5.29837	8.27632	0	1.85322	0	0	0	0	0	5.38316	3.57611	0.872491	10.998	0	11.7847	22.408	0	20.9718	4.37968	10.83	0	0	0	0	7.42609	2.52667	19.6114	5.61927	40.235	0	0	0	0	8.93563	3.11237	0	0	0	0	12.4503	0	7.13707	0	27.1606	0	22.5205	9.17285
bli-5	F45G2.5	WBGene00000255	0	2.22402	0	0	0	0	0	0	0	0	0	0	0	0	0	0	0	0	12.0125	0	1.32225	35.1049	0	0	0	0	0	0	0	0	0	0	0	0.553836	0	0	60.0605	0	0	2.16276	0	0	0	1.44437	0	0	0
bli-6	Y73B6BL.34	WBGene00000256	0	5.59228	3.22646	0	0	75.1838	0	0	0	6.6469	0	0	0	0	4.28497	0	0	0	22.4059	0	0	0	0	0	0	21.0651	0	7.66205	0	0	18.2295	0	0	2.27915	0	0	0	0	0	75.5547	50.2296	45.1291	0	0	0	0	0
bmk-1	F23B12.8	WBGene00000257	0	0	0	0	2.59514	0	0	0	0	0	0	0	0	0	5.84769	0	0	0	0	0	0	1.5618	2.73	0	0	0	0	0	0	0	0	0	0	0	0	0	14.2936	0	0	0	0	31.3218	0	0	0	0	0
bpl-1	F13H8.10	WBGene00000259	0	0	18.6677	9.11274	0	29.5095	36.842	38.0014	44.6209	11.6148	64.7962	62.5563	87.4358	0	42.002	97.0206	112.501	98.1159	33.5089	9.94198	14.1855	29.6482	11.0514	74.7931	102.382	36.8321	44.4205	51.9543	9.36836	74.8364	36.2699	86.3512	40.4365	63.4651	93.7669	11.1596	0	73.3781	65.807	0	20.8815	127.212	50.8917	125.801	50.9474	183.451	200.504
bra-1	F54B11.6	WBGene00000262	0	75.9204	15.3206	0	151.877	20.118	69.0298	93.9454	0	46.949	17.6734	34.9028	0	0	21.7053	0	526.546	362.011	639.222	0	190.398	106.921	424.853	0	0	0	0	0	103.188	0	0	311.706	0	0	0	294.861	312.989	405.167	359.369	24.2534	0	0	23.7141	0	0	0	0
F23H11.5	F23H11.5	WBGene00000263	310.379	378.565	67.2648	82.1748	59.1352	66.529	79.3101	131.157	148.693	107.847	476.597	230.771	171.497	143.794	194.898	249.795	250.706	157.202	183.185	59.256	52.1185	79.9574	46.8333	77.8367	179.707	101.008	116.917	119.474	169.798	157.421	142.965	85.1584	88.0203	196.145	279.094	83.7116	126.53	148.582	113.158	99.7318	204.495	140.605	543.614	364.242	112.387	474.38	533.438
brc-1	C36A4.8	WBGene00000264	0	0	60.3655	121.085	0	0	0	0	0	0	0	0	0	0	0	0	0	0	0	0	0	0	0	0	0	0	0	0	0	0	0	0	0	0	0	0	21.6884	0	0	0	0	3.71469	0	0	0	0	0
brd-1	K04C2.4	WBGene00000265	0	0	0	0	0	0	0	2.64468	0	0	0	0	0	0	0	0	0	0	0	0	0	0	0	0	0	0	0	0	0	0	0	0	0	0	12.9525	0	0	3.64511	0	13.6672	0	3.80639	0	0	0	0	0
bre-1	C53B4.7	WBGene00000266	0	0	52.3511	62.4648	19.492	0	0	0	0	0	15.0738	16.3834	7.6962	0	9.64591	23.9453	17.4337	18.948	26.9969	24.3908	69.4359	57.1512	68.9427	0	5.92561	0	20.5236	9.98285	58.6643	15.3619	11.0426	0	0	64.3364	5.1923	47.995	23.4303	0	10.3939	10.191	18.7298	35.5801	17.4091	45.702	0	31.4607	42.2028
bre-2	Y39E4B.9	WBGene00000267	0	0	0	0	0	0	0	0	500.332	0	0	0	0	0	0	0	0	0	0	0	0	0	0	0	0	0	0	0	0	0	0	0	0	0	0	20.515	0	0	0	0	0	0	0	0	0	0	0
bre-3	B0464.4	WBGene00000268	0	0	4.80419	69.3267	0	0	0	0	0	0	0	0	6.34906	0	0	46.982	8.2037	0	27.1731	166.212	32.8811	26.1361	14.682	0	52.5424	0	10.0415	0	19.7094	65.7761	5.48374	0	0	24.477	8.19729	4.9282	0	13.7679	19.6571	0	8.86281	7.0561	0	23.4846	0	14.2701	8.45763
bre-4	Y73E7A.7	WBGene00000269	0	0	3.28323	0	0	0	0	6.13616	44.4159	2.45427	13.827	11.5576	21.9433	0	9.73065	23.3453	11.156	24.6306	6.71017	10.0151	0	13.3614	3.92892	0	0	11.6785	11.8798	0	17.0637	7.76495	13.545	0	0	25.7964	32.2037	9.03957	0	0	0	0	0	13.3306	19.7429	21.8108	95.1058	30.1592	46.1574
bre-5	T12G3.8	WBGene00000270	0	0	0	1.639	5.18041	4.59116	0	0	13.9642	0	3.62275	0	0	0	6.35146	0	0	0	4.57881	0	1.6387	0	0	9.37806	7.09124	8.68126	1.90534	9.57895	19.8754	0	5.81253	5.46242	0.912073	4.72732	10.4379	0	0	0	0	0	0	9.72183	0	7.26928	0	2.67115	7.12962
brf-1	F45E12.2	WBGene00000271	11.4235	2.96509	4.39299	0	0	20.2814	0	0	11.2386	3.05588	3.40707	0	3.09364	0	0	24.5163	0	0.386501	14.5059	0	6.46398	2.20422	1.21533	7.78717	10.4533	1.55739	8.93821	6.4692	4.49439	9.21119	2.80022	4.11626	0	1.95548	9.89147	1.35076	14.3875	0	0	0	0	16.665	2.09221	26.6615	0	13.6522	5.72247
brp-1	Y79H2A.1	WBGene00000273	0	0	0	4.91361	0	0	0	0	0	0	0	0	0	0	0	0	0	0	0	0	0	0	0	0	0	0	0	0	0	0	0	0	0	82.676	0	0	0	0	0	0	0	0	0	0	0	0	0
btf-1	F15D4.1	WBGene00000274	0	13.3485	6.32173	1.2864	0	42.1289	0	2.65094	4.86927	1.06614	8.99878	1.01594	3.66675	0	0	33.1286	0	0	4.4227	4.86511	3.88783	1.89153	4.61699	5.51881	8.9093	0.796024	2.29611	4.64894	12.5347	3.78958	0	5.22744	4.56392	7.70395	6.47034	19.2575	0	4.02284	7.52382	0	12.8034	12.7482	14.2698	23.1003	0	23.5155	7.9881
byn-1	F57B9.5	WBGene00000276	0	19.1571	21.3474	22.9329	10.9373	56.6247	16.4107	9.63847	24.3072	17.0697	17.1152	14.5496	21.2925	0	74.0904	32.5603	12.3745	28.8305	23.5386	15.0484	14.2365	10.9537	9.62646	76.009	16.1401	10.1899	50.3008	11.4747	45.3976	20.3151	39.1217	52.8476	2.30279	26.4644	0	57.7764	12.326	40.9529	53.6784	0	7.99979	121.283	28.2107	20.7611	23.7118	12.4702	0
cab-1	C23H4.1	WBGene00000277	4864.97	6414.84	2120.9	1344.55	1843.66	4797.32	6801.34	10005.7	7514.75	7993.04	9113.72	9005.07	1719.62	1833.74	4520.15	1101.2	2652.62	1860.88	4574.81	1516.6	1702.67	359.033	3011.67	4708.22	3368.16	1947.99	2252.33	2276.97	3506.39	1070.09	2042.36	2846.18	3261.01	15812.1	8056.97	1720.08	4045.68	2869.84	3634.8	9090.24	3060.2	136.498	2968.51	865.17	2339.76	1220.89	1000.14
cah-1	F54D8.4	WBGene00000279	0	0	33.4857	0	0	44.9661	0	0	95.7248	34.1813	0	0	0	0	0	0	0	21.3853	0	19.5254	0	75.3145	0	84.2159	155.073	0	0	103.929	52.2504	0	0	0	0	65.2189	36.7706	0	0	0	0	0	0	0	0	0	0	0	0
cah-2	D1022.8	WBGene00000280	72.6553	0	52.7764	0	0	0	180.988	0	0	102.707	98.3155	0	36.2278	0	100.929	0	0	106.52	0	0	0	0	0	129.042	99.21	0	0	128.243	73.5085	41.6871	0	0	0	0	19.354	0	0	0	28.2637	61.863	0	170.411	0	0	0	0	0
cah-3	K05G3.3	WBGene00000281	34.1833	146.697	29.1782	79.0476	0	0	19.7031	46.5884	191.871	0	61.4299	184.662	74.2245	481.792	110.054	0	72.4609	35.1309	44.8996	27.3927	48.755	39.6103	31.4888	90.0138	167.885	240.295	60.9848	159.841	0	235.588	15.5958	226.487	0	59.1731	24.3315	12.2759	63.053	0	77.1862	100.218	67.7532	0	88.6439	307.575	142.857	406.911	276.726
cah-4	R01E6.3	WBGene00000282	246.297	131.16	418.644	33.5666	18.9583	0	24.5855	150.408	677.95	37.4746	377.296	0	0	65.7917	219.05	0	0	0	0	0	0	37.8231	101.716	1091.95	62.0371	41.7509	137.611	44.0443	96.1145	53.95	149.92	51.2807	0	0	0	0	0	17.8786	0	0	0	0	42.1239	30.9387	51.0162	73.3373	28.2674
cah-5	R173.1	WBGene00000283	0	0	0	0	0	117.544	0	0	0	0	0	0	0	0	0	0	0	0	0	0	0	0	0	0	0	0	0	0	0	0	0	0	0	0	0	0	0	0	0	538.994	0	0	0	0	0	0	0
cah-6	T28F2.3	WBGene00000284	146.445	444.8	47.2074	16.2504	0	0	18.6928	91.5475	63.7008	15.1085	236.924	9.26516	36.3517	1831.25	103.712	208.566	15.4548	0	87.728	38.9528	0	98.1575	67.1002	38.3078	61.7488	21.6816	17.052	69.8537	0	116.62	0	0	0	0	65.2572	57.1897	0	0	20.9164	0	100.324	0	508.276	130.855	141.993	189.299	251.362
cal-1	C13C12.1	WBGene00000285	0	0	0	0	0	0	0	0	0	0	232.348	0	157.022	0	147.855	0	0	22.1845	0	13.6418	0	0	0	0	0	0	0	0	0	0	0	0	0	0	66.0828	31.0334	0	0	0	73.8953	0	0	0	0	0	0	0
cal-2	C18E9.1	WBGene00000286	67.6849	122.504	0	0	0	0	293.948	97.9552	0	0	0	169.152	61.8319	269.648	0	88.7156	0	0	1284.42	69.8461	0	0	0	56.5767	0	0	212.577	0	62.4281	174.236	61.2623	449.116	101.345	193.82	0	0	0	0	84.7277	67.9695	187.372	0	396.923	241.129	626.012	555.044	280.722
cal-3	M02B7.6	WBGene00000287	0	0	0	0	0	0	0	0	0	0	0	0	0	0	0	0	0	0	0	0	24.1728	0	0	0	0	0	0	0	0	0	0	0	0	8.40098	0	0	0	0	15.1875	0	0	0	0	0	0	0	0
cal-4	T07G12.1	WBGene00000288	363.537	2664.4	280.284	151.707	380.047	165.869	318.529	64.408	79.8178	313.48	122.598	54.9064	145.648	1990.28	81.8299	262.996	493.426	298.012	251.973	60.5677	43.8966	101.613	45.4452	98.7467	164.763	125.461	163.188	319.295	0	171.841	52.9982	46.4793	97.6392	90.238	121.817	343.565	565.633	603.912	471.557	146.403	584.63	0	172.166	141.106	67.4273	62.3232	138.044
cam-1	C01G6.8	WBGene00000289	0	20.0049	0	15.0711	0	0	0	47.4108	197.321	0	0	5.25763	0	0	49.8769	107.872	0	0	30.563	0	7.82537	3.956	9.68023	26.2943	25.2335	0	101.191	92.9078	26.0765	39.5252	11.8184	99.1534	0	36.5942	18.5242	0	13.4829	0	0	30.9883	87.0236	33.6167	55.5357	115.391	0	137.613	201.841
cap-1	D2024.6	WBGene00000292	39.343	102.119	18.2001	10.6474	16.6084	38.6439	32.6868	31.2624	50.8748	34.778	91.0696	55.1916	233.022	0	125.939	156.691	49.0642	47.8144	50.1038	37.9917	46.5955	64.3055	19.7486	23.4452	140.327	126.157	169.951	57.6859	111.303	162.456	118.111	158.492	76.3813	147.121	134.012	28.2786	121.5	42.9331	29.208	0	60.5619	164.106	112.157	260.788	148.188	284.198	296.049
cap-2	M106.5	WBGene00000293	102.13	256.627	57.7465	51.3685	66.033	189.47	49.1518	87.1349	48.539	110.241	292.166	105.282	375.745	312.692	195.109	223.304	44.8686	70.7659	103.283	37.4812	73.0729	58.3353	52.5567	76.694	265.555	181.262	234.31	171.371	241.623	323.633	245.924	229.18	115.656	202.006	249.265	70.4121	94.08	81.1094	40.8272	84.8502	178.761	231.016	342.706	461.556	151.292	520.504	525.872
cas-1	F41G4.2	WBGene00000294	0	0	9.80913	0	456.032	0	0	0	55.4952	26.8396	32.5847	7.16474	16.4048	0	0	0	0	0	21.9908	0	21.8463	14.2443	0	43.709	25.3857	10.3795	72.1975	0	0	24.639	0	0	0	32.0907	0	0	0	0	0	20.1579	0	31.5368	39.7271	27.6234	0	43.1834	39.3067
cat-1	W01C8.6	WBGene00000295	0	232.515	253.523	0	0	0	0	0	0	0	0	0	0	0	0	0	0	0	0	0	0	0	0	0	0	0	0	0	0	0	0	0	0	0	141.154	0	0	0	0	0	0	213.327	169.129	0	0	0	0
cat-2	B0432.5	WBGene00000296	0	547.6	0	0	0	0	0	0	0	0	0	0	0	0	0	0	0	0	0	0	0	0	0	0	0	0	0	0	0	0	0	0	0	0	0	0	0	0	0	0	0	0	667.879	0	0	0	0
cat-4	F32G8.6	WBGene00000298	0	122.51	567.601	0	0	0	0	0	0	0	0	0	0	0	0	0	0	0	0	0	0	0	0	0	0	0	0	0	0	0	0	0	0	0	0	0	0	0	0	0	0	0	633.269	0	0	0	0
cav-1	T13F2.8	WBGene00000301	0	0	0	0	0	0	0	0	0	0	0	0	0	0	0	0	0	0	0	0	0	0	0	0	0	0	0	0	0	0	0	0	0	0	0	0	30.0908	0	0	0	0	0	0	124.151	0	0	0
C04A11.t1	C04A11.t1	WBGene00000308	0	3.03949	0	0.125971	0	0	0	0	0	0	0	0	0	0	0	0	0	0	0	2.27969	0	0	0	0	0	0	0	0	0	0	0	0	0	0	0	0	0	0	0	0	0	0	1.12664	0	0	0	1.61974
cbp-1	R10E11.1	WBGene00000366	53.0699	45.2001	41.4059	47.8635	16.7002	39.9726	20.8479	28.9681	102.35	19.1428	80.8039	16.3938	67.0179	0	110.828	248.354	43.1706	32.0249	28.5311	20.0148	41.0892	53.4852	49.4987	52.0072	71.3079	27.7047	88.8334	63.6891	89.5788	137.921	28.2647	71.0366	20.3226	37.5715	59.3991	27.4091	75.9185	29.5443	27.7631	77.5392	61.5592	53.1206	53.3347	251.507	63.0169	169.55	85.8939
cca-1	C54D2.5	WBGene00000367	0	79.1098	0	0	51.0865	0	0	0	0	0	0	43.8791	409.209	0	90.1434	92.909	0	34.5449	58.6927	63.2472	35.9832	38.5138	13.8014	31.6553	109.252	39.5091	0	124.501	0	0	0	41.6001	34.45	647.224	262.056	11.8657	42.6714	0	0	35.3054	93.0838	0	242.375	185.768	71.978	38.458	84.8744
ccb-1	T28F2.5	WBGene00000368	102.171	74.0597	35.8074	13.1796	0	108.779	42.3899	36.1155	114.955	31.8162	101.376	112.438	91.4438	0	65.7683	144.775	14.4159	38.0447	38.754	13.7813	28.6977	20.2319	39.1848	73.9444	59.6934	80.6316	112.982	114.728	264.597	52.3092	55.1749	43.2325	36.7639	61.0094	157.513	29.6187	0	0	0	17.1632	141.622	0	89.6203	251.58	445.998	260.855	286.792
ccf-1	Y56A3A.20	WBGene00000369	27.6633	40.3931	8.74003	24.3243	68.8189	4.80115	30.8563	29.5868	33.7646	17.1702	58.8097	92.0915	30.8167	0	62.4024	72.4086	9.37866	66.1688	31.8442	9.67446	33.1494	36.1696	14.3571	34.9782	25.1704	39.6575	38.0744	47.0352	50.303	43.7906	31.6593	31.419	18.662	45.9596	8.36522	10.3149	22.7312	44.9044	35.4021	22.0716	24.6336	42.813	70.007	79.8812	0	69.1861	53.5545
ccg-1	Y73F8A.6	WBGene00000370	0	280.235	22.0612	0	4.57001	8.62501	0	0	0	0	0	69.5913	0	140.098	0	0	29.7118	40.4786	0	0	27.4563	0	0	0	12.4244	0	0	0	0	0	0	0	0	0	0	0	0	10.657	0	16.5474	0	0	54.3134	0	0	0	25.2038
cox-5B	F26E4.9	WBGene00000371	238.492	417.885	83.9546	92.2229	256.036	193.603	167.047	316.551	183.486	91.3753	740.215	304.734	229.122	286.574	218.877	322.593	299.442	290.151	248.193	61.0316	128.043	184.363	76.6409	157.388	245.034	248.499	194.729	225.548	245.899	149.036	220.554	169.972	102.601	186.574	96.1046	111.771	276.416	238.323	320.071	259.548	249.685	209.179	537.092	437.678	339.242	496.974	528.655
cyp-14A5	F08F3.7	WBGene00000373	0	0	0	0	0	0	0	0	0	0	0	0	0	0	0	0	0	0	0	0	0	0	0	0	4.64849	0.806317	16.2046	0	0	0	0	0	0	0	0	0	0	0	0	0	0	0	0	0	0	0	0
cyp-31A1	C01F6.3	WBGene00000374	43.5969	79.537	23.5423	9.96788	35.5546	14.0263	35.8795	31.9692	83.7499	20.8131	74.666	19.5946	17.8026	0	41.0337	45.9623	82.9297	88.3664	24.6684	16.7747	59.6564	22.5451	39.6349	128.738	21.3065	17.2656	39.0691	55.918	39.9195	20.6157	23.265	21.043	26.3403	22.0424	77.3547	33.7729	55.9723	31.0201	34.4122	22.5735	13.7371	20.5126	65.2774	32.0983	39.4859	40.7722	46.7398
ccr-4	ZC518.3	WBGene00000376	40.9027	62.7154	24.0887	17.316	251.482	47.7415	6.67593	79.5589	12.7536	56.337	45.2536	14.2788	33.4104	0	32.0877	45.8195	0	23.5206	89.4489	0	23.7193	35.7945	19.4395	65.0531	41.0895	50.423	54.5075	46.2887	35.987	49.4653	33.4001	46.0929	45.2624	78.1411	64.0326	12.5797	14.995	34.7579	16.6369	7.94493	62.9813	18.0065	31.2174	174.828	0	75.6807	43.9116
cct-1	T05C12.7	WBGene00000377	54.3631	41.1084	27.6561	15.6087	36.8819	0	50.9879	73.651	73.6831	34.6796	74.6233	69.5744	436.581	0	100.045	146.142	36.117	94.5037	55.3104	35.1721	46.2272	67.7462	16.2512	66.6507	232.112	169.14	446.77	72.6041	298.453	308.543	181.299	185.866	110.835	224.311	210.087	54.1925	43.1837	20.5295	26.3212	20.0541	99.8705	354.102	175.041	247.722	102.338	189.863	366.316
cct-2	T21B10.7	WBGene00000378	47.2117	92.6484	36.7272	24.2862	83.6817	0	37.5404	26.8613	30.551	13.1523	81.499	79.2935	418.934	0	72.5377	126.261	130.912	25.7916	45.5468	0	15.1492	24.6208	16.4361	31.1172	216.224	107.693	346.93	62.8721	188.806	218.062	166.235	182.957	84.3408	206.821	284.54	18.6606	0	76.6741	19.2306	43.3483	97.1279	159.26	125.238	267.372	60.4877	192.053	268.427
cct-4	K01C8.10	WBGene00000379	60.2822	58.7712	45.1605	21.9031	124.1	60.0651	35.437	60.4275	119.831	31.4912	114.205	91.4543	645.561	0	117.927	129.986	0	73.1013	96.3478	54.8773	57.0246	67.5516	72.3671	74.0676	173.948	179.987	246.813	107.158	164.697	246.911	119.866	199.309	65.3106	189.783	435.154	66.4701	47.6018	93.6332	75.3523	124.752	100.746	351.558	229.204	295.549	116.526	305.075	511.34
cct-5	C07G2.3	WBGene00000380	174.472	189.966	107.202	110.99	2758.86	279.306	117.186	143.527	273.832	317.353	284.537	133.869	669.537	0	124.327	340.143	176.083	276.516	165.864	110.643	120.974	150.62	112.478	203.969	501.705	223.15	487.15	174.87	268.051	562.859	291.069	335.485	161.63	333.043	621.503	199.452	208.808	600.837	686.704	76.8418	219.954	828.229	283.759	534.936	275.222	559.415	748.017
cct-6	F01F1.8	WBGene00000381	0	47.6398	26.935	40.6028	40.1079	107.897	65.6135	64.3878	111.499	25.357	102.385	116.029	508.663	0	107.746	170.809	42.3642	121.119	73.6949	40.7177	44.0514	34.65	23.3001	128.444	203.324	74.0551	272.945	105.767	137.417	354.736	128.811	263.905	104.053	196.837	300.76	55.4502	58.7392	92.063	29.0977	35.9859	140.107	234.829	269.616	287.608	165.858	249.399	292.006
cdc-6	C43E11.10	WBGene00000382	5.13355	2.82743	0	0	1.19817	3.5077	3.13048	0.872527	0	0.617513	4.81179	1.03802	0	150.738	0	0	0	4.67719	1.18774	0	0.951757	8.09578	1.49142	0	1.59649	0	1.76214	3.95169	2.87107	12.0065	4.00879	0	1.0694	0	0	3.56059	0	2.40355	0	0	2.83387	22.5656	1.24343	8.03184	0	5.83817	6.95532
cdc-14	C17G10.4	WBGene00000383	0	0	15.6241	0	0	0	0	0	0	0	22.8059	30.4773	27.5639	0	0	85.3348	0	0	0	0	8.31792	6.2611	0	0	12.3423	9.18942	8.24095	11.2963	9.37941	83.1968	21.2171	0	0	59.9903	32.9855	24.9713	27.7239	0	0	0	6.71676	29.2994	23.1769	64.3502	60.4626	56.6392	66.7305
cdc-25.1	K06A5.7	WBGene00000386	0	19.1841	3.47347	12.0021	0	0	0	3.37265	0	23.4597	0	48.3503	0	0	6.0161	6.08259	0	0	0	0	0	0	0	0	0	0	9.18137	0	3.03357	14.1258	12.2968	0	2.51404	2.53895	2.61587	0	7.94804	0	0	0	2.62407	16.9129	0	6.29491	0	11.6434	8.19993
cdc-25.2	F16B4.8	WBGene00000387	0	0	0	0	0	0	0	0	0	0	3.48568	0	0	0	0	0	0	0	0	0	0	0	0	0	0	0	0	0	3.67933	0.488766	0	0	0	0.780782	0	0	0	5.30789	8.91435	0	0	0	0	0	0	0	0
cdc-25.4	R05H5.2	WBGene00000389	0	0	7.3674	0	0	0	0	0	0	1.58979	0	0	0	0	0	0	0	0	0	0	0	0	0	0	0	0	0	0	0	0	0	0	0	0	0	0	0	0	0	0	0	0.66286	0	0	0	0	0
cdc-42	R07G3.1	WBGene00000390	19.5671	53.5162	23.5899	17.9089	44.2906	37.8159	44.322	42.7736	52.3129	92.1855	136.812	23.4142	36.7147	191.042	49.537	51.8149	34.1587	85.3821	47.5749	0	58.1342	65.3629	53.5977	55.7928	88.826	55.2902	62.6225	73.9671	19.0888	121.711	89.6565	91.9861	36.2673	24.8215	39.76	43.9817	30.0024	62.8938	29.4225	18.1731	34.4853	97.672	140.729	101.355	56.9648	88.9727	120.863
cdd-1	C47D2.2	WBGene00000391	0	0	0	0	0	0	0	0	0	0	0	0	44.3128	0	0	0	0	0	0	0	9.55308	0	13.8942	0	0	0	0	0	0	0	0	0	0	0	2.30463	0	0	0	0	0	0	0	0	0	0	0	0
cdd-2	F49E8.4	WBGene00000392	0	0	0	87.9042	0	144.265	0	10.8789	0	73.6149	57.9226	60.4433	11.1427	0	75.1742	0	0	22.6204	15.4174	21.5783	26.9811	66.6657	0	30.0129	0	71.807	9.3905	0	10.0098	0	0	0	0	9.24866	0	9.77647	0	0	0	0	0	7.12658	51.764	0	51.0162	0	14.7479
cdf-1	C15B12.7	WBGene00000393	0	14.9734	9.1497	13.6464	0	19.2792	0	0	0	0	21.2252	0	7.58816	0	2.42507	20.7165	0	5.57022	8.95401	0	0	3.72212	0	0	5.44261	4.07305	5.5092	5.53628	3.57602	8.52705	9.89284	0	1.80203	66.663	3.04584	0	0	6.99762	0	0	0	13.2888	17.7491	24.9013	23.531	25.8793	26.7955
cdh-3	ZK112.7	WBGene00000395	0	0	0	12.0158	0	0	0	0	0	0	0	0	0	0	0	0	0	0	0	0	0	0	0	0	0	0	0	0	0	0	0	0	0	0	0	0	3.08919	0	0	3.74702	0	0	0	0	0	0	0
cdh-4	F25F2.2	WBGene00000396	44.6954	0	14.5892	0	26.1873	41.1701	26.4026	79.3031	73.6619	23.239	64.5406	225.177	30.8809	0	50.9558	121.046	6.56405	0	0	36.8081	0	0	18.2825	16.6679	118.237	20.9773	163.209	66.4785	69.1496	76.468	63.3712	184.73	5.22981	33.6567	84.5939	8.60714	154.856	0	12.1999	0	56.6558	11.062	41.7008	207.769	21.1403	181.412	171.341
cdh-9	F59C12.1	WBGene00000401	0	0	0	0	149.302	0	0	7.86327	0	66.3455	3.37722	0	0	0	27.978	0	0	0	0	0	0	0	0	0	0	0	0	0	0	0	0	0	0	0	0	0	0	0	4.0707	0	0	0	9.58916	0	0	0	0
casy-1	B0034.3	WBGene00000403	1343.01	339.095	840.117	444.833	804.175	2251.03	1454.33	903.817	5165.6	1385.75	2995.44	862.839	481.126	347.046	697.618	851.315	976.014	1062.83	1249.22	742.94	1140.47	626.438	923.176	1056.44	634.689	2440.54	550.645	842.086	695.988	2668.83	319.098	587.678	159.935	1377.43	1015.89	395.628	971.494	816.221	924.243	2783.55	1637.55	219.761	872.508	1514.48	997.438	1390.26	1807.29
cdk-1	T05G5.3	WBGene00000405	0	0	0	39.2803	3.94793	0	0	0	10.7353	0	0	0.736533	0	0	0	0	0	0	0	0	0	0	0	0	0	0	0	0	0	0	3.48897	0	0	0	0	0	0	0	0	0	0	0	0	0	0	0	0
cdk-4	F18H3.5	WBGene00000406	0	0	0	0	2.02891	0	0	2.0794	0	0	8.36132	0	10.7346	0	0	63.8575	74.6074	42.5229	0	0	1.02146	0.960489	3.13277	0	8.03186	9.88948	0	0	0	18.0449	12.1494	0	3.56357	0	18.2687	0	0	16.0673	30.8115	2.72229	0	5.96822	5.68564	28.8134	0	50.6822	44.7055
cdk-5	T27E9.3	WBGene00000407	14.9994	0	14.9884	11.3752	0	8.93969	39.4513	19.7969	18.9053	15.509	29.0689	62.1621	59.0042	174.268	24.2139	43.9821	0	0	8.29797	10.07	12.5886	9.83893	8.30834	27.751	71.2097	51.1434	76.01	38.7199	114.34	25.6892	35.7237	77.7743	176.452	58.9956	45.1658	7.87245	0	16.1344	12.7807	10.152	19.8566	53.3323	33.8186	48.5219	0	53.5529	21.7821
cdk-7	Y39G10AL.3	WBGene00000408	18.7039	41.4968	38.5989	43.1126	77.0614	81.6847	39.9772	13.6228	105.856	22.5768	43.3183	46.0795	32.79	297.173	38.7919	45.1574	31.1267	123.098	36.345	49.5134	24.7119	18.0324	35.7565	87.2724	42.3691	18.185	15.8536	47.3379	13.6993	15.6025	111.373	37.0599	25.2186	44.0133	13.5791	30.2043	60.2564	50.8921	30.2054	44.2329	26.7183	37.8438	9.38276	40.9097	0	37.1593	43.2177
cdk-8	F39H11.3	WBGene00000409	0	38.8434	29.3122	26.3563	42.8493	126.021	20.976	30.4145	80.1883	25.7699	55.9319	42.5491	31.3116	211.39	66.1469	48.055	24.3439	35.2432	57.908	34.4948	64.9417	30.6499	30.4731	73.7081	30.9261	49.2629	40.5408	44.0885	16.7933	29.4009	53.128	41.6615	13.123	74.415	27.0132	38.2199	51.7119	58.3309	69.0041	106.276	35.0084	41.5814	40.9335	24.4409	78.8333	45.6351	29.7126
cdk-9	H25P06.2	WBGene00000410	8.07168	39.897	11.2841	12.3421	10.2335	3.48789	9.17741	9.41828	21.6325	6.8134	32.346	6.68018	17.9894	0	30.7175	26.5948	18.7742	12.0355	23.1953	5.14039	12.7801	23.4973	17.2085	18.4943	6.84862	27.583	23.1996	15.437	4.76164	13.8238	11.9153	35.8523	2.13359	54.9479	12.4527	12.9511	0	16.0886	7.00863	0	11.4785	25.9266	27.2572	32.3581	43.0172	40.9138	42.8813
cec-1	ZK1236.2	WBGene00000414	147.034	197.669	65.3467	59.3258	14.8026	121.724	62.596	149.831	103.159	104.483	163.69	82.045	74.205	0	87.6245	135.275	24.0564	58.6461	104.092	66.764	36.917	48.9932	64.324	135.22	54.5638	52.8043	95.83	95.2815	40.5057	101.991	97.6165	85.826	40.1577	118.768	55.1954	120.892	106.181	102.336	89.0095	45.0711	141.245	98.7417	141.107	179.627	152.799	168.082	228.172
ced-1	Y47H9C.4	WBGene00000415	0	0	44.6497	2.43472	0	0	0	3.33082	19.6527	0	0	2.38617	0	0	0	0	1.15405	0	4.38687	7.03355	4.83818	11.8081	1.29789	0	20.9501	5.83727	0	8.85139	0	0	2.92896	0	0	0	60.4858	12.7187	16.3619	3.22139	10.0858	0	5.41019	3.66453	4.54402	14.1609	0	21.1515	11.0278
ced-2	Y41D4B.13	WBGene00000416	0	15.6817	7.729	3.27778	0	0	26.191	0	12.3236	2.76615	23.0745	1.32059	14.0227	0	7.23089	30.782	2.3999	13.9001	6.33192	0	0	3.63581	0	14.0317	7.68096	5.96709	8.29406	16.0652	10.8382	27.4031	2.63597	8.65936	12.6594	11.8715	23.5234	4.54407	0	0	0	0	4.88914	51.8734	25.6711	44.7648	0	54.7854	47.2057
ced-3	C48D1.2	WBGene00000417	0	0	1.04081	0	0	0	0	0	0	0	0	0	15.3371	0	0	0	0	0	0	0	0	0	0	0	0	0	0	0	0	0	0	0	0	7.72423	42.4878	0	0	0	0	0	0	0	0	0	0	0	0
ced-4	C35D10.9	WBGene00000418	9.52341	0	10.0323	8.88217	6.90339	3.97528	7.25268	11.379	13.2246	5.7322	4.75181	6.37183	10.933	0	83.9645	26.8151	1.15405	30.7995	5.58444	2.90525	15.3825	8.99808	4.71642	18.8136	24.9334	7.27766	9.29269	9.03656	4.34514	27.4119	6.7747	18.61	3.05517	20.4646	22.612	4.13587	5.18859	0	8.31456	1.45023	23.689	20.3052	0	10.8164	0	10.1797	5.6951
ced-5	C02F4.1	WBGene00000419	0	0	7.85419	21.3101	0	3.04411	2.09236	1.62856	12.8817	5.64991	8.57663	19.9366	24.7921	0	3.10016	29.2146	9.39192	6.80805	12.0899	6.89502	5.7587	10.0431	4.97387	5.80985	4.85161	0	17.0002	13.8865	1.38523	6.54597	0	10.5441	6.14392	8.35531	11.7387	7.59545	0	8.9921	3.37251	0	11.9415	10.7598	5.85095	20.1107	21.1403	29.8662	15.6883
ced-6	F56D2.7	WBGene00000420	29.1257	6.33779	0	5.16843	2.09234	0	0	6.22315	0	0	4.11511	67.7729	0	0	0	5.74749	0	0	3.16622	0	0	2.42621	5.01987	0	0	3.59328	4.89971	3.07399	0	0	5.15782	0	0	2.38756	0	2.21472	9.61541	3.06114	0	9.80604	4.91419	4.29017	2.39807	10.6771	0	18.2446	0
ced-7	C48B4.4	WBGene00000421	9.71443	0	29.2569	16.9294	14.4274	7.2114	8.83606	19.1853	22.8544	9.32471	35.4612	10.3126	14.6106	0	21.4561	73.0489	0	11.4739	15.4172	31.3263	55.3526	28.2764	22.3875	16.7705	28.5335	10.6169	21.9166	16.2666	6.65308	37.1376	15.4913	31.6412	0	8.57425	12.9784	21.3181	15.8696	8.41289	0	0	22.0081	88.9749	11.5329	65.0326	0	42.6028	75.6697
ced-8	F08F1.5	WBGene00000422	0	0	0	0	0	0	0	0.939466	0	0	0	6.76617	3.72965	0	3.85846	2.00393	2.69642	0.423809	0	0	0	1.21732	0	17.1211	1.06985	7.58553	1.85195	0	3.91564	11.2281	8.79491	12.819	1.92057	9.75405	4.20544	0.129054	0	0	0	0	0	0	0	2.67854	0	0	1.76688
ced-9	T07C4.8	WBGene00000423	11.3106	24.344	7.27816	2.80188	1.82484	7.57784	1.98498	4.59722	0	1.58465	29.1092	0	5.89501	0	32.2848	4.63718	0	3.02029	8.122	2.45867	4.91798	15.5141	3.81984	13.0586	3.37253	2.66109	0	3.92957	20.357	5.64288	10.4722	2.38798	0	3.9344	3.87099	5.95901	20.8535	6.79272	2.67269	0	4.98427	1.42128	13.5661	7.61058	0	13.2395	25.6083
ced-10	C09G12.8	WBGene00000424	7.82481	24.7456	23.5983	29.7571	21.1082	0	9.27564	18.2491	53.0711	1.20691	10.5373	80.9073	7.91648	0	17.3561	51.8219	21.2877	22.8049	20.0262	19.7779	25.06	11.9216	29.1613	5.27985	66.0244	17.8978	21.5232	25.8106	25.0298	35.38	44.8487	26.6235	21.9147	46.0382	3.44149	30.0871	82.2264	25.6983	3.50695	2.16377	3.54637	30.338	18.4384	49.7279	0	16.6327	8.67669
ced-11	ZK512.3	WBGene00000425	0	0	0	0	0	0	0	0	0	0	0	0	0	0	0	4.43685	0	0	0	0	0	0	0	0	0	0	0	0	0	0	0	0	0	0	0	0	0	0	0	0	0	0	0	0	0	0	0
ced-12	Y106G6E.5	WBGene00000426	22.7039	11.927	20.1136	28.1303	22.6761	24.3453	23.1971	58.3287	125.25	9.3842	15.2302	46.6501	22.2273	0	60.4192	80.6343	52.4979	16.6412	21.91	0	6.33092	8.52447	30.4077	46.3999	80.9877	40.0979	54.7407	14.8269	24.2899	80.0316	36.9264	82.0859	44.6977	55.7763	13.0374	20.3229	37.9974	5.01908	39.1086	20.0053	49.2489	62.7852	34.0876	100.929	21.1403	57.5955	38.7513
ceh-2	C27A12.5	WBGene00000429	0	0	0	0	0	0	0	0	0	0	0	0	0	0	0	0	0	0	0	0	0	0	0	0	0	0	0	0	0	0	0	0	0	0	0	0	0	0	0	0	0	0	0	0	0	0	0
ceh-5	C16C2.1	WBGene00000430	0	0	0	34.6775	6.42531	5.22649	4.86174	0	471.298	3.84323	36.4411	0	6.46716	0	0	0	1.93605	0	0	0	2.39323	2.92278	0	47.0774	16.5247	0	7.0324	0	5.5725	50.3079	21.6581	0	2.96014	0	1.32633	0	0	0	0	23.4222	0	0	10.9615	0	0	0	6.64583
ceh-6	K02B12.1	WBGene00000431	0	0	0	0	0	0	0	0	0	0	0	0	0	0	0	0	0	0	0	0	0	0	0	1441.04	0	0	0	0	2012.73	0	455.227	0	0	0	0	0	0	0	0	0	0	0	0	0	0	0	0
ceh-8	ZK265.4	WBGene00000433	0	0	0	0	0	0	0	0	0	0	0	0	0	0	0	0	0	0	0	0	104.995	0	0	0	0	0	0	0	0	0	0	0	0	0	0	0	0	0	0	0	0	0	0	0	0	0	0
ceh-9	Y65B4BR.9	WBGene00000434	0	0	40.809	0	0	0	0	0	0	0	0	0	0	0	0	0	0	0	0	0	0	0	0	0	0	34.4691	0	0	0	0	0	0	0	0	0	0	275.851	0	0	0	0	0	0	0	0	0	0
ceh-10	W03A3.1	WBGene00000435	0	0	0	0	0	0	0	0	0	129.995	0	0	0	0	0	0	0	0	0	0	0	0	0	0	0	0	0	0	0	0	0	0	0	0	0	0	0	0	0	0	0	320.757	0	0	0	0	0
ceh-12	F33D11.4	WBGene00000436	0	0	0	0	0	0	0	0	0	0	0	0	0	0	0	0	0	0	0	0	0	0	0	0	0	0	0	0	0	0	19.8968	0	0	0	0	0	0	0	0	0	0	0	0	0	0	0	0
ceh-13	R13A5.5	WBGene00000437	0	0	0	0	0	0	0	0	0	0	0	0	0	0	0	222.731	0	0	0	0	0	0	0	0	0	0	0	0	0	0	1.03	0	0	0	0	0	0	0	0	0	0	0	0	183.999	0	0	0
ceh-14	F46C8.5	WBGene00000438	56.001	0	0	0	0	0	0	55.3843	0	0	0	24.9424	0	0	27.8808	0	0	0	0	0	0	0	0	0	0	0	0	30.6017	18.3881	0	0	0	0	0	0	0	0	0	0	0	115.403	0	0	0	0	0	0
ceh-16	C13G5.1	WBGene00000439	0	0	0	0	0	0	0	0	0	0	66.6172	0	0	0	0	0	0	0	0	0	0	18.3092	0	0	0	0	0	0	0	0	0	0	0	0	0	0	0	0	0	0	0	0	0	0	0	0	0
ceh-17	D1007.1	WBGene00000440	0	0	0	0	0	0	0	0	0	0	0	613.057	0	0	0	0	0	0	0	0	0	0	0	0	0	0	0	0	0	0	0	0	0	0	0	0	0	0	0	0	0	0	0	0	0	0	0
ceh-18	ZC64.3	WBGene00000441	0	0	0	0	0	0	0	0	0	0	0	21.1422	242.115	0	0	98.8008	0	0	9.22539	0	0	0	0	29.1527	191.944	126.113	63.7808	0	0	67.1167	18.0713	0	0	0	118.153	0	0	0	0	0	33.9982	0	0	61.4094	23.531	78.8787	86.2356
ceh-19	F20D12.6	WBGene00000442	0	0	921.78	0	0	0	0	0	0	0	0	0	0	0	0	0	0	0	25.7762	0	0	18.3838	25.9471	0	0	0	0	0	0	0	0	0	0	0	0	0	0	0	0	0	0	0	0	0	0	0	0
ceh-20	F31E3.1	WBGene00000443	106.634	124.466	0	28.1668	0	66.8241	79.4991	34.3819	0	0	102.76	67.1734	91.3658	0	67.9362	124.24	0	0	0	0	0	10.6209	4.2385	33.8178	0	32.6901	44.2825	0	73.5361	37.3022	69.3268	58.0627	0	45.6576	36.0021	8.69814	0	0	24.4416	26.129	26.0812	28.4476	173.358	130.327	204.469	146.872	180.465
ceh-21	T26C11.6	WBGene00000444	0	0	13.3037	2.1617	3.06929	0	1.29771	0	9.66839	0	1.24449	0	6.60745	0	0	2.53835	21.7685	11.2303	2.62754	1.51906	0	2.40002	2.53574	5.11454	5.80577	2.31603	11.3249	4.07171	0	3.21597	0	3.37286	0.558417	0	11.592	0.363224	0	13.1548	3.00226	0	0	6.64761	1.19054	6.52104	20.5423	4.41389	2.49749
ceh-22	F29F11.5	WBGene00000445	0	0	0	0	0	0	0	0	0	0	0	1.01594	0	0	0	0	0	0	0	0	0	0	0	0	0	0	0	0	0	0	0	0	0	20.3921	0	0	0	0	0	0	0	0	0	0	0	0	0
ceh-23	ZK652.5	WBGene00000446	0	0	122.286	123.549	1199.14	0	0	0	0	0	0	0	0	0	0	0	424.71	381.226	45.4144	388.488	71.6652	0	0	0	0	74.4454	0	0	0	0	0	0	0	0	0	157.838	44.3346	1006.16	1094.7	209.131	0	15.439	0	0	0	0	0
ceh-24	F55B12.1	WBGene00000447	0	0	0	0	0	0	0	0	0	0	0	0	0	0	0	0	0	0	0	0	0	0	0	0	0	0	0	0	0	0	0	0	0	255.343	0	0	0	0	0	0	0	0	0	0	0	0	0
pros-1	K12H4.1	WBGene00000448	0	0	0	0	0	0	0	0	0	0	0	136.101	0	0	0	0	0	0	86.574	0	0	0	0	0	0	0	0	0	0	0	0	0	0	0	0	0	0	0	0	0	0	0	0	0	0	0	0
ceh-27	F46F3.1	WBGene00000449	0	0	0	0	0	0	0	0	0	0	0	0	0	0	0	0	0	0	0	0	0	0	0	0	0	0	0	0	0	0	0	0	0	1253.63	0	0	0	0	0	0	0	0	0	0	0	0	0
ceh-28	K03A11.3	WBGene00000450	0	0	0	0	0	0	0	0	0	0	0	0	0	0	0	0	0	0	0	0	0	0	0	0	0	0	0	0	0	0	0	0	0	0	0	0	0	0	0	0	0	0	0	0	0	0	0
ceh-30	C33D12.7	WBGene00000451	0	0	0	0	0	0	0	0	32.0943	0	0	0	0	0	0	0	0	0	0	0	0	0	0	0	0	0	0	0	0	0	0	0	0	0	0	0	0	0	0	0	477.161	210.146	0	0	0	0	0
ceh-31	C33D12.1	WBGene00000452	0	0	0	0	0	0	0	0	0	0	0	0	0	0	0	0	0	0	0	0	0	0	0	0	0	3008.1	0	0	0	0	0	0	0	0	0	0	0	0	0	0	0	0	0	0	0	0	0
ceh-32	W05E10.3	WBGene00000453	0	0	0	0	0	0	0	0	0	0	0	0	0	0	0	0	0	0	0	0	0	0	0	0	0	0	0	0	0	0	0	0	0	0	0	0	0	0	0	0	0	0	0	0	0	0	0
ceh-33	C10G8.7	WBGene00000454	0	0	0	0	0	0	0	0	0	0	0	0	0	0	0	0	0	0	0	0	0	0	0	0	0	0	0	0	0	0	0	0	0	0	0	0	0	0	0	19.051	0	0	0	0	0	0	2.71428
ceh-34	C10G8.6	WBGene00000455	0	0	0	0	0	0	0	0	0	0	0	0	0	0	0	0	0	0	0	0	0	0	0	0	0	0	0	0	0	0	0	0	0	0	0	0	0	0	0	0	0	0	0	0	0	0	0
ceh-36	C37E2.4	WBGene00000457	0	0	0	0	0	0	0	0	0	0	0	0	0	0	0	0	568.832	788.722	0	0	0	0	0	0	0	0	0	0	0	0	0	0	0	0	0	0	0	1138	884.774	0	0	0	0	0	0	0	0
ceh-37	C37E2.5	WBGene00000458	0	0	0	0	0	0	0	0	0	0	0	0	0	0	0	0	0	0	161.369	0	92.0339	0	0	0	0	0	0	0	0	0	0	0	0	0	0	88.218	164.102	0	0	57.2562	0	0	0	0	0	0	0
ceh-38	F22D3.1	WBGene00000459	38.8229	30.0522	20.0482	7.70989	19.6832	8.81457	24.9403	31.5336	53.9255	24.3445	41.2011	7.85901	28.8802	0	13.5434	62.2558	24.5434	31.7552	24.0006	8.32945	14.8886	18.8269	17.5488	19.7211	32.9637	11.193	32.4547	29.5263	17.8461	60.7141	45.8731	37.9832	6.50711	25.2215	21.0933	50.8872	9.23458	27.4334	21.565	10.7809	37.4329	36.6271	28.635	70.3957	40.2979	58.9051	40.5269
ceh-39	T26C11.7	WBGene00000460	0	1.05824	0	0	5.60472	0	0	0	2.65914	0	2.51122	1.41988	5.33622	0	0	25.1036	0	2.42245	1.20572	0	0	0.832848	0.663739	4.66602	9.16659	0.668669	7.42367	5.89909	11.5916	5.51697	1.59386	0	0	1.4802	5.58006	0	0	0	0	0	0	0	0	14.5418	20.5423	9.66284	11.1317
ceh-41	T26C11.5	WBGene00000462	2.27761	21.2655	6.80194	1.67199	14.5621	5.98092	2.08776	0.654842	1.96508	9.71965	1.32377	0.749272	3.44681	0	0	11.5444	0	4.7023	2.75866	0.941196	1.35564	1.26334	0	6.91973	11.2112	2.71328	3.38262	6.82396	1.36267	0	0	6.39441	0.475773	10.814	0	0.739791	0	6.08883	3.54351	35.7274	0	9.65496	3.24479	8.54166	0	6.15705	4.47059
ceh-43	C28A5.4	WBGene00000463	0	155.307	0	0	0	0	0	0	101.792	0	241.556	0	0	0	0	0	0	0	0	0	0	98.2337	0	0	0	0	0	0	0	0	0	0	0	0	0	0	0	0	0	0	0	47.4578	272.674	0	0	0	0
ceh-44	Y54F10AM.4	WBGene00000464	78.9161	75.5244	38.9932	37.595	64.611	38.493	47.5405	82.9466	67.9717	45.9105	99.6396	37.8606	89.5492	0	62.3266	163.574	50.1819	33.4203	35.1603	34.2426	53.8421	56.1867	37.3543	122.441	81.7843	75.2359	74.6146	86.1663	52.6967	89.6162	37.6356	80.1482	20.597	132.784	81.0459	27.8546	25.928	50.0392	44.7558	33.0587	22.5419	67.0284	72.7885	204.692	0	143.332	134.275
cpg-1	C07G2.1	WBGene00000465	0	0	0	0	0	0	0	0	16.9719	0	61.4129	0	0	0	0	0	0	0	0	0	0	0	0	0	0	0	0	0	0	0	2.02257	0	0	0	0	0	0	0	0	0	0	0	0	0	0	0	0
cel-1	C03D6.3	WBGene00000466	27.8417	28.5171	48.2815	16.6444	24.2316	47.8705	50.4398	40.1771	71.8783	33.468	75.5839	11.2445	20.8198	0	35.0771	41.393	55.9061	42.7206	23.1231	16.0171	19.2469	21.6963	26.3888	70.2814	34.6317	57.5667	67.3926	81.0707	30.5239	117.371	58.6549	48.5095	8.46264	87.1326	13.6618	24.8065	0	51.0655	13.2358	24.6096	22.1304	77.1817	77.1983	64.4432	0	74.1706	108.487
cep-1	F52B5.5	WBGene00000467	0	0	0	10.2559	0	0	0	0	0	0	0	0	0	0	0	0	14.7798	0	4.85154	0	0	0	0	0	0	2.64178	0	0	0	0	0	0	0	0	1.4002	0	0	0	0	0	0	0	0	0	0	17.0633	11.2983
ces-1	F43G9.11	WBGene00000468	0	0	0	0	0	0	0	0	0	0	0	0	0	0	0	0	0	0	0	0	0	0	0	0	0	0	0	0	0	0	0	0	0	0	0	0	0	0	0	0	0	0	0	0	0	0	0
cey-1	F33A8.3	WBGene00000472	737.654	1320.02	373.514	284.252	360.801	462.128	471.001	841.321	564.176	501.172	1178.6	682.823	456.169	327.594	430.495	423.006	646.913	988.738	540.605	242.485	326.823	385.362	331.289	663.853	320.668	358.638	504.379	179.442	560.054	500.535	341.922	556.158	363.194	375.449	610.926	283.937	349.418	711.535	497.338	376.805	629.206	325.583	1307.02	786.619	994.396	880.536	808.527
cey-2	F46F11.2	WBGene00000473	0	0	4.23075	0	0	0	0	0	0	0	0	1.18231	0	0	0	0	0	0	0	0	0	0	0	0	0	0	0	0	0	0	0	0	0	0	0	0	0	0	0	0	0	0	0	0	0	0	0
cey-4	Y39A1C.3	WBGene00000475	116.304	256.544	48.8646	64.2789	35.3493	49.4875	54.2698	89.0163	136.971	58.1843	193.981	129.254	79.9649	212.648	107.876	98.1135	53.8292	97.328	134.895	82.2378	70.2725	64.5071	54.9026	76.905	62.3908	78.5015	68.6539	63.3939	95.8601	91.1374	85.0745	64.0075	99.5544	88.3474	67.4767	102.319	93.54	47.501	107.474	54.461	76.6011	141.12	252.298	183.626	90.5022	228.476	183.066
cfi-1	T23D8.8	WBGene00000476	0	0	0	0	0	0	0	0	0	0	0	0	0	0	0	0	0	0	0	0	0	0	0	0	0	0	294.28	0	0	0	0	0	0	0	0	0	0	0	0	0	0	0	0	127.333	0	110.147	0
cfz-2	F27E11.3	WBGene00000478	0	0	0	0	9.15523	0	0	5.92657	49.0045	0	6.53245	0	0	0	46.9052	0	0	0	9.25029	0	0	0	10.3982	19.0996	0	0	0	0	0	0	0	0	0	0	83.7507	0	22.793	21.6924	12.7708	11.8345	0	0	18.3426	0	0	0	0
cgh-1	C07H6.5	WBGene00000479	31.6087	10.3959	22.0141	3.37238	0	7.64082	1.63924	2.47927	30.6377	3.63445	11.959	3.80397	3.37554	0	10.6067	36.6732	6.86559	12.0953	12.8371	2.81963	13.1035	20.1258	6.32362	26.9033	3.34003	2.36044	4.07523	0	10.1319	7.47574	1.80396	7.2823	3.82169	7.29098	0	4.65362	2.85927	0	2.33385	7.25646	14.3884	20.4895	6.6602	55.3429	27.7437	32.2838	17.517
cgp-1	Y38C9A.2	WBGene00000480	0	0	16.2193	11.6059	0	19.9183	14.1156	19.1048	56.2385	10.8585	56.0828	18.0731	9.49888	0	0	43.1278	0	0	27.0308	0	23.0363	22.5062	32.8697	15.608	0	74.3355	35.9863	21.307	0	90.9117	58.2786	0	7.717	35.556	8.79233	17.3608	0	0	40.1446	0	0	115.441	31.5738	38.382	21.1403	21.8455	40.3259
cha-1	ZC416.8	WBGene00000481	0	0	63.4174	0	105.273	189.261	0	0	0	43.5004	0	0	0	0	0	148.058	0	0	0	0	0	24.8193	0	0	87.3361	1820.66	1268.87	134.69	0	0	0	1319.22	0	0	0	0	0	0	0	0	0	0	0	334.921	104.674	320.493	173.247
chd-3	T14G8.1	WBGene00000482	72.457	56.2816	31.237	39.8941	67.1439	49.1831	16.1463	85.1985	67.2459	27.766	117.32	106.419	40.5711	0	67.9153	94.7164	55.6949	245.643	105.033	39.7997	47.9102	82.9974	89.058	68.1558	89.6242	33.9937	79.8531	36.1394	52.4993	38.4204	56.3083	52.701	18.9548	40.4093	23.8667	112.327	118.069	64.585	59.4324	37.3141	37.9073	19.1119	74.7107	96.2794	27.7437	70.4572	67.1806
che-1	C55B7.12	WBGene00000483	0	0	0	0	0	0	0	0	0	0	0	0	0	0	0	0	395.092	615.746	0	0	0	0	0	0	0	0	0	0	0	0	0	0	0	0	0	0	0	0	0	0	0	0	0	0	0	0	0
che-2	F38G1.1	WBGene00000484	0	41.1125	99.2919	112.433	0	0	0	0	0	0	0	0	0	0	49.3238	0	39.5022	58.8186	108.687	135.618	64.7841	99.8744	108.873	0	0	0	0	0	0	0	0	0	0	0	0	21.3651	28.5076	26.6205	20.907	7.31099	0	0	51.1975	0	0	0	0
che-3	F18C12.1	WBGene00000485	0	43.9619	181.276	143.241	0	0	0	0	0	0	0	0	0	0	237.749	0	159.512	365.026	300.647	150.16	187.8	293.893	222.587	0	0	0	0	0	0	0	0	0	0	0	0	65.2446	165.347	204.021	126.41	14.5344	0	0	153.019	0	0	0	0
che-6	C23H5.7	WBGene00000487	0	0	0	0	43.6969	0	0	0	14.4057	0	0	0	0	0	0	0	0	0	0	0	0	0	0	0	0	0	0	0	0	0	0	0	0	0	0	0	27.1784	32.7473	15.766	0	0	0	0	0	0	0	1.63291
che-7	F26D11.10	WBGene00000488	68.5733	0	45.1829	17.017	190.783	0	7.52801	0	97.1704	0	0	0	0	0	44.3405	0	52.021	47.3455	47.5167	45.8695	41.586	5.92767	52.1387	118.702	0	0	0	0	0	0	0	0	0	0	0	48.6766	74.3015	97.7409	95.627	52.2601	0	0	0	0	0	0	0
che-11	C27A7.4	WBGene00000490	0	163.249	110.623	121.47	0	0	0	0	0	0	0	0	0	0	13.5382	0	65.2888	157.459	216.589	88.514	178.112	215.471	100.4	0	0	0	0	0	0	0	0	0	0	0	0	115.658	55.4269	83.2977	33.2898	40.7718	0	0	189.273	0	0	0	0
che-12	B0024.8	WBGene00000491	0	75.1224	185.865	128.786	0	0	0	0	0	0	0	0	0	0	0	0	132.18	580.215	301.478	72.6638	79.2607	77.6334	187.582	0	0	0	0	0	0	0	0	0	0	0	0	210.374	662.525	1159.93	1044.52	0	0	0	246.337	0	0	0	0
che-13	F59C6.7	WBGene00000492	0	287.707	335.45	305.373	106.558	0	0	0	0	0	0	0	0	0	379.395	0	396.443	300.709	361.986	200.711	420.951	351.168	384.233	0	0	0	0	0	0	0	0	0	0	0	0	188.172	357.035	390.21	315.588	163.498	0	0	346.454	0	0	0	0
che-14	F56H1.1	WBGene00000493	0	0	0	0	44.7908	0	0	0	0	0	0	24.501	0	0	0	0	0	0	0	0	0	0	0	0	0	0	0	0	0	0	0	0	0	0	0	0.272568	0	0	0	0	0	0	0	0	0	0	0
chs-1	T25G3.2	WBGene00000496	0	0	13.0004	30.4845	0	0	0	0	0	0	0	0	0	0	0	0	0	0	5.18485	0	0	0	0	0	0	0	0	0	0	0	0	0	0	0	0	0	0	0	0	0	0	152.747	0	0	0	0	0
chs-2	F48A11.1	WBGene00000497	0	0	0	0	0	0	0	0	0	1.43287	0	0	0	0	0	0	0	0	0	0	8.36514	2.06763	0	0	0	0	53.9528	0	0	5.12989	0	9.89327	0	0	0	0	0	3.21644	0	0	0	0	0	0	0	0	0
chn-1	T09B4.10	WBGene00000500	28.8106	34.5163	26.322	17.7271	46.4592	29.1582	24.613	22.8502	40.8331	25.3981	43.1166	61.6567	32.2722	0	43.0956	80.2888	27.5752	49.0073	24.4464	13.1894	43.693	23.9811	36.0569	59.1033	66.1451	97.9687	68.9241	50.6909	31.5038	59.018	27.9896	37.6836	30.7312	36.2304	63.9206	29.4989	19.9193	13.3118	32.0739	71.077	22.2134	59.8705	38.357	62.1669	444.85	63.0729	74.8436
cho-1	C48D1.3	WBGene00000501	0	0	125.481	0	0	10034.1	0	205.951	9837.38	2638.59	0	0	0	59.7406	0	17813.3	0	0	0	0	0	1015.4	0	358.756	2579.03	2040.62	0	2162.01	0	0	0	0	0	0	0	0	1394.01	0	0	0	0	0	0	4178.66	1082.29	5771.68	1119.77
chp-1	Y110A7A.13	WBGene00000502	48.4691	64.7977	84.0834	119.29	372.852	164.904	140.154	42.1706	168.807	114.448	79.5761	130.042	133.663	212.648	195.4	105.859	190.129	166.569	44.2583	162.514	232.748	162.078	199.734	209.837	185.42	224.198	70.0677	213.505	61.8559	116.538	110.211	115.684	166.966	119.562	106.412	88.48	152.57	327.752	274.194	88.2034	42.4181	110.399	85.6556	50.8926	50.8923	70.1956	76.3823
cic-1	H14E04.5	WBGene00000506	96.4816	40.7202	56.0391	38.283	9.18288	94.2476	19.4417	57.3058	103.681	45.5149	43.451	47.2898	24.2684	0	37.3093	86.5924	14.2943	33.284	41.4696	22.2909	55.33	27.4882	15.9818	156.985	115.379	110.014	14.9126	77.9077	71.0313	26.7338	14.691	50.0412	19.2488	42.7823	26.6608	75.4955	46.6987	49.356	36.7629	11.0289	11.0764	65.6379	22.2616	41.8379	155.233	51.8696	41.808
cit-1.1	F44B9.4	WBGene00000507	0	0	9.35504	0	13.3061	0	7.6565	6.32202	8.72577	25.7014	10.0223	2.62772	4.83338	0	0	9.69587	7.79422	0	6.07885	8.54606	1.63992	6.93857	8.21626	29.6617	17.1516	33.8647	19.1878	13.3372	2.30951	1.13299	5.75959	7.16179	0	17.7026	7.28578	7.1644	5.66726	1.49077	5.76159	15.0288	9.83137	8.50454	8.00869	17.2209	0	18.6851	14.7651
cit-1.2	F44B9.3	WBGene00000508	17.6088	23.2662	16.4342	9.15527	22.1918	43.9473	27.9957	17.2641	54.7584	17.0092	51.2857	15.4008	10.1735	0	72.5808	77.9028	9.81985	13.5782	28.5758	7.0408	28.4062	17.7227	22.9076	31.1761	76.0255	53.9836	61.5106	18.7699	35.0508	39.5551	13.3852	34.8812	14.63	17.826	6.96017	20.3205	10.8551	17.7425	4.34063	42.6116	16.2671	11.9511	39.8167	55.2889	0	34.7087	36.7263
cka-1	C28D4.2	WBGene00000509	0	0	27.4691	3.34679	22.6183	0	0	0	0	0	0	0	7.37839	0	24.5055	0	5.64202	1.65768	1.00139	43.5128	5.47023	0	0	0	0	0	0	0	0	0	0	0	0	0	40.0705	0.806134	4.98105	0	3.54351	3.80896	3.64738	0	0	0	0	0	0
cka-2	C52B9.1	WBGene00000510	0	39.5628	169.54	68.1794	0	166.264	0	109.489	75.5039	99.9497	37.0906	58.0466	162.221	0	44.6594	224.019	62.4073	75.0303	186.595	0	152.027	77.0193	109.622	301.604	247.355	158.445	62.2135	146.552	83.2326	60.6319	30.0046	0	40.4655	246.53	86.2562	222.826	207.466	152.516	149.096	69.7407	25.5813	38.9363	177.19	464.491	156.534	318.111	400.839
ckb-1	B0285.8	WBGene00000511	0	8.86174	8.12446	17.9205	0	9.89544	0	0	56.7095	1.00689	8.06865	10.2511	0	0	0	39.3167	0	4.4622	12.9996	11.071	15.1183	10.0269	17.4151	11.632	0	18.5691	17.6945	5.33289	17.0204	4.32703	16.5149	6.13137	0	22.314	0	11.7207	0	0	20.9634	15.9314	7.65258	51.8934	7.79883	9.91277	0	18.7564	18.0511
ckb-2	B0285.9	WBGene00000512	14.4462	13.0704	5.56815	18.3087	16.423	23.8881	15.1017	10.6876	4.30142	0	10.8959	1.92816	2.21418	0	6.78774	0	0	0	20.2301	2.92429	14.9603	2.27384	12.651	14.4856	6.12087	15.7583	8.12535	0	3.53112	0	4.60663	6.96628	2.67336	4.13758	3.77369	5.18422	0	10.712	22.6871	0	0	8.21828	1.89541	0	0	3.90775	6.58083
ckb-4	F22F7.5	WBGene00000514	41.158	50.8574	29.1992	52.6122	0	19.5041	48.587	6.05204	37.67	17.0519	73.4886	100.176	12.8854	0	57.3962	29.9046	31.382	21.5228	43.5365	43.4463	41.3252	45.5154	35.1007	92.8446	75.0906	145.868	41.8311	58.7136	61.6318	56.4632	21.9296	40.2057	12.2734	30.5055	34.3857	32.6108	9.72011	34.2368	28.3969	8.40366	11.579	92.7271	48.4341	28.8822	0	11.5021	13.2978
ckc-1	T27A10.3	WBGene00000515	0	0	7.19344	0	0	0	0	0	0	7.48401	0	0	0	0	0	0	0	0	0	0	0	0	0	0	0	0	0	0	0	24.7054	0	0	0	0	0	0	0	0	0	0	0	127.755	0	20.1952	0	23.5906	9.88405
cki-1	T05A6.1	WBGene00000516	0	0	0	0	0	0	0	0	0	0	0	0	0	0	0	0	0	0	0	0	0	0	0	56.6738	0	0	0	0	0	0	0	0	0	0	0	0	0	0	0	0	0	0	0	0	0	0	0
ckk-1	C05H8.1	WBGene00000518	102.954	87.4064	38.3309	51.8803	396.479	0	0	58.3374	0	0	125.062	184.508	60.5839	0	43.2933	72.0714	93.1318	186.415	77.2336	83.4856	21.31	0	31.5867	86.2706	74.4998	0	148.23	67.8815	135.713	44.76	19.6142	80.4472	0	48.8431	101.142	60.3025	0	0	37.9731	36.7914	134.775	0	0	288.465	88.8662	184.595	157.585
cku-70	Y47D3A.4	WBGene00000519	0	0	19.2469	22.6099	0	0	0	0	0	0	0	0	0	0	47.1014	0	0	26.3302	26.1957	17.2693	27.5215	43.5111	25.8612	0	0	0	0	0	0	0	0	0	0	0	0	11.0139	40.0859	15.2329	0	0	0	6.5059	27.5476	0	0	0	0
cku-80	R07E5.8	WBGene00000520	3.31797	0	6.69084	10.7163	0	2.0258	0	2.28432	0	5.96556	4.57385	0	9.15374	0	13.0287	0	0	1.03669	5.80321	9.89011	27.099	18.6437	6.30842	0	0	12.6261	14.6922	9.31896	0	6.70064	4.82301	17.7925	0	0	3.72668	0	15.9863	0	8.86046	2.89864	0	6.69566	15.8096	10.8722	0	10.3503	16.7659
cky-1	C15C8.2	WBGene00000521	0	0	0.544265	3.43948	0	0	0	0	0	0	0	0	0	0	0	0	0	0	0	0	0	2.90684	0	2.25197	0	0	0	0	0	0	0	0	0	0	0	0	0	0	0	0	0	0	0	0	0	0	0
clc-1	C09F12.1	WBGene00000522	0	0	0	0	0	0	7.7309	0	0	0	0	0	0	0	0	0	0	0	0	0	0	0	0	0	0	0	0	0	0	0	0	0	0	0	0	0	0	0	0	0	0	0	0	0	0	0	0
clc-2	C01C10.1	WBGene00000523	0	13.772	0	0	24.3735	0	0	0	0	0	0	0	0	0	11.059	0	0	13.0681	9.88937	0	0	0	0	0	0	0	0	0	0	0	0	0	0	0	0	0.365997	0	6.167	9.76174	0	1.60328	0	13.5819	0	0	0	0
clc-3	ZK563.4	WBGene00000524	0	0	0	34.492	0	533.122	0	0	123.554	0	959.537	0	0	0	0	344.696	0	0	0	0	0	0	0	147.048	0	0	0	0	0	0	66.1721	0	0	0	0	24.2916	1365.08	0	0	0	0	0	0	183.222	693.56	111.287	166.615
clc-4	T05A10.2	WBGene00000525	0	0	0	16.379	0	0	0	0	0	0	0.504919	0	0	0	0	0	1.15405	0	0	0	0	0	0	0	0	0	0	0	0	0	0	0	0	0	0	0.338491	0	0	0	0	0	0	0	0	0	0	0
cle-1	C36B1.1	WBGene00000527	0	0	0	0	0	0	0	39.4292	0	0	0	0	0	0	0	3154.56	0	0	0	0	0	0	0	55.7005	0	0	0	125.777	0	0	205.349	0	0	0	257.37	0	0	0	0	0	965.788	3987.27	0	3723.66	4003.36	1877.39	1430.46
clh-1	T27D12.2	WBGene00000528	0	0	0	0	67.5876	0	0	0	0	0	0	0	0	0	0	0	71.792	158.885	58.6888	0	0	52.395	0	0	0	0	0	0	0	0	0	0	0	116.285	0	48.8954	139.933	77.5153	87.0571	29.3611	0	133.759	19.0079	0	0	0	0
clh-2	B0491.8	WBGene00000529	0	0	59.8725	0	0	0	0	16.7602	0	64.132	210.376	0	100.668	169.312	0	0	0	0	12.425	0	72.4201	0	72.8192	105.456	478.06	237.674	233.515	227.708	0	0	0	0	0	0	0	0	0	0	0	0	0	0	0	0	0	167.568	20.3856
clh-3	E04F6.11	WBGene00000530	0	0	0	0	0	0	0	0	0	0	0	0	0	0	0	0	0	0	0	0	0	0	0	0	0	0	3.51449	98.2573	0	0	0	0	0	0	0	0	0	0	0	0	0	0	0	0	0	0	0
clh-5	C07H4.2	WBGene00000532	13.7212	0	18.4625	7.03709	8.8946	0	14.1991	17.787	23.01	10.0432	17.4641	5.17374	8.76698	0	10.3259	44.0142	8.46664	0	21.73	4.46894	8.40617	14.5081	10.3978	8.518	38.4301	14.2388	34.0055	28.2225	18.5239	16.9011	14.9569	21.3708	16.2743	16.77	11.7383	6.95241	0	0	10.3136	11.6112	12.689	61.3365	11.7617	40.8577	32.7189	42.3838	53.8657
clh-6	R07B7.1	WBGene00000533	13.0755	0	8.0203	1.62841	2.45765	2.19909	1.88809	2.47969	7.22728	8.73039	7.81629	0.633869	4.32581	0	0	6.62105	3.74624	0.317093	5.39003	4.76489	0	1.49646	4.00456	0	4.81245	0	6.98392	1.77627	0	0	0	8.31544	3.10554	1.24833	1.87965	0	0	1.75975	0	7.02567	0	7.66508	0	15.187	0	3.92704	8.3067
cpi-2	R01B10.1	WBGene00000534	686.963	323.053	380.245	259.994	194.357	608.477	454.985	356.983	775.37	552.879	799.985	472.144	373.234	1207.36	145.935	399.815	258.942	227.151	411.592	193.378	361.436	559.138	354.656	517.384	661.735	758.842	495.909	434.011	630.514	566.459	695.128	587.122	276.27	875.88	281.055	558.823	284.468	496.075	383.557	423.467	439.124	1540.43	369.949	396.235	669.82	414.765	567.576
cpi-1	K08B4.6	WBGene00000535	3.3206	0	6.69861	0.817599	4.3072	49.5135	0	2.50417	5.6022	1.69285	0	0	7.10758	0	0	15.1811	23.6341	1.82026	0	2.0985	0	15.2314	0	17.7528	0	2.63395	1.77914	0	0	0	16.6923	0	0.290274	8.05381	0	0	0	0	6.44567	0	0	2.93756	0	0	0	0	0
clk-1	ZC395.2	WBGene00000536	43.4323	30.3768	15.2501	34.6597	64.1937	9.83529	38.3911	28.6898	52.8437	47.1349	22.3133	55.6054	23.5885	243.026	79.1323	30.5097	26.1305	63.9356	31.0303	33.209	44.335	24.7036	50.2024	63.267	49.7867	20.069	81.9681	50.8642	92.262	26.1642	44.0931	43.8685	40.0992	43.4876	6.2933	43.1823	73.6161	146.057	54.7963	102.24	18.1706	29.3786	22.2353	31.5387	0	20.3628	19.0702
clk-2	C07H6.6	WBGene00000537	5.3971	0	2.12987	0	0	7.35025	9.92791	8.40679	22.9755	3.99754	7.94951	25.6215	3.87648	0	0	30.6164	5.64202	3.38846	1.0884	4.64489	1.5438	2.71383	1.34169	15.8988	17.9231	7.68316	25.0171	12.3135	10.5101	0	9.41744	9.22875	1.07999	14.9253	22.5968	1.2842	0	0	2.50587	0	0	4.81906	5.919	51.3933	0	38.6281	18.5488
cln-3.1	F07B10.1	WBGene00000539	0	0	0	0	0	0	0	0	0	0	0	0	0	0	0	0	2.69642	0	0	1.81127	0	0	0	0	0	0	0	0	0	0	0	0	0	0	1.70428	0	0	0	0	0	0	0	0	0	0	0	0
cln-3.2	C01G8.2	WBGene00000540	0	13.9163	7.8968	10.0047	0	0	5.2337	5.41188	21.9242	8.21799	2.45202	11.2654	5.72229	0	0	0	0	23.5618	8.30056	1.52145	12.333	10.3719	4.87237	0	3.95865	0	10.7318	4.0762	3.14738	4.06561	1.80498	6.94273	0	6.19282	0	5.37682	0	6.90788	3.25612	3.32768	0	23.6539	0	0	0	6.334	1.93197
cln-3.3	ZC190.1	WBGene00000541	0	0	0	0	0	0	0	0	0	0	0	0	0	0	0	0	0	0	0	0	96.2687	18.3076	0	0	0	0	0	0	0	0	0	0	0	0	0	0	0	0	0	0	0	0	0	0	0	0	0
clp-1	C06G4.2	WBGene00000542	348.024	256.418	41.5847	40.8035	305.498	57.8257	79.4323	39.2534	127.431	38.4483	111.017	115.326	200.487	962.076	141.286	272.5	138.648	245.203	77.5262	50.9054	45.961	26.4924	119.609	170.782	530.905	443.942	528.45	117.402	123.966	658.026	216.638	482.779	54.5882	92.1475	216.913	50.5993	150.658	91.5216	106.651	70.4877	124.937	57.0593	348	684.404	72.5248	546.06	367.935
clp-2	T04A8.16	WBGene00000543	4.64454	0	3.33648	0.914139	0	59.2767	2.45984	0	6.02779	6.06387	12.5351	3.43579	0	0	0	7.27495	1.70442	3.35988	11.5332	2.41726	9.11439	14.8678	8.08067	15.9597	5.50542	8.40813	11.8244	8.02858	5.263	3.89758	6.40078	6.5844	2.8498	14.7348	1.70428	2.25007	0	0	0	0	0	8.34908	8.00456	23.0931	0	6.37027	12.0976
clp-3	Y47H10A.1	WBGene00000544	0	0	0	0	0	0	0	0	0	0	0	0	0	424.038	0	0	0	0	0	0	0	0	0	0	0	0	0	0	0	0	0.961818	0	0	0	7.81889	0	0	0	0	0	0	0	0	0	0	0	0
clp-4	Y39A3CL.5	WBGene00000545	169.642	44.6854	30.0146	9.52612	0	88.1945	63.2984	90.4202	152.741	107.871	674.138	146.569	59.7564	117.904	167.417	61.041	0	56.4267	46.5301	0	38.3156	56.9518	41.0157	92.4946	134.711	62.743	258.363	93.9924	124.59	142.497	469.384	793.36	22.5582	111.153	36.5386	50.7275	0	53.1599	0	0	134.064	86.084	218.327	150.771	154.66	190.071	155.149
clp-7	Y77E11A.11	WBGene00000547	0	2.66764	31.1414	25.1013	0	0	3.67689	0	0	0	6.07311	16.9151	2.94274	0	14.9506	9.03521	3.78781	26.7883	34.7584	29.3847	32.7265	29.6994	18.2077	2.26162	0	3.22573	16.1866	6.00968	10.3506	31.3073	5.88979	6.33735	0	12.4554	13.2828	9.74813	0	11.3981	15.122	0	0	29.0162	27.3986	30.6128	0	23.1041	10.3727
clr-1	F56D1.4	WBGene00000548	0	7.0973	18.8971	0	3.41056	5.30661	0	15.018	12.5184	5.69514	13.7772	26.9133	9.12019	0	0	36.1257	0	3.4259	0	0	14.792	7.48052	11.8785	13.7711	21.3711	24.939	44.0479	18.2809	26.0555	94.9761	41.604	27.2609	3.03471	10.0526	16.5904	10.4486	21.7925	13.6226	23.4162	0	8.25418	37.716	6.90244	226.415	80.8825	144.349	192.07
cls-2	R107.6	WBGene00000549	62.7062	12.2448	10.6665	20.0279	40.846	61.2871	56.3141	49.6394	73.3604	17.2636	91.4155	65.496	20.3119	0	20.0057	84.6499	39.6983	15.792	19.4446	5.77776	18.5417	36.5848	12.2455	51.9583	100.182	46.3509	121.775	104.671	39.7496	61.3931	130.596	69.257	19.7251	38.5859	41.0228	9.29476	30.0419	19.6747	9.43339	8.58104	32.287	24.7964	44.5543	58.4912	79.3325	57.0988	107.223
clu-1	F55H2.6	WBGene00000550	0	13.9212	7.11383	4.34443	0	5.33433	0	2.42493	0	0	16.7171	11.1924	0	0	3.27389	15.4582	2.58368	0	2.99232	4.81568	4.85201	5.45074	0	4.3573	5.26212	0	4.98696	14.2814	0	0	0	4.93278	0	0	0	0	2.18335	1.94692	0	0	0	4.61648	5.45279	16.8702	26.3427	20.9334	11.3412
cmd-1	T21H3.3	WBGene00000552	1152.2	1937.54	628.437	577.032	738.727	673.907	592.287	753.117	698.754	649.821	1769.41	979.167	859.206	487.343	1183	1578.46	928.932	1576.72	909.277	1105.92	594.263	597.85	716.768	706.054	1192.68	642.571	1754.61	567.781	1578.34	2060.86	796.203	1105.79	440.192	795.574	731.134	607.309	978.498	1348.9	1196.11	1072.54	1003.01	235.551	2195.61	2383.55	1315.51	2211.57	1570.92
cmk-1	K07A9.2	WBGene00000553	150.572	181.473	123.578	162.529	679.45	91.213	202.772	89.6092	62.6767	76.1713	111.768	130.51	132.054	0	266.637	202.039	91.7429	159.857	106.287	251.024	131.431	91.3258	236.958	66.0315	409.482	59.3358	361.331	305.503	58.9414	151.978	71.1449	91.4517	92.4673	282.301	73.1031	102.682	265.53	223.611	321.488	399.267	437.463	0	148.266	90.9248	23.1486	123.376	140.293
cnb-1	F55C10.1	WBGene00000554	171.929	745.97	130.024	317.092	343.16	108.937	120.389	437.485	47.431	75.5055	263.272	321.902	263.481	294.797	676.701	438.933	362.341	301.263	111.577	93.358	71.4267	56.3543	107.018	217.566	399.433	233.918	328.862	163.748	265.083	560.332	215.002	278.553	140.318	222.588	242.267	256.514	137.975	257.737	186.108	188.819	363.762	346.993	305.434	551.15	541.382	515.736	455.642
cnd-1	C34E10.7	WBGene00000561	0	0	0	0	0	0	0	63.6027	0	0	0	0	0	0	0	0	0	0	0	0	0	0	0	0	0	0	0	0	0	0	0	35.5976	0	0	0	0	0	96.5084	0	0	0	0	0	0	0	0	0
cng-1	F14H8.6	WBGene00000562	0	0	0	0	0	0	0	0	0	0	0	0	0	0	641.238	0	0	0	0	0	0	0	0	0	0	0	0	0	0	0	0	0	0	0	23.137	0	0	0	0	365.745	0	0	0	0	0	0	0
cng-3	F38E11.12	WBGene00000563	0	0	0	0	33.1828	0	0	0	0	0	0	0	0	0	0	0	30.9029	40.45	1.18151	0	2.97189	0.546984	0	0	0	0	0	0	2.90586	0	0	2.28805	0	0	0	0.785162	46.6091	19.2603	25.211	0	0	0	0	0	0	0	0
cnk-1	R01H10.8	WBGene00000564	20.5932	23.5836	10.8019	1.96023	0	0	1.94231	5.13572	0	5.00302	12.9301	10.6021	5.42907	0	57.8811	22.1819	6.73948	10.9435	6.51337	17.0668	5.07053	9.96047	2.78075	5.15393	6.3616	4.44335	19.0505	5.64405	2.72948	4.70675	10.6349	25.9598	0	4.46837	4.50986	8.80964	9.33133	11.8543	13.7722	8.08707	6.16458	3.677	30.6789	19.6587	0	18.0589	21.9664
cnt-1	Y17G7B.15	WBGene00000565	12.6921	0	9.82278	3.24803	8.98727	11.2368	32.562	74.7727	49.8189	4.85822	36.6717	108.254	13.6147	0	10.2137	31.7504	22.0105	39.3717	21.3331	7.43295	3.92331	13.4887	20.1844	19.2333	51.6832	79.7684	41.8951	21.4454	13.2225	60.5137	9.59621	31.1079	12.8357	13.9015	17.5308	8.48851	0	13.6444	0	12.4661	11.6272	32.3304	20.6909	56.4831	58.7902	18.6912	21.637
cnt-2	Y39A1A.15	WBGene00000566	7.48259	29.4419	18.6576	0	0	6.80181	6.02612	15.1131	0	11.4361	24.9051	71.0061	65.2616	78.0019	15.5515	74.2596	69.4934	42.7379	33.726	9.76802	0	7.90709	5.15709	20.6183	63.1888	10.8848	31.5785	18.1735	85.1577	94.9983	51.7697	30.394	6.64153	28.8525	79.5886	18.7175	0	0	0	0	39.9357	42.1876	11.7458	85.7324	97.3566	108.937	96.4134
cnx-1	ZK632.6	WBGene00000567	40.2762	55.0987	82.4818	67.7681	56.6033	36.6459	57.8005	53.213	46.3078	44.3126	159.944	132.17	75.4546	0	132.15	158.165	32.7762	86.0725	105.704	111.225	87.9933	54.3336	65.7166	28.3218	123.016	58.9165	182.801	69.2158	61.9139	104.308	50.0273	53.0803	33.2507	64.1376	38.0401	51.5831	74.1687	50.605	31.9698	41.6638	94.7548	358.165	140.169	150.109	207.382	170.344	233.889
cof-2	C48E7.5	WBGene00000583	0	0	0	0	0	0	0	0	0	0	0	0	2.28376	0	0	0	0	0	0	0	0	0	0	0	0	0	0	0	0	16.8821	0	0	0	0	0	0	0	0	0	0	0	0	0	0	0	0	0
cog-1	R03C1.3	WBGene00000584	0	0	0	9.60949	0	20.497	0	0	0	0	90.7587	0	0	0	0	0	0	20.2355	0	0	0	68.8743	0	0	0	0	0	0	0	0	0	0	0	0	0	0	0	0	0	0	0	0	0	0	0	0	0
cogc-2	C06G3.10	WBGene00000585	0	16.884	24.4002	11.3768	18.9569	31.2136	16.4041	12.6423	51.5791	13.8686	37.1755	30.1578	9.47444	0	26.7188	23.9513	41.0484	26.5328	26.7269	0	36.9477	24.3487	15.3201	21.8758	23.947	37.4217	79.6559	26.6443	19.8474	12.8902	36.0251	42.8604	12.3364	38.9076	35.4936	27.5793	24.7192	20.4477	9.30624	11.6206	16.5383	62.704	25.0964	14.75	27.7437	30.0659	31.5352
coh-1	K08A8.3	WBGene00000591	4.03987	4.94476	10.6544	4.85039	0	0	2.47789	16.962	12.4891	1.30465	14.0451	1.6505	2.97586	0	4.10936	8.72687	2.67672	3.9948	9.63782	0	3.65955	3.60244	2.88082	2.48307	9.43336	8.21856	10.5263	3.99451	1.10014	7.44596	1.30428	10.2251	1.8086	21.5966	4.11983	4.02116	2.85927	5.45197	11.2571	0	10.1765	4.55283	20.0498	19.4813	0	15.2403	12.349
col-2	W01B6.7	WBGene00000593	2.97895	0	4.54367	0	0	0	0	0	22.809	0	0	0	5.24484	0	13.102	0	0	0	11.1424	0	0	0	0	4.71425	0	0	26.9469	6.31084	0	0	0	0	0	1.12436	2.18375	0	0	0	3.64622	0	0	0.705554	3.36183	0	0	2.35488	0
col-3	T28C6.6	WBGene00000594	17.714	6.17688	0	0	0	153.19	0	3.45917	0.397831	48.078	10.0545	0	0	0	0	7.09543	0	1.57144	15.2823	73.5428	0	0	0	0	0	0	6.50861	8.39477	16.8895	0	37.6809	0	0	2.39295	0	0.907642	0	0	0	6.98309	4.35756	41.9474	0	7.30499	0	0	0
col-8	F11H8.3	WBGene00000597	0	0	0	0	0	8.24015	0	0	0	0	0	0	0	0	0	0	0	0	0	0	0	0	0	0	0	0	0	0	0	0	0	0	0	0	0	0	0	0	0	0	147.366	0	0	0	0	0	0
col-10	B0222.8	WBGene00000599	0	0	0	0	0	0	0	0	0	0	0	0	0	0	0	0	29.0538	0	0	0	0	0	0	0	0	5.94893	13.1926	10.9691	11.8568	0	5.33828	0	0	0	0	0	0	0	0	0	0	0	0	0	0	0	0
col-14	C46A5.3	WBGene00000603	0	0	0	0	94.9361	43.7755	0	0	0	6.86378	0	0	0	0	0	0	0	0	0	0	0	0	0	0	0	0	0	0	0	0	0	0	0	0	0	0	0	0	0	1292.28	0	12.5273	0	0	0	0	0
col-17	F11G11.10	WBGene00000606	4.58427	0	0	0	0	0	0	4.0579	0	1.11166	0	16.1612	0	0	0	0	0	0	0	0.835	0	0	0	6.09827	0	0	6.39676	3.18823	0	0	0	0	0	0	0	0	0	14.7865	2.344	4.9451	0.215597	1.25801	7.52692	4.42598	53.1389	0	0
col-19	ZK1193.1	WBGene00000608	27.7089	48.4501	3.03196	0	0	0	0	28.2891	0	4.98793	4.33738	0	0	0	0	31.2525	2.3999	0	23.1213	0	1.94078	0	0	0	1.74416	0	0	0	0	12.8273	2.84495	0	0	0	0	0	0	0	0	0	10.1514	9.34283	55.4625	0	0	0	1.97553
col-20	F11G11.11	WBGene00000609	67.1781	29.686	1.31278	0	0	0	0	7.4789	0	0	4.48866	2.96536	0	0	0	7.00446	0	1.50159	15.6532	0	0	0	0.298007	3.48614	0	0	6.73674	0	1.73622	0	0	0.660853	27.3154	27.2868	0	1.8111	3.14296	0	0	0	3.34685	6.76882	19.9998	0	0	4.63173	0
col-36	C27H5.5	WBGene00000613	1.06749	0	12.7437	6.55836	0	50.665	3.93478	0.468377	1.8895	4.10027	1.59034	0	5.6494	0	0	3.25369	10.4727	0.423809	11.4463	1.49464	3.77265	28.3141	13.1954	0	23.2535	1.91226	5.01382	0	0	1.34142	0	0	0	1.97112	3.13981	17.3671	0	0	3.88655	0	4.82912	0	1.98718	0	0	5.23685	0
col-38	F54C9.4	WBGene00000615	37.8662	0	2.8435	0	0	2.82006	0	0	0	2.33632	0	0	0	0	0	0	0	0	7.79458	0	0	0	0	0	0	4.51291	0	5.31818	0	4.93456	2.23274	4.13032	0	0	0	0	0	0	0	0	2.37178	26.0984	0	8.9486	0	7.86579	0
col-39	C09G5.4	WBGene00000616	4.63578	10.8459	4.68181	0	0	4.39817	0	1.94054	0	15.0833	2.3441	0	0	0	0	0	0	0	13.7518	0	3.41465	0	0	4.03223	7.24437	4.85608	0	19.3699	0	0	1.28385	2.12719	0	0.970905	0	1.18066	16.9718	3.60896	0	0	4.82912	18.8282	15.2819	11.5816	0	1.5932	0
col-41	T10B10.1	WBGene00000618	0	0	0	0	0	0	0	0.398127	0	0	0	10.8858	0	0	0	0	0	0	0	0	0	0	0	1.98153	0	0	0	1.51489	0	8.88356	0	0	0	4.17141	0	0	0	10.6208	0	0	1.23071	0.705633	0.574014	4.2292	0	0.723271	7.56726
col-44	F54B11.2	WBGene00000621	0	0	0	0	7.5092	0	0	0	0	0	0	0	60.6295	0	0	0	0	0	0	0	0	0	0	0	0	0	0	0	0	0	0	0	0	0	0	0	0	0	0	0	5.05053	0	0	0	0	0	0
col-45	F53G12.7	WBGene00000622	0	0	1.16426	0	0	0	0	0	0	0.53483	0	0	0	0	0	0	0	0	0	0	0	0	0	3.38004	2.68229	0	0	0	0	0	0	0	0	0	0	0	0	0	0	0	3.54633	0	0	0	0	0	0
col-47	Y18H1A.12	WBGene00000624	0	0	0	0	0	0	0	0	0	0	0	0	0	0	0	0	0	0	0	0	0	0	0	0	0	0	0	0	0	0	0	0	0	0	0	0	0	0	0	0	0	0	0	0	0	0	1.04245
col-48	Y54E10BL.2	WBGene00000625	0	0	0	0	0	0	0	0	0	3.57203	0	0	0	0	0	0	0	3.62706	0	0	0	0	0	5.1607	0	0	0	4.11946	0	0	0	0	0	0	2.76906	0	0	0	0	156.456	0	0	0	0	0	0	9.49743
col-49	K09H9.3	WBGene00000626	10.7967	0	5.21296	0	0	26.0564	0	9.48506	1.33516	0	0.797387	0	0	0	3.85846	0	0	0	2.03863	0	0	0	0.259874	1.95235	0	0	0	3.78193	0	2.36647	0	1.06569	0	31.5405	0	0	8.04289	0	0	0	0	7.9655	0	2.38392	0	0	7.28424
col-50	T28F2.6	WBGene00000627	0	0	0	0	0	2.09393	0	0	0	0	0	0.932102	0	0	0	2.27685	0	0	0	0	0	0	0	2.56828	3.75606	1.68547	14.3833	3.0096	0	0	0	0	0	0	0	17.4267	0	0	0	0	0	0	0	0	0	0	0
col-53	M01A12.1	WBGene00000630	0	0	0	0	0	0	0	0	0	0	0	0	0	0	0	1.83835	0	40.7418	2.2818	0	0	3.77804	0	0	1.17766	0.637376	0.600621	0	0	2.96439	0	2.00611	0	0.73748	6.55572	0	0	0	0	0	0	0	0	0	0	1.29911	1.61832
col-55	T05E7.2	WBGene00000632	0	0	0	0	0	0	0	8.20774	0	0	0	0	0	0	0	0	0	0	0	0	0	0	0	0	0	0	0	0	0	0	0	0	0	0	0	0	0	0	0	0	1.68395	0	0	0	0	0	0
col-63	ZK265.2	WBGene00000639	28.3409	0	8.92948	0	0	0	0	0	0	2.5889	0	0	0	0	8.56995	0	0	0	18.7675	4.27345	0	0	0	0	0	0	3.47403	0	14.9093	0	12.3679	0	0	0	0	0	0	0	0	0	13.8962	14.911	0	0	0	0	0
col-65	K08C9.4	WBGene00000641	2.87015	3.97897	1.27929	0	0	0	0	0.646846	0	2.93223	0	0	0	0	2.52862	0	2.34397	0	4.72814	0	0	0	4.62246	7.0743	0.980871	1.11781	3.21917	0	0	0	0	0	0	1.22709	0	0	0	0	0	0	2.43246	1.44214	0	0	0	0	0
col-68	C50D2.4	WBGene00000644	0	0	0	0	0	0	0	0	0	0	0	0	0	0	0	0	0	0	0	0	0	0	0	0	0	0	0	0	0	0	0	0	0	0	0	18.3261	0	0	0	0	0	0	0	0	0	0	0
col-69	K01A2.7	WBGene00000645	0	0	0	0	0	0	0	0	0	0	0	0	0	0	0	0	0	0	0	0	0	0	0	0	0	0	0	0	0	0	0	0	0	0	0	0	0	0	0	0	0	0	0	0	0	0	0
col-71	Y49F6B.10	WBGene00000647	0	0	0	2.23056	0	0	0	3.01877	3.18794	22.0901	0	3.27763	0	0	4.28497	19.8053	0	0	5.27639	0	4.28752	0	0	0.726615	17.0807	0.774433	1.75827	0	4.05741	38.1426	0	7.56253	0	0.553836	0	0	0	0	0	0	7.98354	21.2768	0	14.5851	0	0	4.86283
col-73	F11G11.12	WBGene00000649	0	12.0412	0	0	4.65469	0	0	0	0	1.37542	0	0	0	0	0	0	0	0	0	0	0	0	0	0	0	0	4.31142	0	0	3.22977	0	2.46351	0	0	0	0	0	0	0	0	0	1.03563	0	0	0	0	0
col-75	K03H9.2	WBGene00000651	0	0	0	0	0	0	0	0	0	0	0	0	0	0	0	0	0	0	0	0	0	0	0	0	0	0	0	0	0	0	0	0	0	0	0	0	0	0	0	0	0	0	0	0	0	0	0
col-76	M110.1	WBGene00000652	0	0	0	0	0	0	0	0	0	0	0	0	0	0	0	0	0	0	0	0	0	0	0	0	0	0	0	0	0	0	0	0	0	0	0	0	0	0	0	0	0	0	0	0	0	0	0
col-77	M195.1	WBGene00000653	22.0506	0	13.8473	0	2.92838	13.7392	0	0	6.8693	4.37706	0	2.05775	0	0	20.4351	6.15429	0	0	0	0	0	0	0	0	4.41797	3.61796	0	5.29239	0	0	0	0	0.339624	0	0	0	0	2.3443	0	0	4.82912	21.996	5.63223	0	0	0	0
col-78	W07A12.5	WBGene00000654	0	0	0	0	0	0	0	0	0	0	0	0	0	0	0	0	0	0	0	0	51.5643	1.78253	0	0	0	0	0	0	0	0	0	0	0	0	0	0	0	0	0	0	0	0	0	0	0	0	0
col-80	C09G5.5	WBGene00000656	20.824	52.5217	6.91784	0	0	20.9723	0.708607	41.966	2.92512	0	7.28818	2.96536	8.26529	0	0	0	0	0	8.77937	0	0	0	0	0	0	0.692914	4.33685	12.7729	5.49831	0	100.071	0	0	0	0	0	0	0	0	0	0	3.97002	39.4643	0	0	0	0
col-83	F33A8.9	WBGene00000658	0	0	0	0	0	0	0	0	15.8343	0	0	0	0	0	0	0	0	0	0	0	0	0	0	0	0	0	0	0	2.12993	0	0	0	0	1.05074	1.87965	0	0	0	0	0	0	0	0	0	0	0	0
col-84	K12D12.3	WBGene00000659	0	0	0	0	0	0	0.469417	0	0	0	0	0	0	0	0	0	0	0	0	0	0	0	0	0	0	0.573654	0	8.77796	0	0	0	0	0	0	0	0	0	0	0	0	0	0.266245	0	0	0	1.83716	0
col-85	T21B4.2	WBGene00000660	7.50205	0	0	0	0	28.2767	0.169098	0	0	0	0	0	1.12988	0	0	0	2.99218	0	0	0	0	0	6.22724	1.71073	0	0	26.9469	0	0	14.8194	0	0	0	2.98419	1.96974	25.4997	13.1798	0	0	0	0	7.75228	3.36183	0	0	0	0
col-89	F17C8.2	WBGene00000664	0	0	0	0	0	0	0	0	0	0	0	0	24.8291	0	0	0	0	0	0	0	0	0	0	0	0	0	0	0	0	0	0	0	0	346.509	0	0	0	0	0	0	0	0	0	0	0	0	0
col-93	W05B2.5	WBGene00000668	11.4472	42.7964	13.1394	0	2.07427	0	0	23.5336	2.12884	14.4694	3.69756	0	1.53583	0	0	0	0	0	17.3429	2.1894	0	0	0	0	0	19.5226	8.04657	10.0133	1.66549	0	11.6299	0	0	0	0	0	7.95431	0	0	17.259	13.025	20.0789	35.6801	0	0	0	0
col-95	Y41C4A.16	WBGene00000670	0	0	14.7866	0	0	0	0	0	0	0	0	0	0	0	0	0	0	10.0168	209.412	0	0	42.9166	9.57588	0	0	0	0	0	0	0	0	0	0	0	0	0	0	0	0	0	0	0	0	0	0	0	0
col-96	Y41C4A.19	WBGene00000671	0	0	0	0	0	13.1945	0	0.388383	0	0	0	0	0	0	0	0	0	0	0	0.756448	0	0	0	0	0	0	0	0	0	0	0	0	0	0	0	0	0	0	0	0	0	0	0	0	0	0	0
col-98	F14F7.1	WBGene00000673	0	6.04606	11.8339	23.14	9.8011	0	0	10.0065	19.3531	2.47499	3.22911	36.2234	0	0	9.54331	0	0	0	0	0	0	0	0	22.1735	4.72028	16.164	0	13.9576	6.78945	22.5761	2.32598	1.09958	2.94295	0	0	0	0	3.25902	0	5.93922	2.17878	16.0521	7.79311	4.25861	0	0	0
col-99	F29C4.8	WBGene00000674	0	0	0	0	0	0	19.1596	0	0	0	0	0	0	0	0	0	0	0	0	0	0	0	0	0	0	0	0	0	0	0.544002	0	0	0	0	0	0	0	0	0	0	0	0	0	0	0	0	0
col-103	F56B3.1	WBGene00000677	0	1.81915	11.3684	20.0695	7.35083	13.1077	0	3.75279	0	0	2.06372	0	0	0	0	0	0	0	21.6465	22.9672	0	0	2.50499	0	29.2746	1.57303	0	7.37844	0	0	30.2377	0	0	0	0	0	0	6.52471	26.0265	12.6076	15.2764	23.0943	0	6.92008	0	6.04372	1.96267
col-105	F58F6.2	WBGene00000679	0	0	8.38608	0	0	0	0	0	0	0	0	0	0	0	5.18988	0	0	0	3.43688	14.9056	0	0	0	0	0	0	0	0	0	0	0	0	0	0	0	1.06135	0	0	0	0	0	0	0	0	0	0	0
col-107	C34H4.4	WBGene00000681	10.9791	0	10.2124	0	0	0	0	0	31.2809	24.6739	0	0	0	195.218	0	0	4.68793	0	1.54939	39.7577	0	0	20.2956	5.74393	0	0	14.9474	4.33776	18.9839	17.6376	0	0	0	0	0	0	0	0	0	0	3.52164	16.3834	14.464	6.95978	0	0	0
col-109	Y38C1BA.3	WBGene00000683	0	0	0	0	115.808	0	0	3.44259	0	0	0	2.73756	0	0	0	0	0	0	0	0	0	0	0	0	0	0	0	0	0	0	5.648	0	0	3.68114	2.0124	0	0	0	0	261.106	9.58498	0	0	0	0	0	0
col-110	F19C7.7	WBGene00000684	8.40501	0	1.92365	2.5384	15.6375	0	0	0	0	0	0	0	20.9497	0	0	0	8.634	6.47014	3.66574	0	0	7.11584	1.58526	0	0	0	0	0	0	0	0	12.1178	1.58954	1.01021	26.2081	0	0	19.6293	6.45101	2.98693	16.4	6.00288	0	0	0	0	0
col-111	F29B9.9	WBGene00000685	0	0	8.73603	0	0	2.11617	0	0	0	0	1.37958	0	0	0	0	0	0	16.0141	0	0	0	0	0	0	2.00598	2.0482	5.19108	1.96614	0	0	1.09218	3.15053	0	2.69015	2.56152	0	0	0	0	0	0	1.00426	0	0	0	4.93064	0
col-113	C34D4.15	WBGene00000687	0	0	0	0	0	0	0	1.90162	0	0	0	21.5796	0	0	0	0	0	0	0	0	0	3.97003	0	0	0	0.970022	0	0	0	0	0	0	0	0	0	0	0	0	0	0	0	0	1.97141	0	0	0	0
col-115	Y42H9B.1	WBGene00000689	0	0	0	0	0	0	0	0	0	0	0	0	24.1573	0	0	0	0	0	0	0	0	0	0	0	0	0	0	0	0	0	0	0	0	0	14.9879	0	0	0	0	0	0	0	0	0	0	0	0
col-117	T28C6.4	WBGene00000691	9.19787	19.8948	17.9655	0	0	4.91944	0	18.6517	0	4.64947	0	36.2234	0	0	0	0	0	54.3224	9.07372	0	17.797	0	0	0	0	13.8503	1.01838	7.59309	6.98535	0	82.9502	0	0	39.4174	0	0	0	2.3443	0	0	0	29.2053	0	0	0	0	0
col-119	C53B4.5	WBGene00000693	15.1238	31.5382	0	0.378369	0	0	0	36.9263	26.2654	0	8.41197	0	0.875237	0	0	14.0089	0	3.00319	38.0818	0	2.32825	0	0	8.81108	0	0	0	0	3.80611	0	0	0	0	0	11.1601	0.603701	0	0	3.23657	0	0	0.521369	50.1476	0	0	1.86405	0.692245
col-122	T05A1.2	WBGene00000696	0	21.7354	0	0	0	0	0	0	1.60331	0	8.76831	0	0	0	3.60159	0	6.67786	0	32.9754	0	0	0	0	0	6.67967	0	14.191	0	149.894	45.1522	0	0	0	0	56.2412	0	0	0	0	0	0	0	17.4279	12.7514	0	0	0
col-124	C24F3.6	WBGene00000698	23.7466	57.2771	18.1168	0	0	39.3231	0	18.8951	20.7612	9.0205	9.17885	10.8858	0	0	0	28.0179	0	0	13.5022	34.8439	0	0	0	57.9422	11.7938	0	0	0	0	0	9.30851	0	0	0	16.7402	0	0	0	3.23657	0	0	20.4186	43.0447	6.95229	0	0	0.742791
col-125	C29F4.1	WBGene00000699	8.84557	0	5.04043	1.82986	9.78935	18.6203	0	9.70725	0	3.34968	0	0	21.3956	0	0	16.2621	0	0	12.6808	0	0	0	7.27314	0	13.998	0	0	22.3657	0	0	24.6376	0	0	0	0	0	0	0	0	0	0	28.1106	9.80316	0	0	0	0
col-126	F54D1.2	WBGene00000700	0	0	5.27214	0	130.245	0	0	0	0	4.08142	0	0	0	0	0	0	56.8004	102.222	0	0	0	0	0	0	0	0	0	0	0	0	0	0	0	0	0	0	0	68.8144	76.9291	0	0	0	0	0	0	0	0
col-128	F12F6.9	WBGene00000702	0	0	0	0	0	3.5077	0	0	0	0	0	0	0	0	0.872557	0	0	0	0	0	0	0	0	0	0	0	0	0	0	0	0	0	0	0	0	0	0	0	0	0	0	0	0	0	0	0	0
col-129	M18.1	WBGene00000703	12.5016	79.6056	0	0	0	0	0	10.7608	0	0	2.29685	0.993126	0	0	3.98017	0	0	0	4.70492	0	0	0	0	0	7.6903	4.01794	0	7.14023	0	1.69873	0	0	0	1.96764	0	0	2.20064	0	0	0	0	7.68664	26.8664	0	0	0	0
col-130	F08G5.4	WBGene00000704	0	0	0	0	0	0	0	0	0	0	0	0	0	0	0	39.2879	0	0	0	0	0	0	0	0	0	0	0	0	0	0	0	0	0	0	0	0	0	0	0	0	0	16.0661	0	69.3218	0	23.4984	436.73
col-132	C39E9.9	WBGene00000706	5.73034	0	0.746975	0.451044	0	0	0	0	0	0	1.1641	0	0	0	0	0	3.67115	0	1.04093	0	0	0	0.82191	6.64866	3.2598	2.25184	0	0.407716	0	0.788271	1.73875	0	0.75966	0.490664	0	0	0	0	0	8.07395	0	0.344627	0	0.592766	0	0	0
col-133	F52B11.4	WBGene00000707	0	1.41098	3.70492	13.0916	9.78935	0	0	3.18099	1.6306	9.86569	2.38042	0	0	0	0	4.13378	0	2.19876	11.6302	0	0	0	2.10997	0	9.52577	0	0	1.55842	0	0	0.363268	0	0	0	0	0	0	0	0	0	22.1293	8.41624	1.83474	0	0	0	0
col-140	F26F12.1	WBGene00000713	48.1731	11.0285	2.9303	0	0	6.9891	0.291901	4.67828	36.9394	30.0608	17.5572	0	13.6553	0	0	5.77467	0	0	35.8822	0	0	0	0	0	0	0	0	2.36553	0	0	3.16231	0	0	0	0	0	0	0	3.23657	1.38113	1.29208	7.61556	90.0363	4.17928	0	3.1984	0
col-142	T15B7.4	WBGene00000715	0	4.34061	21.8969	0	2.45028	20.9723	6.02786	10.8895	0	33.6215	2.24612	2.05775	0	0	0	0	0	0	0	0	0	0	1.22577	9.87378	6.48362	0	0	20.5422	0	9.17727	15.7728	0	0	0	0	0	0	1.80448	5.05179	0	1.03422	11.9365	0	0	0	2.30139	2.99122
col-143	T15B7.3	WBGene00000716	0	0	0	0	0	0	0	0	0	0	0	9.11479	0	0	19.8868	0	0	0	0	0	0	0	0	0	0	0	0	0	0	0	0	0	0	0	28.3133	0	0	0	0	0	0	0	0	0	0	0	0
col-147	T06E4.4	WBGene00000720	4.63578	22.297	9.36875	0	0	0	5.7012	1.29369	0	35.4468	4.85805	3.69887	0	0	0	13.4928	0	0	19.4698	0	8.78528	0	0	2.5673	14.2887	8.43333	0	1.86704	1.29498	0	4.65196	0	0	0	0	0.626079	7.95431	0	0	0	16.0581	10.2955	4.40988	0	0	8.19276	7.02828
col-148	C12D8.8	WBGene00000721	0	0	0	0	7.1869	0	0	0	0	0	0	0	0	0	0	0	69.7749	3.31321	5.02576	0	0	0	3.60661	0	0	0	0	0	0	0	0	0	0	0	0	3.17103	11.1116	51.7665	10.2862	0	0	0	0	0	0	0	0
col-149	B0024.1	WBGene00000722	4.36597	0	2.9533	6.29629	0	0	0	8.06592	1.65597	1.21142	0	0	3.75971	0	1.74511	5.99552	16.1683	5.61882	0.397909	6.24749	2.55882	0.436073	0.441083	2.5673	0	0	0	2.88527	1.66549	0	0	1.44624	0	0	0	0.983011	0	0	12.433	4.39355	0.215597	4.32636	6.02841	0.817092	0	0	5.11581
col-153	F17C11.3	WBGene00000726	0	0	0	0	0	0	0	0	0	0	0	0	11.7552	0	0	0	0	0	0	0	0	0	0	0	0	0	0	0	0	0	0	0	0	0	0	0	0	0	0	0	0	0	0	0	0	0	0
col-154	F55C10.2	WBGene00000727	0	0	0	0	0	0	0	0	0.830855	4.09157	2.03733	12.6564	4.48824	0	0	0	0	5.95794	0	0	0	0	2.18048	1.20364	0	0	23.7331	3.14621	0	0	0	0	0	0	0	0.672844	0	0	0	0	1.36066	2.62432	4.38598	0	0	0	0
col-155	F55C10.3	WBGene00000728	1.50854	3.57004	0.67694	0	33.1883	6.66794	0.876269	0	0	0	0	0	0	0	0	5.09416	0	15.3063	1.51214	0	0	0	0	1.12738	0	3.56043	0	0	14.2192	0	13.2728	3.36005	0	0	0	0.129054	0	0	0	0	0	2.06081	0	0	0	0	0
col-156	F57B7.3	WBGene00000729	0	0	0	0	0	0	0	0	2.38897	0	0	0	0	0	0	0	0	0	0	0.649517	0	0	0	0	0	0	0	0	0	0	0	0	0	0.451857	0	0	0	0	0	0	3.59661	1.17033	0	0	0	0	0
col-157	T11F9.9	WBGene00000730	5.3409	0	2.69321	0	0	0	0	0	0	7.79897	0	0	0	0	0	0	0	3.42453	0	0.884456	0	2.87312	0	0	0.442005	0	0	6.30211	0	9.17727	0	0	0	0	0	0	0	0	0	0	25.4642	1.45907	0	0	381.833	0	0
col-159	F57B1.3	WBGene00000732	34.0769	96.7389	16.4335	7.0836	0	3.6324	0	3.19051	0	3.69084	0	5.02021	0	0	0	10.4275	0	0	9.5801	0	0	0	0	6.91302	0	0	0	5.33453	5.27298	0	1.93651	0	0	0	0	0	0	0	0	0	0	19.7904	70.1088	5.71916	0	0	0
col-160	F57B1.4	WBGene00000733	21.5124	0	8.40216	0	0	0	0	0	0	0	0	0	0	0	0	0	39.7566	0	0	0	0	0	0	28.7769	0	0	0	9.27243	0	0	47.0282	0	0	0	0	0	0	6.09636	0	0	0	6.52055	0	8.13131	0	64.9397	21.5234
col-161	C50B6.4	WBGene00000734	0	0	0	0	0	0	0	0	0	0	0	0	0	0	0	0	0	0	0	1267.72	0	0	0	0	0	0	0	0	0	0	0	0	0	0	0	0	0	0	0	0	0	0	0	0	0	0	0
col-162	Y2H9A.3	WBGene00000735	13.4932	19.8026	21.8638	0	0	28.1528	0	0	0	17.033	0	0	0	0	0	16.6361	0	0	2.33295	2.28143	0	0	0	0.796788	0	0	0	16.1485	0	0	1.79073	1.70381	0	0.725194	0	0	12.2523	0	0	0	0	7.38326	0	0	0	0	0
col-164	T21D9.1	WBGene00000737	0	0	0.465441	1.20314	2.66634	3.41745	0	0	0	0	1.8239	0	1.56089	0	0	0	19.6413	0	0.761686	0.755423	11.5596	0.346583	2.53058	0	0	0	0	4.62682	0	2.70597	2.063	0	0	0.663358	0	0.203076	0	0	0	0	3.46658	0	0	6.12087	0	4.01154	3.63137
col-166	T07H6.3	WBGene00000739	0	0	9.41433	0	0	10.3682	0	0.744863	0	2.69233	0	0	4.33642	0	3.59471	4.12108	0	0	0	3.57373	0	0	0	12.3171	2.15678	0.796024	3.57952	11.7472	16.3521	1.57215	0	1.38697	0	0	27.9978	0	0	0	0	0	12.4674	18.07	13.8202	6.42862	0	3.52206	0
col-167	T10E10.2	WBGene00000740	0	5.60491	7.66338	4.60734	0	4.39817	0	1.80016	10.1912	6.17656	0	0	0	0	4.95559	2.04455	0	0	4.66159	0	0.678575	0	0	9.8562	1.65666	1.50492	0	5.34308	0	0	17.829	0	1.14951	9.32762	0	0	8.47713	0	0	0	8.07619	17.3663	36.812	0	0	0	0
col-168	T10E10.1	WBGene00000741	0	0	2.68375	0	0	0	0	0.938862	0	25.3556	0	68.8839	0	0	0	0	0	0	3.42616	0	19.4472	0	1.566	5.17708	0.610025	0	4.33685	10.0223	0	0	11.0074	0	0	0	0	1.23314	0	0	0	0	3.98653	6.64373	0	0	0	0	0
col-170	T10E10.6	WBGene00000743	0	0	1.96412	0	6.83779	0	1.5949	0.744863	0.803334	1.0732	0	1.67541	3.54399	0	0	20.8998	0	0	0	0	0	0	0.299617	0	0	0	2.23929	4.87688	0	0	0	0	0	0.553836	13.3295	0	0	0	0	0	0	3.05392	0	0	0	0	0
col-172	F38B6.5	WBGene00000745	0	0	3.69835	0.189355	0	0	0	0	0	0	0	0	0	0	0	0	0	0	0	0	4.34484	7.96045	26.17	0	0	0	0	5.39213	0	10.289	0	0	0	0	0	1.13027	0	0	0	0	1.77317	0	0	0	0	0	0
col-175	C35B8.1	WBGene00000748	5.30887	13.5088	7.84852	0	3.9492	48.7337	0	4.96816	5.95729	1.40933	2.73668	0	1.18892	0	11.5754	28.2265	0	0	11.2174	0	0	0	0	13.2775	19.2118	0.720512	5.20098	28.1682	0	31.1214	4.85468	0	0	0	0	0	0	0	0	0	0	23.3199	0	17.2723	0	0	5.35558
col-177	F59F3.2	WBGene00000750	0	100.402	0	0	0	0	0	0	0	0	0	0	0	0	0	0	0	0	0	0	0	0	0	0	0	0	0	0	0	0	0	0	0	0	0	0	0	0	0	0	0	0	42.063	0	0	0	0
col-178	C34F6.2	WBGene00000751	0	23.8747	10.859	0	0	24.0045	0	0	0	0.480933	5.65879	0	0	0	12.2328	0	2.15126	0	24.0355	0	0	0	0	87.6789	0	0	0	0	1.52953	0	1.20997	0	0	0	5.58006	0	3.85406	0	0	0	0	7.2158	23.0694	0	0	0	0
col-179	C34F6.3	WBGene00000752	0	4.41252	0	0	0	0	0	0	0	0	0	0	0	0	0	0	0	0	0	0	0	0	0	0	0	3.37093	0	0	0	0	0	0	0	0	0	3.34323	0	0	9.93116	0	0	0	12.0459	0	0	0	0
col-180	C44C10.1	WBGene00000753	0	0	0	0	2.36647	12.0022	0	0	0	0	0	0	0	0	0	0	0	0	0	0	0	0	0	0	0	0	0	0	0	10.4663	0.697487	0	0	0	0	0	0	4.44223	0	57.0095	0	0	0	0	0	0	0
col-181	W03G11.1	WBGene00000754	0	0	0	0	0	6.65233	0	3.23423	23.5086	0	4.81626	0	0	0	0	0	0	0	36.064	0	0	0	0	1.38134	0.857979	0	0	0	0	1.9743	2.08331	0	0	0	0	3.34323	0	0	1.35215	0	0	4.12151	28.0523	0	0	3.91026	0
col-182	R09A8.4	WBGene00000755	0	0	0.618425	0	0	0	3.67831	0.906227	0	1.25685	0	0	0	0	0	0	0	0	0	0	0	0	0	0	2.04481	0	2.62969	0	0	5.23342	3.06168	0	0	0	0	0	7.33995	0	0	0	75.4749	1.88949	0	1.92811	0	0	2.74858
col-183	F02D10.1	WBGene00000756	0	2.24916	0	0	0	0	0	0	0	0	0	0	0	0	0	0	0	0	0	0	0	0	0	3.00352	0	0	2.71606	0	0	0	0	0	0	0	0	0	0	0	0	0	0	0	0	0	0	0	0
col-184	F15A2.1	WBGene00000757	0	2.56257	1.76854	0	0	0	0	10.747	0	0	0	5.74809	0	0	4.8674	0	0	0	11.7885	29.0404	0	0	0	0	0	0	3.57952	0	0	9.03043	0	0	0	0	0	2.42187	0	0	0	0	0	4.03306	11.1088	0	0	0	0
col-186	E03G2.4	WBGene00000759	0	0	0	0	0	0	0	0	0	0	0	0	0	0	0	0	0	0	0	0	0	0	0	0	0	0	0	0	0	0	0	0	0	0	0	0	0	0	0	0	0	0	0	0	0	0	0
coq-1	C24A11.9	WBGene00000761	0	6.0454	8.61783	44.9594	12.1153	0	14.5804	4.59745	15.0421	1.20741	13.3456	8.80435	8.04725	0	7.46045	15.8115	7.93947	16.862	4.66263	8.33029	5.11324	10.4857	7.77235	32.0859	16.2087	13.5648	13.26	8.25807	4.43539	10.725	5.89174	13.3653	5.32487	4.60915	1.70428	3.01397	0	15.0158	1.18414	5.35289	13.2634	6.34068	31.7929	18.2453	0	24.0584	16.6706
coq-2	F57B9.4	WBGene00000762	23.9789	32.1778	15.9035	10.8748	9.36684	0	8.85182	11.4593	0	5.5926	33.3762	16.7163	9.10632	0	35.4331	12.7664	34.2911	21.9045	16.0304	15.5669	9.5432	25.0049	6.98261	6.55945	18.1755	2.0363	18.4536	35.4949	16.0065	9.03076	7.44807	17.8055	7.23495	16.0739	14.7419	6.2151	11.6366	9.0464	0	1.90212	10.3491	27.3936	12.4236	36.7912	21.5086	45.1554	50.9226
coq-3	Y57G11C.11	WBGene00000763	27.1928	41.1029	41.3005	38.6164	34.5028	47.5258	50.7386	28.22	23.4239	99.1791	57.9334	34.6399	33.7962	229.006	102.139	71.8549	33.0979	21.7098	59.8	16.8382	26.801	36.0022	46.7506	42.3865	50.5595	35.5367	68.0088	61.483	53.4	53.5105	35.2912	59.1215	4.66644	25.5633	48.3864	27.5531	22.0529	47.4912	18.7178	13.4412	69.0921	43.7754	31.959	86.3291	41.0505	65.4432	47.4123
coq-4	T03F1.2	WBGene00000764	8.32034	8.11187	3.69671	10.0085	0	20.3607	6.21787	0	27.0034	10.0441	5.59421	11.9366	0	0	10.6067	0	0	0	4.43327	0	17.0368	13.9452	4.52844	11.1039	11.0302	6.13186	0	8.00229	5.51623	12.5465	14.0757	29.8717	3.07483	9.05888	0	10.0314	18.7305	5.72918	21.6374	0	2.4127	17.5894	4.44129	16.9898	0	17.0996	9.39202
coq-5	ZK652.9	WBGene00000765	0	15.7987	3.5961	0.508354	4.52697	3.06283	1.84416	4.00328	4.59006	2.18092	9.10922	0	9.88314	0	2.44478	4.70229	4.21067	1.10511	6.14765	1.67784	27.4179	0.834694	1.53622	16.2952	1.86201	1.93752	0.456554	5.34335	8.78531	2.38018	4.70393	8.93642	2.53983	19.4771	1.46985	1.72415	0	3.97019	0	10.4306	0	11.7763	8.6285	12.6606	0	19.5587	23.0449
coq-6	K07B1.2	WBGene00000766	44.0439	5.96199	15.223	17.3569	0	5.75695	23.5984	3.73031	46.8434	12.6874	18.2637	13.5054	14.4561	383.823	45.3568	8.57277	3.42821	23.6785	14.1036	16.398	13.4652	14.5769	11.0864	29.8903	23.586	12.411	6.20682	36.0709	8.17264	26.0091	5.27456	27.8677	10.436	9.37316	40.1864	15.4207	83.2541	37.8503	8.60924	26.6763	8.44063	27.5819	21.5907	22.5242	0	22.0689	12.6195
coq-8	C35D10.4	WBGene00000767	0	0.738836	6.65401	1.47454	0	3.06283	1.8064	0	0	14.6952	6.83215	0.419019	7.87578	0	7.38007	7.50006	0.875486	0	4.40339	0.199416	0	0.604283	2.39172	3.74687	22.8895	4.12313	4.3191	1.52514	1.11931	8.48449	4.31517	0	1.01558	7.92541	4.2658	1.79645	5.32634	2.83486	0	0	0	8.61627	9.26488	19.3675	0	32.5393	14.6746
cpb-2	C30B5.3	WBGene00000771	0	0	32.112	30.8473	0	0	0	0	0	0	0	7.46344	0	0	3.49773	0	0	0	0	8.41232	27.7555	0	0	1.9453	0	0	0	0	0	0	0	0	0	0	0	10.574	4.14135	0	0	0	0	0	0	0	0	0	0
cpb-3	B0414.5	WBGene00000772	0	0	0	0	0	0	0	0	0	0	0	0	0	0	0	0	11.59	0	0	0	0	0	0	0	0	0.867093	0	0	0	0	0	0	0	0	0	0	0	0	0	0	0	0	0	0	0	0	0
cpf-1	F28C6.3	WBGene00000773	65.3513	26.5351	29.6926	30.5543	14.1987	39.1132	27.1277	18.5247	50.5566	11.9889	27.0288	31.1144	34.7262	0	3.06944	51.0468	12.7734	48.2098	43.598	23.3511	71.1126	22.047	28.7864	54.1891	38.2357	56.9582	41.4085	52.4697	31.939	20.7794	14.9695	47.706	11.9601	22.677	25.9369	41.3258	12.7306	46.8046	87.6612	20.0932	12.1194	53.9174	18.4223	45.708	53.0197	54.5599	52.8581
cpf-2	F56A8.6	WBGene00000774	0	0	13.6965	7.09324	0	15.9608	0	0	0	0	45.2583	24.2884	13.959	0	30.0307	29.2069	0	9.04777	20.2805	0	0	21.4581	0	34.0129	0	20.6561	42.5277	0	25.5806	30.434	21.5433	0	8.30618	14.0312	7.16312	0	0	0	0	0	57.068	21.7254	27.6866	36.5883	184.196	42.6004	53.0784
cpin-1	F38E11.3	WBGene00000775	0	0	0	0	0	0	0	0	0	0	0	0	241.157	0	0	0	0	0	0	0	0	17.4361	0	0	0	0	0	0	0	0	0	0	0	0	224.374	0	0	0	0	0	0	0	0	0	0	0	22.6052
cpn-1	F43G9.9	WBGene00000777	0	0	0	0	0	28.5063	0	0	0	0	0	0	0	0	0	0	0	0	0	0	0	0	0	0	0	0	0	0	0	0	0	0	0	0	0	0	0	0	0	0	0	0	13.9723	0	0	0	0
cpn-2	D1069.2	WBGene00000778	7.80359	0	33.295	0	0	0	0	0	0	5.1268	67.4259	26.8627	0	0	0	0	0	0	0	0	0	18.1629	0	0	0	0	0	0	0	0	0	0	0	0	0	24.1199	0	0	0	0	0	0	0	0	0	0	0
cpn-3	F28H1.2	WBGene00000779	109.091	25.2569	45.4488	130.98	62.2513	0	0	40.871	0	123.181	34.1693	137.069	0	0	2.70314	0	289.464	50.9539	54.7125	90.3577	0	0	0	0	0	11.1505	45.1945	0	93.5937	39.1595	18.74	0	0	0	27.6954	0	0	280.296	0	0	0	54.9824	105.819	0	0	0	0
cpn-4	F49D11.8	WBGene00000780	0	0	0	0	0	0	0	0	0	2.7573	0	0	0	0	0	0	0	0	0	0	0	0	0	0	0	2.0275	0	0	0	0	0	0	0	0	2.0124	0	0	0	0	0	0	0	0	0	23.7118	0	8.1867
cpr-1	C52E4.1	WBGene00000781	0	0	0	0	2.45028	2.9983	0	1.57384	25.5437	0	2.44267	0	0	0	3.8212	0	0	0	0	0	0	4.11092	0	9.2791	0	0	0	0	20.5569	0	0	0	0	0	0	0	0	0	0	3.85354	0	0	0	0	0	0	0
cpr-3	T10H4.12	WBGene00000783	0	0	0	1.33615	0	0	0	0	0	0	0	0	0	0	0	0	0	0	2.11424	0	0	9.93725	0	0	0	0	0	0	0	0	0	0	0.19507	0	0	0	0	0	0	0	0	0	0	0	0	0	0
cpr-4	F44C4.3	WBGene00000784	22.7698	1.5466	0	0	0	0	0	0	0	6.40856	0	44.2307	0	0	0	0	0	0	0	1.08534	0	0	0	0	4.01627	0	0	0	0	0	5.64147	0	0	0	0	0	0	0	0	0	6.26447	3.41053	5.88521	0	0	0	0
cps-6	C41D11.8	WBGene00000787	61.0359	60.3683	11.6401	42.2164	13.3728	66.7578	26.4989	15.8744	17.2632	19.3557	17.812	6.35407	0	0	30.3308	14.1928	62.2905	85.8074	30.4887	46.424	25.849	12.9418	29.2328	79.2889	29.6382	10.5449	51.8044	60.0905	14.5614	8.50771	17.6352	27.2919	17.6169	55.8237	6.21398	51.9157	17.1349	92.5358	102.309	6.75271	10.1878	38.8401	14.002	7.68011	0	0	5.92467
cpz-1	F32B5.8	WBGene00000788	23.7576	9.31272	7.90574	0	13.0629	0	0	41.154	0.9337	1.66148	0	0	0	0	0.436278	0	0	0	11.7279	0	0	0	6.96796	9.83024	0	0	0	4.61922	14.9272	3.24942	0	0	0	0	0	0	0	4.10656	19.6723	0	4.32477	2.28229	0	7.32839	0	7.06462	0
crb-1	F11C7.4	WBGene00000792	0	18.5957	4.02666	0	0	0	0	0	13.5021	0	0	23.8226	0	0	0	0	0	0	0	0	0	0	0	29.7265	0	0	0	0	0	0	0	0	0	0	0	0	0	0	0	0	15.8524	2.45989	0	0	0	0	0
crh-1	Y41C4A.4	WBGene00000793	70.4083	121.42	106.77	86.1789	98.1451	6.51991	11.1283	136.398	0	5.50378	104.274	68.4833	57.4616	0	42.0016	61.1094	193.903	349.422	58.2212	105.764	36.8864	229.9	78.8242	75.4242	13.9633	9.04341	26.0914	0	9.94609	49.0836	0	10.6522	0	10.1142	38.24	143.767	80.2725	216.096	131.191	11.3538	162.988	5.5282	167.589	72.3024	42.5509	43.5594	42.6677
crn-1	Y47G6A.8	WBGene00000794	4.01721	8.86005	3.84255	0.666587	0	2.53967	2.9793	0	1.05099	4.91524	9.64527	12.2151	5.72689	0	6.40207	3.25157	22.508	4.22024	13.301	17.4321	2.89435	1.23449	0	10.0483	2.11864	10.7717	4.90213	8.23877	1.12175	10.2484	2.6998	2.38481	1.49552	5.26899	0	2.1557	3.54312	11.956	2.57776	0	3.40906	12.7975	2.21712	6.7127	27.4761	13.9935	12.2656
crn-2	CD4.2	WBGene00000795	20.48	15.8915	19.0474	0	11.5677	0	8.59287	14.3543	0	9.84174	17.8872	16.9931	0	0	47.7903	0	0	12.4054	10.1928	0	0	44.8553	10.293	26.7515	18.2404	21.6386	0	8.10914	0	29.8766	18.0996	19.3304	5.9119	48.0659	0	8.80559	0	0	13.729	0	9.27186	41.6966	24.567	0	0	0	0
crn-3	C14A4.4	WBGene00000796	0	7.48984	11.6298	6.58558	2.9775	2.11617	11.9099	26.8426	26.6309	2.67521	11.1853	20.6305	13.3857	0	6.67862	29.6205	27.5427	2.32044	8.49828	4.17365	3.8592	29.814	6.03495	15.8066	14.7844	13.5544	22.3394	22.4741	4.91865	5.40766	2.55017	34.4451	6.83855	19.2233	12.097	18.7935	8.96924	17.0737	7.03503	9.23615	11.7256	34.0694	13.8985	36.5147	0	24.795	18.2008
crn-4	AH9.2	WBGene00000797	0	0	0	0	0	14.15	0	0	3.07965	0	38.8009	0	0	0	2.78317	0	0	0	8.51122	0	0	1.87262	0	6.11076	0	1.44285	0	0	0	22.3357	0	0	0	0	0	0	2.89704	0	0	0	0	0	20.4899	12.6315	0	0	14.4922
crn-5	C14A4.5	WBGene00000798	0	0	13.1021	8.01203	2.82894	6.76358	2.53774	2.34546	11.0249	5.48186	4.05703	3.43631	8.50695	0	3.59471	11.4111	10.2881	7.75203	8.19691	12.4068	8.80324	11.3638	5.31449	7.80301	7.60337	4.15587	6.45391	21.214	8.33612	6.06985	24.0956	18.2901	0	19.9749	1.59808	9.2731	0	14.5553	28.2749	12.9764	6.37827	33.5739	0	11.2163	0	23.9796	2.18248
cars-1	Y23H5A.7	WBGene00000800	38.055	26.6801	42.7822	17.1748	198.57	7.15834	29.8063	48.2324	62.9325	15.9392	23.626	17.6618	22.8528	117.904	90.9469	39.5291	18.7838	50.3084	46.2508	56.9642	14.5057	30.6604	48.1806	35.4314	17.587	11.2026	44.9619	34.2542	14.0158	41.6425	49.809	57.7585	18.528	55.6637	63.9209	12.2931	30.8886	19.647	53.8583	60.1669	25.4164	55.3979	18.7975	54.7086	301.527	67.373	75.8356
cars-2	Y23H5A.1	WBGene00000801	0	0	4.70809	0	0	0	0	0	0	0	0	0	0	0	23.4624	0	0	0	0	0	5.85907	2.46991	0	0	0	0	0	0	0	0	0	202.901	0	1.95643	17.7013	0	0	0	0	0	0	0	0	0	0	0	0
crt-1	Y38A10A.5	WBGene00000802	219.151	63.4766	180.073	112.545	121.597	636.023	384.036	467.028	506.724	483.118	2006.36	223.146	463.784	0	299.271	185.238	246.927	196.485	761.185	103.886	170.923	227.853	166.377	153.152	475.648	741.526	260.147	820.819	223.387	484.114	408.331	376.751	232.669	475.744	442.595	137.165	299.372	106.609	143.913	373.426	557.694	700.606	809.741	385.753	433.347	314.526	848.261
csb-1	F53H4.1	WBGene00000803	2.10502	0	2.84938	2.32964	3.06929	0	1.13253	0.566304	0	0.419131	3.80687	13.2495	0	0	0	6.22802	2.16854	0	0.649466	0	1.15156	6.77005	1.22574	0	1.6234	54.2237	2.52185	0	52.9037	0.941455	0	0	0	7.70379	0	3.81845	0	9.41286	3.31329	0	8.52987	4.41045	5.40739	4.05776	0	0	0
csk-1	Y48G1C.2	WBGene00000812	5.02185	43.7717	7.90918	1.15727	3.53128	10.8203	0	0	3.38852	0	10.1791	0.91565	5.13735	59.7406	0	8.52266	0	0	2.15224	0	3.54219	3.88349	0	8.24533	2.35585	3.37133	7.95763	3.25365	0	0	0	0	0	2.7115	5.36078	3.49397	0	0	1.00235	0	7.70312	3.00801	16.3919	28.9723	27.7437	19.6612	11.9286
csn-1	Y59A8A.1	WBGene00000813	8.59647	15.7707	8.62047	8.46646	25.1995	0	4.48566	0	15.2106	8.63609	16.5702	3.59071	3.86175	0	16.4366	30.8313	49.3721	4.79531	11.1962	6.99625	12.7067	15.5356	6.07617	25.9528	16.9866	2.25008	23.6683	6.35769	6.65849	33.0675	3.83847	16.5591	20.4596	19.9513	17.9087	9.30048	0	9.98924	12.0334	0	0	25.8496	25.2075	27.4973	0	30.8622	31.8459
csn-2	B0025.2	WBGene00000814	15.5536	41.4327	20.8143	50.0477	7.77064	7.89541	33.3617	65.7728	208.695	26.7786	65.2431	37.4741	22.6653	0	63.5312	66.9352	77.1228	53.6008	37.4827	39.4862	46.454	36.2917	48.208	69.4712	35.818	66.6247	61.4823	44.6652	29.2082	36.1354	28.5816	59.3198	20.2237	58.9148	8.79386	111.974	41.0312	36.6315	47.6275	5.29904	56.8923	57.4929	34.7005	30.6351	70.0271	33.9011	40.8714
csn-3	Y38C1AA.2	WBGene00000815	12.7675	12.6661	6.02732	5.2572	8.38038	0	5.36041	13.1552	15.2679	5.15511	19.4614	18.1665	6.83697	0	9.15481	16.7808	0	5.74476	11.5207	17.9608	13.0008	6.71866	9.66718	20.9835	7.71921	13.4795	18.5413	24.0747	31.1636	61.6665	7.81927	11.3067	3.10641	7.40247	12.1682	4.48334	61.5233	3.56742	4.13798	5.87862	15.5994	9.78998	39.1175	22.8074	0	31.1337	38.6579
csn-4	Y55F3AM.15	WBGene00000816	10.8157	3.30441	15.3338	16.336	16.5404	4.70728	20.5006	19.6205	19.0308	7.72499	16.3844	22.7906	13.7523	0	21.848	25.5262	18.3494	6.77707	12.6716	8.37553	23.7303	14.8803	23.7213	27.2256	31.7184	14.0583	22.8847	22.0182	4.83971	8.69659	9.36796	35.7824	22.0362	25.0346	14.9056	14.9365	10.6923	11.5221	18.478	9.95563	24.3456	14.3566	18.3866	23.6386	0	16.6899	8.52096
csn-5	B0547.1	WBGene00000817	0	22.9115	6.18991	21.4168	0	1.01136	4.71343	3.27167	6.28519	4.21958	14.5558	56.3997	7.06567	0	0	18.0863	2.67672	2.59188	15.2942	0	16.9889	6.91743	8.40422	11.9297	14.7476	17.206	7.69183	7.96882	50.6971	20.0306	3.58348	6.46252	22.4811	12.953	1.70428	9.97755	18.9879	6.03323	8.24081	2.64268	4.24515	23.4552	19.0139	36.6714	26.3427	31.5305	18.8577
csn-6	Y67H2A.6	WBGene00000818	16.2837	8.78315	18.8842	20.4505	23.6093	23.1736	4.87573	18.8334	38.6398	8.72034	9.98896	0	9.73559	0	6.35146	63.1024	10.0043	7.41999	17.5553	9.96321	36.482	24.7356	15.9919	78.7098	30.8537	14.1739	37.5143	18.654	8.11215	25.5809	23.9538	33.8404	7.62944	7.60706	0	22.6428	17.8687	17.4572	0	6.95019	11.8747	27.61	22.1781	41.9761	75.728	19.7666	15.6819
csp-1	Y48E1B.13	WBGene00000819	0	0	0	0	246.002	0	0	0	0	0	0	0	0	0	0	0	0	6.2445	127.958	8.99836	66.6581	0	0	0	0	0	0	0	0	0	0	0	0	0	0	0	0	184.634	0	0	0	0	0	0	0	0	0
csq-1	F40E10.3	WBGene00000822	0	0	0	0	0	0	0	0	0	0	0	0	0	0	0	0	0	44.9362	0	0	0	0	0	0	0	0	0	0	0	0	0	0	0	0	0	0	0	0	0	0	0	0	0	0	0	0	4.11926
ctb-1	MTCE.21	WBGene00000829	1078	1007.5	686.138	449.441	1230.28	614.579	495.607	630.895	710.199	861.366	601.203	630.997	496.846	190.026	819.361	1304.45	1066.04	1073.57	515.316	540.118	228.1	218.282	499.996	1610.54	840.479	442.582	1313.86	1043.8	1192.46	1021.04	654.305	1038.48	83.2482	186.571	588.551	452.806	990.523	1361.64	1214.56	2073.46	337.1	1753.15	1185.83	1114.93	529.021	1049.94	542.45
ctn-1	Y23H5A.5	WBGene00000832	40.2511	131.183	22.9645	8.26564	0	22.2658	33.4085	29.8068	17.4775	62.1476	100.982	111.585	68.4028	0	12.3118	127.121	0	14.9177	30.1199	0	10.2541	12.2032	22.4821	33.2531	32.8702	45.7747	82.4893	25.5923	73.6073	87.2309	76.0587	56.3668	9.73073	22.4211	65.8866	16.7987	48.9458	11.4852	28.9028	0	41.657	41.0061	171.273	139.408	0	160.357	110.486
cts-1	T20G5.2	WBGene00000833	48.8645	138.964	74.6604	38.3451	69.7633	17.9884	91.8071	121.078	162.742	114.387	217.829	70.332	111.844	0	109.478	123.868	116.318	218.188	140.222	55.1794	79.456	64.9653	78.0568	109.412	86.5661	57.2449	194.756	48.7202	16.8608	121.125	29.0625	41.1227	36.6104	77.3512	81.7827	74.8313	92.6187	201.527	117.345	87.8434	38.319	170.941	199.484	189.595	89.1496	230.491	249.132
cua-1	Y76A2A.2	WBGene00000834	81.9225	0	0	50.7537	32.9564	160.435	201.58	11.1548	65.2607	75.8462	53.7573	38.669	35.475	0	81.4292	59.0285	0	9.25978	14.8826	53.0805	50.0626	20.4533	6.38975	0	227.751	50.904	135.723	52.0406	384.197	426.729	165.273	74.9032	163.244	143.366	40.8838	11.814	0	0	0	0	120.629	19.3395	78.2583	75.2801	0	31.7713	127.815
cuc-1	ZK652.11	WBGene00000835	32.6072	32.6293	8.28748	12.8181	185.761	37.6084	37.5324	44.1834	26.6327	16.0929	130.468	120.652	47.662	0	113.815	40.4869	89.9672	44.7528	43.7921	23.1971	20.5738	22.4107	29.0755	107.699	25.0503	17.2221	53.0809	10.99	70.3739	45.1539	48.0514	51.9914	72.9553	57.5269	60.6358	29.6175	18.8094	97.1404	64.6585	119.26	50.7815	50.8611	70.0441	32.9062	0	39.4595	63.9439
cul-1	D2045.6	WBGene00000836	3.08447	19.8513	20.8197	10.3008	7.63414	29.0716	6.53868	7.87336	28.9998	8.10321	34.1243	5.06287	9.24187	0	17.6535	16.7318	10.8515	9.68128	16.3346	7.1781	20.5027	26.4817	6.87485	8.08468	19.3352	7.97643	59.2583	13.8517	8.0831	44.0456	6.61887	16.2999	24.8534	14.9372	29.0094	29.1071	17.0972	4.33276	6.23758	9.97489	11.0378	12.9391	26.069	51.0299	62.496	31.3647	25.2435
cul-2	ZK520.4	WBGene00000837	10.7437	24.8446	24.6215	7.02585	4.59144	0	7.34783	9.17906	0	8.31762	32.4001	58.4867	9.91742	135.836	2.66388	25.2322	28.0498	17.6621	25.0993	10.0851	48.6414	17.1636	15.0071	25.0718	22.6656	10.981	0	45.4817	12.4869	7.79862	15.3405	27.9209	9.88855	50.963	1.46985	12.9801	0	136.742	8.92209	16.7301	4.85086	41.9361	15.7994	20.7817	29.4887	46.9595	33.5682
cul-3	Y108G3AL.1	WBGene00000838	13.0532	10.5225	6.27099	5.46525	0.960282	11.3445	4.80614	36.9857	33.2677	25.4192	13.9488	20.528	8.91145	0	21.3035	9.77682	11.0049	13.3965	10.539	5.54782	9.29078	11.4095	6.13416	12.3602	15.9771	7.61378	13.6923	29.276	8.33049	7.72919	6.66115	11.7609	4.86953	8.02462	8.79744	8.83646	0	0	19.7678	4.66853	5.43361	12.0139	24.2579	35.9018	0	15.799	20.5294
cul-4	F45E12.3	WBGene00000839	4.36315	0	7.73504	7.01072	0	6.16596	1.95331	5.58644	1.91301	5.62438	12.2421	10.5798	8.0351	0	2.42507	19.5172	30.7845	19.2275	15.3404	0	2.19609	9.74866	4.19134	14.319	4.3914	25.64	6.10312	8.71506	8.35947	7.12784	0.6121	4.31396	0	5.03901	5.95501	4.83772	6.77534	8.38594	44.9092	0	28.7668	22.011	15.1699	12.2343	0	24.4269	14.1175
cul-5	ZK856.1	WBGene00000840	32.4842	36.5552	17.5281	13.9134	38.2893	3.77213	10.0353	33.6826	6.66797	0	22.4921	2.04663	13.9986	0	55.8985	45.8285	11.2002	47.4976	16.8067	5.55645	14.2532	15.5573	21.2933	90.4874	18.1048	4.75654	45.7996	26.6823	15.2294	16.592	6.81387	14.6387	4.96633	33.4759	10.7501	17.4078	9.67171	0	0	60.9296	17.2309	11.9301	10.2829	51.9517	53.1389	41.7509	32.1685
cul-6	K08E7.7	WBGene00000841	0	4.45709	0	1.49832	0	0	0	0	0	0	0	0	0	0	0	0	0	0	0	0	2.21517	4.52055	1.94561	0	0	29.0755	0	0	0	0	0	0	0	28.6093	0	0	23.1449	0	6.7122	0	0	0	18.4908	0.519371	0	0	0
cup-2	F25D7.1	WBGene00000843	69.1874	0	26.9344	32.0764	33.1044	138.014	77.1729	91.3051	51.8229	53.0665	270.036	19.0764	20.1252	0	82.7335	28.3922	57.3231	26.8521	54.8404	8.29652	46.5721	38.6387	31.8235	38.8825	12.3859	170.542	56.9159	60.3749	17.7657	47.562	62.9356	35.2957	28.3176	37.7424	36.7619	23.0525	0	39.3419	12.3088	12.4706	55.3255	67.1844	127.573	40.4916	20.5082	52.8606	150.682
cup-5	R13A5.1	WBGene00000846	0	0	8.4649	0	419.882	0	0	0	0	9.40433	13.24	15.9547	0	0	0	0	0	20.6794	0	0	0	245.896	24.3145	39.9337	17.4199	0	17.4492	0	106.233	61.6423	0	0	0	24.7922	0	0	0	0	0	0	0	9.95306	0	20.6889	0	0	8.20447
cut-1	C47G2.1	WBGene00000851	0	0	0	0	0	0	0	0	0	0	0	0	0	0	0	0	0	0	0	0	0	0	0	0	0	0	0	0	0	0	0	0	0	0	0	0	0	0	0	0	0	0	0	0	0	0	0
cux-7	C07H6.8	WBGene00000854	84.903	95.9592	63.623	69.143	49.1254	91.9984	43.2475	49.5336	156.754	25.9949	77.0363	54.6922	60.7956	0	62.0974	117.908	36.2808	64.4206	52.6057	65.3645	92.7416	81.2499	70.9077	171.59	61.2261	45.7731	78.6228	118.175	55.2832	81.1555	66.5252	96.3071	36.3954	96.741	81.1002	45.7714	136.623	110.097	117.015	63.7785	49.9517	89.0896	62.323	77.7808	56.4307	107.996	82.6373
cwn-1	K10B4.6	WBGene00000857	0	0	0	0	0	0	0	0	0	0	0	0	0	0	39.9953	0	0	0	0	0	0	0	0	0	0	0	0	0	0	0	0	0	0	0	0	0	0	0	0	0	0	2332.84	0	137.159	229.535	0	0
cwn-2	W01B6.1	WBGene00000858	0	0	0	0	0	0	0	0	0	0	0	0	0	0	0	0	0	0	0	0	0	0	0	0	0	0	0	0	0	168.381	0	0	0	0	0	0	0	0	0	0	0	0	0	109.552	0	154.371	0
cwp-2	C37H5.11	WBGene00000860	0	0	0	0	0	0	0	0	0	0	0	0	0	0	16.2248	0	0	15.2101	290.774	0	102.084	0	16.6249	0	0	0	0	0	0	0	0	0	0	0	0	0	0	0	0	0	0	0	0	0	0	0	0
cwp-4	K11D12.1	WBGene00000862	0	0	0	0	0	0	0	0	0	0	0	0	0	0	0	0	0	0	0	0	0	0	0	0	0	0	0	0	0	0	0	0	0	0	0	0	0	0	0	0	0	0	0	0	0	0	0
cya-1	ZK507.6	WBGene00000863	0	0	0	0	0	0	0	3.60624	0	0	3.17365	1.10634	4.83624	0	4.10936	16.4707	0	0	3.88103	0	5.22975	0	1.47792	0	36.577	4.28281	4.57503	3.34621	3.29236	7.55973	1.20997	0	1.12774	4.26463	1.8802	0	0	0	0	2.76641	0	25.6049	4.83182	8.54508	0	5.69488	3.42214
cyb-1	ZC168.4	WBGene00000865	2.1433	2.66882	0.451075	2.15072	3.56209	0	1.26384	1.28289	2.92512	0	1.50961	0	0.609254	0	0	3.43076	0	2.56307	2.8825	0.851581	1.6249	1.50577	3.32515	4.90781	0	0	0	12.5204	26.8144	0	1.22491	1.44188	0	9.86073	0	3.22675	0	1.75014	0	0	1.3233	1.40242	0	3.35157	0	6.16229	1.70241
cyc-1	C54G4.8	WBGene00000869	12.5103	28.5834	22.0383	30.8457	40.7405	0	25.88	19.6149	47.8928	16.6551	73.084	7.91064	21.9078	0	29.2697	26.4098	36.7902	35.9819	34.2032	13.4233	18.2706	25.3093	16.4836	16.1603	55.7942	44.59	35.1555	35.2627	13.5405	10.058	6.19082	13.0655	23.5513	47.7912	43.3881	25.809	24.2958	25.244	47.3153	21.8303	11.8003	45.1732	77.4706	75.9528	18.8392	52.3477	72.1563
cyk-1	F11H8.4	WBGene00000872	0	0	0	0	0	0	0	0	0	0	0	0	0	0	0	0	0	0	0	0	0	0	0	0	0	0	0	0	0	0	0	0	0	0	0	0	0	0	0	0	0	253.189	0	0	113.639	0	0
cyk-3	ZK328.1	WBGene00000874	26.5834	0	6.03857	17.2268	0	86.6802	8.05108	6.06975	29.7713	6.16646	27.5827	47.4379	13.7595	0	154.69	57.1249	0	18.8428	6.02356	23.3389	2.3065	8.53498	5.94107	18.0853	24.134	9.00405	59.9427	10.7661	35.6635	12.5592	5.91	12.419	10.3388	8.37541	11.8182	3.1386	10.9106	20.4313	0	0	49.7766	15.4679	30.5589	87.2892	21.1403	45.4873	41.0139
cyk-4	K08E3.6	WBGene00000875	10.5635	2.17538	4.48269	0.423995	0	1.2156	7.14102	14.6319	26.2712	56.3634	5.74292	7.92453	1.09454	0	0	4.90869	0.875486	1.18699	10.405	4.71187	4.9492	0	0.714501	11.5307	3.84659	5.07706	4.56371	8.39389	0	1.86579	0.6121	2.88435	0	5.3312	0	8.01867	5.1151	2.40355	0	0	11.8125	7.72181	0	15.8995	0	18.3738	11.9727
cyl-1	C52E4.6	WBGene00000876	33.6449	18.6906	10.1998	15.2688	3.46709	16.3507	15.4161	54.582	13.3316	15.8791	65.8447	19.9613	33.5756	0	51.3221	27.8299	26.4159	6.79346	19.2018	4.18143	14.7592	25.2378	38.7831	37.0818	14.9758	26.5547	30.8405	14.8455	0	20.0488	20.6026	21.4629	12.2329	14.3853	21.2971	16.4739	16.2917	17.4619	42.9232	41.0817	30.2676	19.1887	20.2994	40.014	49.8737	39.4124	59.3995
cyn-1	Y49A3A.5	WBGene00000877	0	7.81275	0	2.5848	4.13593	3.26585	0	0	33.4218	3.10849	3.94922	0.983135	3.23225	0	6.71248	6.53636	0.875486	5.08093	3.41625	0	1.869	0	1.30656	6.58983	2.37061	5.87056	11.8142	10.0675	0	0	4.06241	2.79288	0	9.26463	0	3.1056	0	4.64954	0	3.13526	2.11473	25.1741	22.137	7.87401	0	13.76	6.0563
cyn-3	Y75B12B.5	WBGene00000879	296.696	612.435	80.8881	53.0123	122.031	167.687	98.4332	199.195	126.671	192.074	456.644	93.9786	217.68	174.268	375.323	275.419	217.849	170.067	220.416	46.1307	90.3024	90.8327	54.4216	288.577	201.818	146.952	250.209	175.821	118.218	170.257	126.399	132.811	121.228	133.658	235.536	101.543	131.234	233.386	175.228	153.695	126.106	171.895	683.112	455.541	647.932	501.682	548.112
cyn-4	F59E10.2	WBGene00000880	22.6408	9.10455	7.92417	7.86177	3.62662	14.7245	7.39838	11.6468	24.147	16.11	28.6568	6.90888	8.1203	92.7919	38.7636	21.4865	1.87107	49.1109	25.467	6.81487	24.1456	8.18555	18.4031	24.9597	14.4296	7.05878	71.3622	15.1739	30.0902	11.5075	6.68279	20.0035	3.87708	7.38569	1.25371	6.84432	0	0	15.5343	0	12.5383	14.7939	7.07888	45.6252	84.9869	14.9487	10.0949
cyn-5	F31C3.1	WBGene00000881	98.144	48.0269	87.6383	74.6961	51.4559	158.21	61.8464	80.944	139.354	98.227	149.79	100.015	21.3078	92.7919	78.5459	0	59.5754	127.93	282.451	129.494	126.92	117.925	88.6258	68.6949	72.6919	35.5166	62.998	78.1563	113.983	0	172.748	67.9945	32.9677	119.887	49.9728	63.3739	197.311	73.5307	73.4948	71.164	61.9596	759.989	66.5761	76.7534	49.187	35.0674	45.1107
cyn-6	F42G9.2	WBGene00000882	16.9488	33.2793	14.861	7.63428	0	0	15.3103	34.8288	0	20.0508	159.482	36.7528	55.2892	0	0	48.3309	0	0	81.9277	12.5174	9.97849	0	0	19.0619	29.7762	26.3256	13.6522	18.3537	64.0705	51.7026	15.3061	0	33.6543	22.7222	46.2962	0	0	0	19.7961	90.7282	12.5676	54.5883	45.3261	86.0911	0	84.7516	54.4924
cyn-7	Y75B12B.2	WBGene00000883	595.409	512.539	168.183	325.984	529.946	358.161	246.216	417.308	390.668	232.634	817.902	356.625	543.26	0	490.504	531.738	356.775	546.027	501.398	173.469	314.96	237.437	340.468	379.144	397.711	262.764	762.75	390.78	926.665	930.398	743.305	591.11	280.521	370.633	376.168	329.781	248.927	503.469	581.871	250.822	478.826	936.838	828.436	991.332	1089.55	951.079	1713.95
cyn-8	D1009.2	WBGene00000884	36.7182	31.7048	49.1539	53.1652	52.7267	57.6072	36.9376	30.579	122.869	54.4995	58.6543	29.86	41.8401	195.218	77.6048	56.2014	63.5439	81.6053	49.7689	46.8265	72.4387	54.4835	52.9257	149.085	54.0672	45.1253	86.5358	83.3885	101.228	44.4875	81.9871	147.07	48.6704	125.727	25.8938	55.4833	34.9605	109.539	108.07	40.2034	21.715	131.713	38.1375	47.508	44.0733	56.1761	47.4395
cyn-9	T27D1.1	WBGene00000885	0	0	0	0.716749	4.02977	0	0	0.866925	0	0	1.36994	0	0	0	0	0	0	0	0	0	0.352162	0.774825	0	0	1.69077	1.47741	1.6949	1.04995	0	0.701774	0	0	0	0	0	0.446474	3.72679	0	0	0	0	0.408356	0.534503	1.54348	0	2.36146	2.12938
cyn-10	B0252.4	WBGene00000886	8.08409	7.00156	6.36867	6.83785	0	73.9401	6.55519	2.70946	17.6406	19.5787	16.6232	9.23657	4.04257	0	6.94379	16.9443	0	0.753452	5.62568	4.49036	1.86133	2.20219	1.69196	16.612	11.7552	4.08886	27.5008	10.7446	7.22546	4.61679	56.9976	7.87004	0.644319	4.56382	10.4828	6.89023	0.671237	1.63269	6.71575	0	7.31283	3.87315	15.6143	15.1811	0	15.4215	22.0302
cyn-11	T01B7.4	WBGene00000887	0	0	4.71296	3.68382	0.960282	0	8.04469	6.88791	0	2.61606	17.411	12.2847	5.60958	0	8.7946	13.4396	4.05803	1.5777	5.0908	3.06158	2.50302	5.83691	5.32412	9.51256	6.15684	8.27713	4.55357	24.5416	0	3.08215	7.51072	5.07038	0	6.54678	25.8276	3.39202	5.75856	1.32844	0	0	1.91859	16.937	10.7084	41.319	0	22.5324	25.7854
cyn-12	C34D4.12	WBGene00000888	0.659871	4.77208	5.20677	0	2.26409	0	0	3.38873	3.32504	2.07017	4.76325	9.74923	9.14859	0	11.6188	9.54296	0	1.50601	7.13686	2.08282	0	0.725251	0.362727	4.55246	5.83234	5.19206	4.84501	6.30569	4.60622	1.71792	3.21962	3.48088	4.07753	8.57658	0	0.43144	0	6.40414	1.17309	0	3.01109	12.2902	7.35813	6.7598	26.3427	9.01065	7.85533
cyn-13	Y116A8C.34	WBGene00000889	62.4064	22.696	30.4416	44.3704	75.9985	10.6218	37.2919	42.6587	69.6616	29.1834	38.8038	32.4958	18.7763	0	51.9531	44.2824	24.3713	69.3495	57.9585	32.3359	56.8684	30.0947	28.2749	89.0554	91.9013	63.3875	27.8032	55.2382	31.268	28.0647	27.4305	64.14	29.2865	43.3709	25.8825	55.2587	24.2885	67.6393	27.3165	21.7131	60.4842	89.2917	23.2508	22.8679	0	22.2903	22.1106
sig-7	F39H2.2	WBGene00000890	33.5433	17.4424	27.6064	17.4247	7.98005	18.6713	17.018	13.8244	15.7542	8.34309	12.6111	6.23528	4.0174	0	12.1348	45.9418	11.3568	16.1385	10.7118	24.0793	26.2881	43.4788	13.5028	37.472	25.2203	6.66272	31.4339	19.4446	25.7358	14.0795	6.00675	35.8821	4.58278	38.9305	0	18.8046	25.3885	16.7976	20.1155	13.164	9.75726	29.5837	20.4071	13.3051	0	14.3648	19.0606
cyn-15	Y87G2A.6	WBGene00000891	7.05825	0	13.2117	8.71401	0	7.37315	3.54729	10.528	15.485	6.86334	19.936	1.48873	4.93457	0	7.61494	32.4014	11.6282	24.8881	8.11217	9.22354	9.27626	9.60732	2.98759	41.1267	8.06239	22.5264	53.977	7.18151	7.92583	29.0031	11.2242	15.5715	2.33198	18.4281	11.7102	7.03417	1.55457	37.5573	14.5267	46.5157	3.38371	19.2261	3.23526	23.829	0	29.8422	20.3529
cyn-16	Y17G7B.9	WBGene00000892	0	19.5661	13.2808	8.74754	6.90769	3.86681	9.72598	8.34471	8.77651	3.92276	15.0987	13.7909	9.37871	212.648	0.436278	25.9887	5.14403	9.64938	6.887	7.31832	6.23879	5.20165	2.52053	30.5234	11.3547	5.1093	13.356	12.6733	19.9934	8.94559	7.47325	20.0824	16.0796	12.8862	36.1171	19.272	3.56491	10.5897	8.44804	0	4.08171	14.9834	17.1416	28.2061	0	14.2089	17.3965
cyn-17	ZC250.1	WBGene00000893	0	0	0	0	0	0	0	0	0	0	0	0	0	0	0	0	0	0	0	100.494	0	0	0	0	0	0	0	0	0	81.0873	0	0	0	0	0	0	54.5241	0	0	0	0	0	0	0	0	0	0
dab-1	M110.5	WBGene00000894	29.2937	0	10.1564	7.84824	4.72945	8.33145	3.5294	4.48699	31.7789	6.10875	24.2689	19.0888	12.0672	0	30.2774	10.3378	5.79502	3.01623	10.3341	25.0472	10.5564	10.8844	23.4036	13.9445	16.0208	18.9504	30.3373	6.95148	26.1067	25.5634	9.66599	19.2604	5.13433	18.8343	11.1301	2.65327	0	1.5156	0	6.99368	4.22629	27.0734	20.5838	29.3372	0	15.0813	9.50374
dac-1	B0412.1	WBGene00000895	0	0	0	0	7473.17	0	0	0	0	0	0	0	0	0	0	0	0	291.26	0	0	260.306	0	1119.64	0	0	0	0	0	0	0	0	0	0	0	0	0	0	1820.27	0	0	0	0	0	0	0	0	0
dad-1	F57B10.10	WBGene00000896	65.1244	97.8303	47.6315	59.5143	22.894	114.643	62.7582	66.8902	80.6035	49.1347	289.338	146.052	20.0753	0	38.5268	70.423	32.6649	39.734	154.747	21.2413	22.3503	94.6022	23.1008	85.9656	79.3681	79.3396	48.8376	51.353	62.6764	54.1542	73.6856	42.5691	38.4317	141.519	34.6106	73.1711	43.8639	44.2773	0	45.7183	81.9427	138.831	124.89	126.115	53.1389	98.3534	169.648
daf-1	F29C4.1	WBGene00000897	17.9133	21.6348	41.9651	13.7959	25.9659	6.9891	4.03511	50.1608	36.2567	15.1369	31.8158	19.1452	9.87441	0	12.5543	35.192	21.4789	23.9309	33.4935	9.57495	12.9739	13.6057	24.5226	47.9066	64.2732	4.93696	17.0798	17.0713	5.9972	22.4923	7.53825	12.2811	1.69815	7.62385	24.3232	5.97384	28.05	27.0464	40.8363	25.1466	63.3891	18.868	23.4129	22.6018	0	22.6288	13.5072
daf-2	Y55D5A.5	WBGene00000898	22.574	9.91011	9.74841	20.2322	12.7071	21.9774	8.11788	180.731	8.64252	19.6537	20.1163	10.0162	7.26048	0	53.023	40.1611	45.8616	15.2298	27.6204	12.4267	27.7975	14.096	30.3776	43.8215	14.5567	0	93.9316	8.30357	76.3328	75.7425	24.6673	26.2572	0	47.9743	15.0549	15.1472	4.97427	34.2266	11.2295	93.2102	32.8064	8.48343	9.83509	90.2314	0	37.413	23.9645
daf-3	F25E2.5	WBGene00000899	23.5663	57.1835	48.1649	36.5069	73.9193	31.228	16.0971	20.842	73.2658	10.7376	25.6326	16.029	19.0726	0	0	83.6458	28.1661	32.478	19.5843	4.83333	31.3071	44.7516	34.0531	24.93	33.3072	8.8016	31.4854	26.366	0	32.6164	21.5029	22.2046	13.5205	30.1976	48.103	20.709	41.6654	12.5501	13.6671	13.5253	24.3068	14.0714	22.5122	61.5435	0	31.9442	20.4534
daf-4	C05D2.1	WBGene00000900	35.7426	6.83745	76.0644	29.5238	12.2148	4.53323	0	19.1655	11.0005	29.3791	28.3792	27.6191	60.1041	0	17.7181	50.3726	5.54186	9.46581	40.4001	148.877	23.3009	16.1896	68.1621	42.4891	15.7275	0	24.0988	13.3378	48.1472	17.715	6.33514	14.1456	0	30.2587	140.863	95.4772	31.9787	14.9592	14.8912	0	26.6554	21.5587	24.341	37.0657	0	45.9272	23.0793
daf-5	W01G7.1	WBGene00000901	648.116	40.4334	35.0345	116.011	58.5545	138.583	46.7979	253.893	69.463	62.5807	176.726	41.1324	53.9449	0	56.9896	68.1708	22.3254	158.882	173.344	97.547	113.303	127.789	128.508	103.554	23.6255	16.5284	88.6113	50.6527	38.9009	82.5666	192.269	337.899	9.43796	0	63.117	42.3661	118.807	43.8659	75.9617	92.1774	487.434	12.4985	114.188	59.2811	42.7688	27.0211	27.2226
daf-6	F31F6.5	WBGene00000902	0	0	0	0	0	0	0	0	0	0	0	0	0	0	0	0	0	0	0	0	0	0	0	0	0	0	0	0	0	0	0	0	0	0	0	0	0	0	0	0	0	0	0	0	0	0	0
daf-7	B0412.2	WBGene00000903	0	1883.92	0	0	434.643	0	0	0	0	0	0	0	0	0	0	0	0	802.553	3850.87	0	35228.6	1572.27	1004.61	0	0	0	0	0	0	0	0	0	0	0	0	1593.46	0	0	0	0	0	0	0	0	0	0	0
daf-8	R05D11.1	WBGene00000904	4.37245	22.0513	2.74557	1.52442	16.6644	0	0	3.95642	30.034	0	7.82439	0	6.8391	0	0	22.3973	16.3579	5.15629	7.99276	4.23725	72.6612	9.40786	11.2776	28.6539	9.29122	0	16.5437	0	10.5433	15.666	0	0	0	5.51635	1.46985	83.4806	0	98.8464	14.1212	14.8254	2.65954	15.173	3.74304	19.2238	0	8.41058	6.08947
daf-9	T13C5.1	WBGene00000905	0	0	0.83081	0	0	0	0	0	0	0	0	0	0	0	0	0	0	0	0	0	0	0	0	0	0	0	0	0.92545	0	0	0	0	0	0	0	2.59391	0	0	0	0	0	0	0	1.35845	0	0	0
daf-10	F23B2.4	WBGene00000906	0	39.6646	106.837	284.366	0	0	0	0	0	0	0	0	0	0	101.541	0	213.988	127.375	216.797	113.886	127.034	299.817	217.823	0	0	0	0	0	0	0	0	0	37.5146	0	0	26.8594	14.5688	39.2148	68.6533	0	0	0	27.2327	0	0	0	0
daf-11	B0240.3	WBGene00000907	0	0	0	0	0	0	0	0	0	0	0	0	0	0	0	0	0	45.5558	0	0	72.6994	173.82	123.879	0	0	0	0	0	0	0	0	0	0	0	0	0	400.494	862.756	491.704	0	0	0	0	0	0	0	0
daf-12	F11A1.3	WBGene00000908	23.159	0	12.3136	24.8915	0	20.366	0	24.819	0	9.02977	11.4433	0	11.6116	140.098	10.5014	71.3192	27.0254	0	12.3061	0	28.978	12.4217	53.5075	0	70.9494	26.624	31.3714	22.6548	37.517	9.73902	17.8316	40.0195	0	29.7686	0	0	34.1109	0	19.5509	0	0	12.718	0	73.5096	0	64.0299	32.0353
daf-14	F01G10.8	WBGene00000910	580.385	223.618	53.2156	65.1602	98.3273	37.7055	92.3843	56.463	31.3495	54.4003	206.925	162.781	106.146	0	46.9697	78.5159	61.7608	14.1948	168.239	118.896	148.538	86.1396	108.177	52.58	144.641	17.5058	37.3471	130.399	72.3761	460.894	72.8569	375.902	0	12.0969	37.538	54.0516	142.079	253.587	72.5556	78.0653	97.5688	14.4515	200.769	69.2823	26.3427	49.4626	59.671
daf-15	C10C5.6	WBGene00000911	250.386	0	21.272	9.66234	9.96498	12.4976	13.2312	10.4811	15.8839	11.8663	23.2291	5.38792	18.7194	0	50.8821	58.0016	8.66402	18.9526	15.7373	78.0138	7.70886	14.2952	12.4543	32.7258	22.6196	7.7195	39.5306	12.3503	3.72196	22.4751	17.6005	28.858	4.20589	15.2891	90.7176	7.06009	24.4271	0	14.1129	0	10.2249	34.0852	63.2769	78.0753	0	26.6496	72.6138
daf-16	R13H8.1	WBGene00000912	115.297	55.249	84.9942	109.379	144.801	100.583	49.3865	201.973	213.688	76.6866	52.9215	121.174	38.1615	135.836	66.8185	92.0368	256.074	279.748	115.936	129.166	94.0201	89.6109	137.518	126.858	69.8003	75.5694	127.351	61.4371	619.932	161.801	84.7002	133.756	30.2598	35.8708	143.737	131.017	61.3587	269.586	267.69	449.698	40.2099	38.8634	96.223	158.703	20.5082	130.595	95.758
daf-18	T07A9.6	WBGene00000913	0	0	3.78139	25.3981	7.68028	0	0	1.83309	2.3985	1.35686	10.7833	1.24866	0	0	0	4.25674	4.59907	25.987	31.537	0	5.34014	4.03342	4.53265	9.99054	4.7873	4.11574	0	15.2239	0	0	0	7.39065	0	2.66342	1.74748	19.3369	79.8598	56.8391	5.85055	0	0	10.1817	0	12.5817	0	7.96005	14.1035
daf-19	F33H1.1	WBGene00000914	46.1938	221.365	60.6269	48.3259	321.067	54.3187	29.7391	40.1089	34.997	15.8724	59.4845	13.6637	9.49024	0	208.191	65.7255	233.152	298.541	34.2854	26.6937	60.9275	26.9921	51.5198	16.0112	15.8016	9.49567	21.4737	0	85.5038	27.1995	0	27.15	0	0	12.1645	69.8672	285.11	405.217	488.431	33.5175	47.2485	12.9568	332.594	56.4387	0	40.4592	20.6406
hsp-90	C47E8.5	WBGene00000915	767.455	640.652	571.719	578.162	689.458	1011.8	501.532	601.743	672.024	784.415	2452.66	698.193	676.459	352.746	1530.15	1189.82	961.885	919.915	813.579	582.239	580.503	1069.6	608.715	787.464	1327.42	1025.48	1194.66	1042.53	782.435	1377.26	891.72	876	257.256	782.478	1458.96	560.413	880.324	690.547	494.657	587.948	1206.22	6796.1	2222.84	1337.49	1414.42	1082.28	2778.16
daf-25	Y48G1A.3	WBGene00000917	0	15.8604	25.5169	17.7501	170.053	98.0191	23.5137	22.3584	53.479	26.8177	20.9266	38.246	9.77273	0	425.321	0	45.6405	69.5602	253.126	11.3798	52.8819	26.5101	30.9629	37.3387	33.3513	18.5055	29.6029	13.1354	50.4622	45.2443	22.2583	43.0562	11.2381	27.7667	4.12127	13.3214	54.4276	35.8148	41.7751	107.267	19.2015	55.1023	0	37.8359	39.4859	16.5556	22.8085
daf-28	Y116F11B.1	WBGene00000920	0	0	4005.94	239.268	3534.84	0	0	174.856	6664.21	0	0	0	0	0	0	0	284.239	2907.09	0	0	15241.7	8928.29	0	0	0	0	0	0	0	0	0	0	0	0	0	0	378.619	4778.92	6184.05	0	0	0	0	0	0	0	0
daf-31	K07H8.3	WBGene00000923	0	19.7888	9.12951	10.4821	11.4288	60.3536	20.3993	11.2039	10.6344	6.61519	30.8657	13.9792	14.8108	0	64.5333	35.4834	2.5202	8.24992	20.1225	12.9801	2.29156	15.0235	4.92749	7.24297	18.0044	7.69204	11.9968	16.2358	11.5677	5.27588	7.95756	17.1321	8.12136	21.9681	11.2007	6.43045	3.4717	33.3381	17.4639	11.772	9.96432	43.6533	30.3658	55.0304	66.3108	44.7871	25.3905
dao-2	M03A1.7	WBGene00000928	0	0	0	0	12.048	0	0	0	0	0	0	0	0	0	29.0949	0	10.3399	0	0	0	0	0	0	0	0	12.8095	11.6421	2.28373	1.8105	0	0	0	0	0	0	1.52666	0	0	0	13.0562	1.46756	10.4345	0	4.22888	0	0	0
dao-3	K07E3.3	WBGene00000929	0	0	3.48538	0	0	0	0	0	0	0	0	13.572	0	0	0	25.9673	0	0	1.92522	0	9.7235	0	0	0	0	0	0	0	0	0	0	0	0	0	0	0	0	0	0	5.62252	0	0	0	12.9943	0	13.1864	0
dao-5	C25A1.10	WBGene00000931	0	0	2.2844	1.73908	2.44002	30.9477	5.24313	2.23619	10.193	0	17.6698	0.736403	0	0	10.7853	37.1922	4.61412	0	12.2302	0	1.0302	1.25243	4.51992	6.04793	5.66216	15.5274	9.72253	19.8854	0	4.15683	2.34314	0	0	6.59513	0	2.87791	8.14929	8.50525	1.00235	0	3.47987	35.8733	13.1406	10.837	0	9.92266	31.6608
dao-6	T05G5.12	WBGene00000932	2.88017	0	12.6991	2.2812	0	0	0	0	3.78647	1.29942	0	0	0	0	0	0	41.131	0	0	0	0	8.52816	1.99538	0.452414	0	0.833544	0	0	0	0	0	0	0	0	0	0	0	144.734	0	0	0	2.60443	0	0	0	0	0
dap-3	C14A4.2	WBGene00000933	0	24.2782	0	3.97602	0	6.54993	1.47467	16.7774	2.14554	0	6.35354	0	16.7061	0	5.65423	11.5948	20.4651	17.1113	4.42091	1.76479	6.18744	3.00943	1.96737	22.0602	9.41453	2.30903	5.53223	16.5226	0	6.77907	2.74176	21.2882	7.83552	11.0931	36.6898	5.42631	8.47942	8.25094	4.87577	4.34796	0	31.9561	21.3137	8.43776	0	9.94528	19.1389
dat-1	T23G5.5	WBGene00000934	0	479.588	0	0	0	0	0	0	0	0	0	0	0	0	0	0	0	0	0	0	0	0	0	0	0	0	0	0	0	0	0	0	0	0	0	0	0	0	0	0	0	0	1063.23	0	0	0	0
dbl-1	T25F10.2	WBGene00000936	0	0	0	0	0	0	0	0	0	0	0	0	0	0	0	107.752	0	0	0	0	0	0	0	0	223.661	189.297	0	0	0	0	0	0	0	0	0	0	0	0	0	0	0	71.0867	0	283.15	0	250.525	112.984
dbr-1	C55B7.8	WBGene00000937	0	11.062	7.09931	4.82676	0	0	4.27916	4.66845	10.5418	0	8.2076	11.2438	4.23366	0	12.1947	10.7952	0	3.26335	6.30407	13.839	8.12115	3.1967	18.2443	15.4872	12.9463	5.35422	5.54892	13.8651	3.93148	2.70135	8.02533	28.679	8.79239	6.04333	0	4.07331	0	7.32852	2.50587	0	0	25.9267	16.19	11.0141	0	3.54198	2.94989
dcp-66	C26C6.5	WBGene00000938	115.014	122.418	31.8636	32.312	135.52	82.6716	69.9156	96.3381	45.6627	13.116	109.522	66.2977	33.6738	92.7919	47.1431	60.0954	75.825	29.5969	39.2584	33.0114	80.5903	81.3137	17.9772	46.2347	76.0992	34.4451	49.1992	48.943	116.251	59.6576	153.65	76.6034	27.0337	85.5814	54.8824	50.4856	25.4224	16.0391	29.4087	23.7107	167.062	59.0352	93.0617	136.563	114.542	136.264	154.503
dcr-1	K12H4.8	WBGene00000939	0	6.33815	13.8998	5.32854	0	0	5.00737	5.4227	20.5263	0	11.1521	3.64621	9.52551	0	0	28.0479	0	0	5.73052	20.1483	7.55429	6.64778	8.31475	7.31948	24.8502	9.54938	48.0661	12.4669	0	9.92469	7.28392	11.5625	5.77955	9.42637	78.8285	5.55576	0	23.6417	28.766	0	3.56611	31.7996	17.9568	22.4779	0	33.5554	17.0126
dcs-1	Y113G7A.9	WBGene00000940	11.3527	13.4031	3.16156	9.00196	12.9139	8.35555	21.777	14.1459	23.7641	2.69806	26.2871	10.6161	6.27101	0	3.92901	7.52029	14.8274	12.5047	7.12771	5.10213	8.25384	7.92367	2.7138	22.6712	5.05511	2.72674	4.42026	0	0	7.2461	23.9177	0	41.0299	10.1243	2.99079	3.14275	0	4.82847	4.87368	0	10.3224	14.9139	17.7868	14.579	0	27.0875	18.0519
ddp-1	Y39A3CR.4	WBGene00000941	0	27.9719	1.61011	15.0981	4.7302	6.31325	5.9545	0	0	3.86312	12.846	14.0239	0	0	2.70314	20.8685	0	0	12.7184	2.54211	0	12.6003	1.68594	7.9806	4.32745	0	0	13.0455	4.95476	2.64667	3.48129	6.4171	5.57143	14.2432	0	7.25834	0	11.4332	6.45605	2.79154	0	34.7716	20.532	34.1346	0	18.4864	31.8722
deb-1	ZC477.9	WBGene00000942	0	18.4287	0	0	6.95912	0	0	38.3404	0	12.8748	19.4049	1.46462	0	0	0.436278	29.7735	60.3364	0	0	0	0	0	0	0	14.736	5.16966	5.83235	3.97648	0	11.3627	0	28.0424	15.1417	4.5323	0	0	0	0	0	4.9451	0	0	38.6124	21.9686	21.4587	29.5467	13.1835
deg-1	C47C12.6	WBGene00000950	0	0	0	0	0	0	0	0	0	0	0	0	30.8771	0	0	0	0	0	0	0	0	0	13.8784	0	114.941	0	338.243	0	460.932	160.562	0	169.87	0	0	170.902	0	0	0	0	0	0	0	0	0	0	0	0
deg-3	K03B8.9	WBGene00000951	0	0	0	0	0	0	0	0	0	0	0	59.6214	270.387	59.7406	0	0	0	0	0	0	0	0	0	0	0	0	146.659	0	0	0	0	0	0	0	67.339	0	0	0	0	0	0	0	0	0	0	0	0
del-1	E02H4.1	WBGene00000952	0	0	0	0	0	0	0	0	0	0	0	0	0	0	0	339.203	0	0	0	0	0	0	0	0	180.283	0	0	306.212	0	155.949	0	0	0	0	0	10.5094	0	0	0	0	0	0	0	28.439	52.6853	132.239	59.2819
del-2	F58G6.6	WBGene00000953	0	35.7356	60.0315	81.1937	0	0	0	0	0	0	0	0	0	0	11.0553	0	423.864	492.161	204.802	55.8498	41.0932	34.9172	39.1783	0	0	0	0	0	0	0	0	0	9.95521	0	0	34.8849	0	175.95	94.9733	0	8.18084	0	39.8635	0	0	0	0
des-2	T26H10.1	WBGene00000955	0	0	0	0	0	0	0	0	0	0	0	432.875	403.733	59.7406	0	0	0	0	0	0	0	0	0	0	0	0	181.743	0	45.6268	0	0	0	0	0	25.2333	0	0	0	0	0	0	0	0	0	0	0	0
dgk-1	C09E10.2	WBGene00000958	38.4371	82.2773	20.6528	183.623	102.246	19.9778	22.9393	41.6689	52.1056	0	36.1076	66.952	41.1289	0	27.4001	23.8218	4.52301	5.13872	14.5985	6.99753	14.7439	29.4711	12.679	40.7747	42.8293	66.4143	46.9051	35.7563	48.1758	21.7302	12.3719	19.7932	0	12.6448	45.082	9.83542	23.8756	48.7075	0	6.60834	100.54	9.74201	53.561	56.8324	20.5423	55.583	41.3191
dgk-2	F46H6.2	WBGene00000959	27.3893	26.4688	42.8181	35.0593	73.6096	32.7363	21.3773	13.5886	97.0758	25.0035	45.835	66.1775	17.8318	0	14.106	55.9681	7.28215	39.2772	77.1187	47.5746	158.953	50.6667	134.677	39.6259	17.46	14.1826	14.1197	15.0129	10.5929	48.8771	21.3921	35.5027	22.9947	56.8051	12.2802	56.8987	425.712	40.3339	25.7303	57.0094	88.5644	20.3323	43.5975	39.9727	204.521	73.1936	83.1548
dgk-3	F54G8.2	WBGene00000960	0	0	0	0	8.16779	0	0	0	0	11.7722	0	0	0	0	44.3199	0	55.3902	38.1512	44.7004	40.3303	0	0	22.6485	22.9513	0	0	0	0	0	0	0	0	0	0	3.28794	0	34.405	75.8895	34.8183	25.4608	0	0	0	0	0	0	0
dgn-1	T21B6.1	WBGene00000961	30.5124	0	0	10.0189	0	73.354	0	31.6673	0	0	0	0	0	0	11.5873	0	24.9134	0	0	0	0	0	18.0981	0	0	0	17.3395	114.022	8.76649	0	11.3918	70.1694	114.013	0	0	0	0	4.61171	7.86753	4.59321	31.9144	49.0707	0	10.8201	0	40.1429	43.5318
dhc-1	T21E12.4	WBGene00000962	41.5994	78.5337	45.067	35.6341	75.905	82.0129	28.4203	43.2712	111.505	34.2488	119.835	97.3252	91.0556	0	151.978	260.318	68.3978	52.7588	73.1182	56.227	92.0945	68.1465	62.1763	40.7632	212.063	84.8933	310.273	78.5087	67.8039	243.326	85.2702	175.043	37.4319	51.9218	96.6772	36.8027	42.4568	41.3063	32.9137	40.0153	115.415	134.308	115.557	296.049	168.568	242.043	264.541
dhp-1	R06C7.3	WBGene00000963	0	0	1.10186	0	0	0	0	39.2632	0	1.08883	0	0	0	0	0	0	0	0	0	0	0	0	0	0	0	1.04074	0	0	0	0	0	0	0	0.484039	0	0	0	0	0	0	0	0.300082	0	1.37348	0	0	0
dhp-2	C47E12.8	WBGene00000964	0	3.26632	0	0	0	0	0	0	0	1.28567	0	0	0	0	0	0	0	4.52687	0	0	0	0	0	4.73912	0	0	0	0	0	0	3.39568	0	0	0	9.05578	0	0	1.63269	0	3.60911	0	0	0	0	0	0	1.08063
dhs-1	C01G8.3	WBGene00000965	0	8.89498	3.43502	5.13879	0	11.6543	2.7414	8.29751	0	4.90503	7.94383	9.95951	7.13064	0	4.28742	17.8701	0	12.6914	7.24688	5.82013	0.966721	6.67348	2.55075	19.8151	23.8234	50.7399	15.7784	10.449	16.4664	14.2728	5.64934	11.8203	0	16.8458	0	17.0496	0	19.7401	0	2.88232	9.00299	22.6999	4.83728	24.9315	0	23.3536	13.6208
dhs-2	F55A12.4	WBGene00000966	0	0	0	0	0	0	0.20832	0	0	0	0	0	8.16156	0	0	0	0	0	0	0	0	0	0	0	0	0	0	0.599248	0	0	0	0	0	1.87509	0	0	0	0	0	0	0	0	1.66905	0	0	0	6.91236
dhs-5	F56D1.5	WBGene00000969	0	0	0	0	3.46533	0	0	0	0	0	0	0	0	0	0	0	0	0	0	0	0	0	0	0	0	0	0	0	0	0.922603	0	0	0	0	0	0	0	0	0	0	0	0	0	2.07286	0	0	0
dhs-6	C17G10.8	WBGene00000970	62.4011	6.40638	23.6562	11.1974	13.0552	0	15.8615	1.04729	6.03042	5.56158	13.3612	11.0287	9.92182	0	19.8131	39.7153	13.5801	14.0028	9.42233	17.172	14.427	21.5537	5.94466	39.9789	67.4093	22.6321	55.5785	41.8228	4.53976	24.5538	9.16608	37.2898	28.0635	30.5904	10.3278	43.5153	5.16632	36.9817	6.9155	33.7661	21.0313	30.3653	14.4212	42.2797	0	32.8217	27.9622
dhs-7	E04F6.7	WBGene00000971	0	0	38.679	19.386	0	0	0	0	0	0	0	0	0	0	0	0	14.1977	33.5203	0	16.8134	22.6776	0	157.063	0	0	0	0	0	0	0	0	0	0	0	0	14.023	0	27.2929	39.0382	0	0	0	0	0	0	0	0
dhs-9	Y32H12A.3	WBGene00000973	0	0	35.375	734.6	0	0	36.7747	0	0	17.8283	226.483	56.8625	0	0	23.1961	0	49.3563	86.9981	0	22.9229	12.5408	74.6013	16.6852	30.2161	20.0183	15.1144	0	36.4597	0	16.7164	11.7148	0	36.2963	0	0	0	0	34.3584	0	0	0	15.4821	0	0	0	0	18.2139
dhs-12	K08F4.9	WBGene00000975	0	0	2.83846	0	0	0	0	3.69505	0	0	10.0709	5.36447	4.53779	0	0	0	0	0	23.8362	0	67.805	14.999	5.56484	0	3.56559	5.85838	4.75837	6.79056	2.66197	0	4.83825	0	0	5.23895	0.922649	0	0	13.1189	10.3866	0	0	4.15453	12.73	0	0	17.4335	16.0705
dhs-13	F36H9.3	WBGene00000976	0	0	0	0	0	0	0	0	0	1.63906	3.18282	3.09338	0.609852	197.375	13.9779	0	0	0	2.23958	0	1.15587	3.26053	8.21274	0	0	0	3.22046	4.64326	0	0.961912	0	0	0	2.11604	27.9978	0.909999	0	3.84259	0	0	1.28138	2.86302	0.96634	2.17594	0	3.00041	2.43674
dhs-15	R05D8.10	WBGene00000978	0	0	0	0	0	0	0	0	0	0	0	0	0	0	0	0	0	0	0	331.75	0	142.548	13.4942	0	0	0	0	0	0	0	0	0	0	0	0	0	0	0	0	0	0	0	0	0	0	0	0
dhs-16	C10F3.2	WBGene00000979	100.216	0	260.103	0	0	0	0	24.865	0	0	0	0	0	0	0	0	0	0	0	0	0	0	0	0	0	0	0	0	0	0	0	0	0	0	0	0	0	0	0	0	0	5.36704	0	0	0	0	16.3493
dhs-17	F29G9.6	WBGene00000980	0	211.543	0	0	0	0	15.8921	0	0	9.01115	0	157.416	97.2167	1848.21	0	228.103	0	0	129.25	0	0	0	0	0	133.377	0	42.4837	78.9735	58.0539	90.7363	41.079	73.8871	14.0377	25.0044	371.171	0	0	0	0	35.3135	0	18.2759	129.233	468.718	379.747	353.81	255.708
dhs-18	C45B11.3	WBGene00000981	0	0	0	62.7431	0	0	0	0	0	0	0	0	0	0	0	0	0	0	0	33.8251	0	0	0	0	0	0	0	0	0	0	0	0	0	0	0	0	0	0	0	0	0	0	0	0	0	0	0
dhs-19	T11F9.11	WBGene00000982	0	0	0	0	0	0	0	0	0	0	0	116.682	0	0	0	0	0	0	0	0	0	0	0	0	0	41.667	0	0	0	0	0	0	0	0	0	0	0	0	0	0	108.773	62.2143	0	0	0	0	0
dhs-20	F35B12.2	WBGene00000983	0	0	0	0	0	0	0	0.61213	0	0	0	0	0	0	0	0	0	0	0	0	0	0	0	0	1.12322	2.42804	0	0.536631	0	0	0	1.86693	0	0	0	0	0	0	0	0	0	0	0	0	0	0	0
dhs-21	R11D1.11	WBGene00000984	9.30761	0	0	40.1214	80.0423	0	0	2.71672	0	4.9991	0	0	0	0	0	0	0	0	0	46.6448	0	3.38301	0	0	0	0	0	0	0	0	2.88143	0	0	42.1554	0	0	0	0	7.44348	2.87693	2.18763	5.79366	0	10.9112	0	0	0
dhs-22	C15H11.4	WBGene00000985	29.0664	20.1457	27.5817	32.8078	51.6122	65.8656	29.2414	34.8839	56.5172	24.6602	40.2552	36.4575	26.6818	0	24.2232	35.8094	41.1052	46.8019	45.6065	22.0736	58.5706	28.1251	24.7898	48.5751	98.099	108.847	163.836	98.1183	52.0593	61.4637	42.5624	58.6623	25.6967	51.679	34.4946	43.2177	189.359	17.6296	58.2316	20.6406	52.4343	110.081	39.1372	45.5625	20.5082	43.4557	80.6135
dhs-24	Y60A3A.10	WBGene00000987	23.4467	0.738836	2.39123	2.12291	1.3164	1.01136	3.66925	5.27703	21.6658	5.5757	7.61894	0	2.71328	0	3.85846	13.7835	0	7.36542	3.3122	1.95397	4.25468	2.53665	2.77663	5.68992	11.1583	4.3931	18.1407	7.71403	2.36208	3.97535	4.74065	8.13129	0.55844	9.75883	0	4.67568	9.37989	0	7.8609	20.3931	1.46044	3.43489	5.67826	26.7583	18.8392	14.3804	8.07286
dhs-25	F09E10.3	WBGene00000988	7.34629	10.4731	21.8106	0	0	0	5.38445	0	8.27428	0	68.1687	0	0	0	0.436278	14.7056	62.5524	27.3399	0	0	0	0	0	12.4772	4.80759	0	54.3536	0	0	101.326	31.9537	0	0	0	0	0	0	0	10.0035	0	0	19.8491	14.7678	12.8252	0	6.41318	7.86078
dhs-27	C04F6.5	WBGene00000990	0	0	0	0	0	0	0	0	0	1.42507	0	0	0	0	0	0	0	0	0	0	0	0	0	0	0	0	0	0	0	0	0	0	0	0	0	0	0	0	0	0	0	91.6065	0	0	0	0	0
dhs-29	F27D9.6	WBGene00000992	0	0	0	0	181.542	0	17.7443	0	0	2.91612	8.28501	2.45975	8.39594	0	244.584	0	55.4278	78.9965	5.89761	0	13.4861	0	0	0	0	0	0	0	0	0	0	0	3.14107	0	15.9099	0	0	31.8021	0	0	0	32.4814	0	0	0	0	0
dhs-30	T25G12.7	WBGene00000993	0	0	16.0082	21.4928	0	0	0	18.6366	0	15.5606	18.8686	4.36127	2.96115	0	4.61358	0	32.0086	24.6705	28.6568	3.01978	16.4452	11.6861	25.9592	11.317	2.94244	0	0	0	0	14.2474	0	15.6221	0	7.62997	0	5.77459	19.1461	7.71013	9.74566	0	0	4.44273	0	18.984	0	9.1196	13.3076
ints-6	F08B4.1	WBGene00000994	0	2.74184	1.7411	17.0528	0	0	5.21087	3.28698	2.83425	3.39428	5.07622	9.83038	1.42591	195.218	0	13.4046	0.875486	0.560478	3.56934	10.4633	3.58217	1.14821	1.07177	3.96384	12.8014	3.80991	0	11.7612	0	1.0624	0	2.74351	1.67611	1.50968	3.81524	3.46642	4.73131	0	2.82473	0	0	5.67567	2.63274	15.9547	0	8.39653	6.3329
die-1	C18D1.1	WBGene00000995	37.8294	166.929	23.5386	5.29065	27.2711	154.838	142.019	50.2002	0	6.95398	94.3885	0	93.733	0	109.496	0	344.557	0	0	63.055	0	0	0	45.3623	0	0	0	0	0	0	2.55892	0	12.2983	0	0	0	34.2757	124.903	0	6.08773	0	33.0138	61.1138	0	0	0	0
dif-1	F49E8.5	WBGene00000996	0	45.9937	111.287	56.2872	0	0	22.8857	6.79131	0	9.92698	24.2452	93.8055	0	0	23.7493	35.4753	23.7614	31.4988	46.1273	39.0149	9.08103	24.2822	17.4162	125.33	12.0374	15.0789	0	31.3987	0	14.1325	0	0	22.6606	34.3478	5.78315	0	0	41.6313	0	23.0686	0	241.924	0	37.615	23.7118	59.5664	38.9954
dig-1	K07E12.1	WBGene00000998	0	0	0	0	0	0	0	0	0	0	0	0	40.2688	0	38.9794	0	0	0	0	0	0	0	0	0	0	0	0	0	0	0	0	0	0	0	0	0	0	0	0	0	0	0	0	0	0	0	0
dim-1	C18A11.7	WBGene00001000	19.5037	0	6.40936	0	1.19817	0	0	17.9192	0	11.8346	0	9.32026	2.07809	78.0019	29.9973	19.8639	0	11.9489	19.6423	0	0	0	1.92293	11.1896	2.70126	3.1884	13.7187	0	0	10.8373	2.88377	10.8415	0	0	0	0	0	18.6495	0	30.2285	0	19.2788	36.5824	6.71877	0	22.0474	2.71981
dis-3	C04G2.6	WBGene00001001	0	30.2178	3.50048	3.52349	0	0	0	0	0	4.40813	5.61005	0	0	0	5.65423	9.79297	4.61412	0	2.46001	0	0	5.1796	0	7.64853	0	78.6156	0	7.18484	14.6091	0	5.45501	0	0	5.08202	4.2658	3.39758	0	0	4.31331	0	7.67894	15.044	6.74079	19.3372	0	14.2477	11.7599
div-1	R01H10.1	WBGene00001002	0	2.94144	6.8067	1.44918	0	0	5.12666	0	0	1.91523	0	0.868883	3.84352	0	0	4.1433	0	0	8.30304	3.0707	1.04862	2.05997	0	12.7901	0	0	5.35347	0	1.4921	0	0	0	0	0	0	0	2.48367	17.9518	0	0	0	2.00824	0	0	0	4.97147	0
dlc-1	T26A5.9	WBGene00001005	129.846	359.32	101.899	70.3327	146.441	47.074	61.2694	145.875	155.406	101.404	217.602	99.4912	155.619	243.026	76.0403	199.169	103.744	158.652	202.014	60.3977	156.369	125.115	73.6722	129.167	120.022	127.473	177.324	127.107	227.396	162.975	128.378	106.196	68.3067	116.302	114.263	87.7735	116.988	101.54	152.203	77.9605	91.1327	206.283	434.199	214.825	183.663	341.934	393.505
dlg-1	C25F6.2	WBGene00001006	0	0	0	0	36.6569	0	0	0	0	0	0	0	0	0	0	0	0	31.3873	7.95887	0	0	0	6.90533	0	9.005	0	0	0	0	0	0	0	0	0	22.1389	0	0	14.7639	0	114.412	0	0	0	0	0	0	0
dli-1	C39E9.14	WBGene00001007	124.161	138.864	148.608	123.719	133.747	120.723	92.2484	93.4237	243.449	125.917	199.881	194.522	150.645	0	257.634	189.889	169.937	221.695	180.281	182.923	247.921	103.059	180.441	312.189	211.817	264.091	274.088	184.614	193.844	191.47	295.506	435.801	92.632	317.079	148.503	155.755	241.93	237.349	226.931	162.415	91.1189	669.168	170.883	201.031	248.575	268.543	258.354
dlk-1	F33E2.2	WBGene00001008	134.645	165.02	75.9185	28.8948	82.1987	143.556	187.357	40.7658	94.8415	64.7809	305.495	64.7792	95.6385	176.856	65.6923	80.6595	105.403	242.953	69.7029	64.4192	50.5415	46.0109	45.3238	74.6546	153.804	108.013	136.723	80.8796	133.69	212.975	96.5885	144.263	114.524	97.6404	129.172	14.2827	63.7792	92.8131	33.5275	141.857	148.72	20.5751	321.991	209.712	91.4791	195.509	238.55
dnc-1	ZK593.5	WBGene00001017	42.3465	48.3977	29.5394	9.98072	6.62133	41.2649	16.0364	30.3366	31.0037	11.794	78.5102	60.3415	38.2513	0	36.1446	24.1944	35.8876	31.1655	26.6005	5.88767	22.6559	45.8308	24.2316	27.4335	26.8626	26.2372	97.7484	58.4657	45.1399	83.2206	24.2393	61.6755	13.9317	59.5973	44.3843	21.119	28.7647	17.349	13.6149	0	26.8027	49.4616	51.2183	101.382	85.8578	72.5664	66.4462
dnc-2	C28H8.12	WBGene00001018	28.4613	25.0879	11.6875	9.61368	4.5967	79.8618	21.6365	11.2142	30.1284	24.9491	68.1094	4.87784	19.7624	0	47.8491	24.6224	28.7243	43.0901	33.2782	6.55359	49.5613	27.0478	15.6824	16.993	40.7604	45.3473	84.8579	32.7901	30.6291	64.6124	23.3088	29.8982	20.4805	37.1834	30.8712	30.4548	0	10.8765	22.9982	0	20.6047	39.5431	53.2229	70.894	21.5086	56.0761	66.5842
dnj-1	B0035.14	WBGene00001019	13.5374	52.3523	27.8143	22.112	12.0656	36.1174	25.8834	15.3725	35.2078	18.8549	69.8581	15.2706	18.4561	0	92.1177	32.4549	37.7373	36.9582	25.6419	21.7782	38.0637	97.3116	46.4019	28.9381	10.9443	60.8086	27.6053	44.1119	10.0128	34.5312	17.9264	41.3856	23.2822	82.1391	24.2496	17.8316	0	21.4661	15.9332	0	22.183	34.9345	79.5534	60.1395	287.606	73.3898	67.0879
dnj-2	B0035.2	WBGene00001020	0	0	9.48734	0	26.4512	57.2203	0	0	0	5.20688	6.56781	37.5	0	0	0	0	0	0	9.96111	62.5779	0	0	0	0	13.2529	23.0782	21.4369	11.1962	8.80177	18.9657	8.74723	10.7346	13.6339	41.4421	0	0	0	0	0	0	0	104.184	0	0	21.4587	17.2911	7.76013
dnj-3	C01G10.12	WBGene00001021	1.12039	1.6554	0	0	2.36647	3.10822	0.671189	0.589395	2.35086	0	2.2715	0	3.75547	0	4.71223	5.68886	0	0	7.31939	1.23798	0	0.988022	0	6.08938	1.1822	0	0	0	0	1.88606	7.67363	0	0.657252	10.9409	3.15216	0	4.88008	13.0361	3.54351	0	0	6.91804	6.07211	5.59651	0	2.75006	1.55749
dnj-4	C01G8.4	WBGene00001022	0	0	0	6.76774	9.9767	4.36501	4.57718	0	8.51842	10.561	3.01642	7.11407	2.94916	0	17.8485	18.4418	0	7.3556	4.12502	6.66815	0	8.75194	9.5215	12.9622	3.02148	3.74094	0	7.39174	5.78309	0	4.48567	8.4038	0	3.86302	6.08879	8.05273	0	10.785	18.5174	13.0467	0	14.9487	8.73964	16.3872	0	6.3949	2.08333
dnj-5	C04A2.7	WBGene00001023	24.2257	32.8417	5.97281	0	4.601	64.1154	18.6564	4.43057	0	0	19.356	22.3434	15.5021	0	0	211.692	0	0	5.76872	0	0	0	32.9776	8.39934	35.2875	12.4548	26.8376	15.3409	54.3035	45.0753	42.9258	89.1239	10.6525	55.7573	14.5461	0	0	0	3.22552	0	9.38628	14.246	32.2296	183.33	62.8229	87.6659	30.2142
dnj-7	C55B6.2	WBGene00001025	0	0	21.2126	7.13082	0	51.9377	34.9877	21.3951	42.8513	22.844	91.7305	27.9656	25.8014	0	6.06326	0	15.0305	0	24.62	0	13.1413	9.46223	4.74733	3.06121	21.9279	71.3295	24.0812	35.639	11.0265	24.229	32.3103	19.482	9.81527	24.7844	29.0041	6.31443	0	0	0	16.7324	24.3874	58.1904	38.2904	50.6369	0	43.7911	96.1658
dnj-8	C56C10.13	WBGene00001026	60.7227	73.322	40.0713	19.9343	19.6831	72.2203	24.5343	29.3836	23.8745	12.6468	40.0905	39.095	51.2601	0	28.9871	145.84	75.0303	134.516	17.2724	38.9755	25.7768	21.9008	20.4019	52.9474	44.3887	67.8697	68.29	46.3834	19.2876	62.1258	23.5178	46.0108	16.3164	33.1807	13.0169	17.4199	15.4009	149.349	47.5447	23.2145	29.9921	21.1389	14.4714	156.895	53.1389	143.958	135.831
dnj-9	F11G11.7	WBGene00001027	0	7.30573	2.04528	6.1354	0	36.5573	1.8773	0	7.17338	0	8.13765	9.00629	0	0	0.436278	0	2.07888	6.3839	1.49628	2.77577	2.52625	4.73639	2.88191	0	5.18499	0	6.67566	0	3.26744	4.62181	4.4343	8.48937	0	7.84985	0	10.7644	11.6492	5.31153	6.7954	0	4.40246	9.47356	10.8177	24.7107	0	9.83205	11.014
dnj-10	F22B7.5	WBGene00001028	0	0	2.34399	1.72538	1.85553	2.11617	2.14289	10.0345	5.48102	5.09701	10.6579	54.728	8.2067	0	0	10.1482	1.47331	0.401513	4.71596	2.16086	7.4216	2.67802	1.5771	11.6413	7.28673	17.0091	17.3261	5.84857	0	0	1.29485	4.25174	5.13246	11.8903	3.44141	6.00538	6.56592	4.69489	0	5.76826	1.78055	15.2559	10.1711	13.5945	0	13.0194	15.4887
dnj-11	F38A5.13	WBGene00001029	0	32.954	13.9908	8.6973	10.239	10.1602	0	0	0	4.57705	22.0481	14.7934	0	0	26.8206	28.7709	6.81094	0	11.1198	10.107	4.95755	13.4781	10.512	19.5021	12.871	21.8387	13.9081	0	37.9883	21.9656	0	0	0	15.0156	0	0	0	3.05276	6.55418	0	8.04495	62.6482	25.7189	19.5821	21.5086	33.0851	23.9794
dnj-12	F39B2.10	WBGene00001030	59.9705	55.2027	67.6545	28.8832	101.531	59.4271	40.9147	52.8396	51.9743	48.1807	134.884	11.9278	50.7661	0	119.996	80.533	57.6451	50.6792	62.5793	79.2141	117.523	64.5741	44.852	48.4733	25.0105	21.7406	88.5826	111.863	89.5478	46.1686	33.3967	66.2285	36.8402	39.8037	91.5828	56.0115	231.546	64.7776	65.2034	21.321	73.383	98.4031	114.32	93.641	0	62.7475	101.803
dnj-13	F54D5.8	WBGene00001031	157.188	21.3236	109.795	63.3138	117.204	137.859	135.261	141.667	107.648	117.075	239.578	86.536	123.149	0	138.582	185.387	165.365	79.8079	143.473	83.3473	169.436	160.965	153.176	145.277	169.548	225.058	125.636	305.242	140.804	253.402	179.07	297.965	114.825	133.72	97.9734	98.0149	140.97	115.509	79.0748	146.148	146.618	191.122	124.742	265.092	268.762	178.42	276.639
dnj-14	K02G10.8	WBGene00001032	0	10.7679	7.20567	1.70436	5.24026	3.06283	1.73427	2.67628	6.5965	1.28284	10.3033	46.0049	1.27778	0	0	2.26144	2.5202	1.07632	19.1072	5.6223	1.69511	7.08645	0	4.99588	4.36153	1.41891	4.36816	0	0	1.13454	4.77567	7.8782	0	23.1798	0	41.3435	0.671237	0	0	2.37691	10.2462	25.6989	26.6277	8.5447	0	8.59892	14.5541
dnj-15	K08D10.2	WBGene00001033	19.6245	7.98067	6.82718	29.1877	18.8832	8.5853	9.50357	27.2915	13.3144	6.51504	9.22145	29.1587	5.75301	0	18.968	29.3286	19.8744	52.2673	4.77068	28.1988	13.8783	8.54829	5.13647	63.7677	17.2327	18.8864	5.02114	15.728	32.8662	12.3925	7.55967	19.4395	4.26429	27.0619	0	22.0078	7.24379	43.9037	43.7795	19.2277	6.0364	23.0767	0	21.8072	0	16.7431	4.81448
dnj-16	R74.4	WBGene00001034	34.3666	37.1306	48.9771	68.6108	18.7262	163.308	62.1665	54.6747	136.446	33.4647	157.53	135.835	22.5483	0	33.6872	56.4588	66.3825	39.6674	74.1987	16.376	48.0051	44.8572	46.6266	54.0113	70.033	47.2065	65.1072	90.9044	43.9495	62.1241	61.9016	118.166	18.7839	95.7359	114.413	56.6949	118.887	9.49549	35.0873	40.4481	39.2735	61.9996	70.2519	57.3498	26.3427	52.2968	96.409
dnj-17	T03F6.2	WBGene00001035	0	0	9.5304	2.49736	0	0	0.836709	2.43463	0	1.57191	3.81307	1.26794	1.28093	0	0	17.3323	1.93605	0	3.85815	4.58892	0.183358	0.677275	4.00933	5.65284	1.43577	0	6.12891	4.95684	0	3.84482	0	0	0	0.541052	3.26053	1.65989	0	0	0	0	0	11.9197	6.18151	13.5648	0	8.1201	12.9414
dnj-18	T04A8.9	WBGene00001036	8.17075	6.5358	1.88028	3.71678	0	7.15776	11.5424	2.31564	0	67.3947	8.43136	1.25655	2.78142	59.7406	7.61494	16.349	13.6316	12.3866	6.89145	0	6.25813	2.35968	1.87148	4.46791	15.152	31.0936	1.2563	14.8396	23.1613	16.0773	6.58543	39.1995	1.13743	10.1937	0	10.1982	22.0199	14.7563	11.1652	0	12.124	9.16928	14.2289	15.0393	0	8.96373	4.77784
dnj-19	T05C3.5	WBGene00001037	86.0067	93.7668	74.0951	68.9618	80.8443	117.03	55.0487	54.6636	141.449	48.5526	164.15	151.697	88.9803	106.641	76.3104	61.5041	112.163	129.975	146.311	45.3873	130.915	103.65	86.8026	97.1166	86.057	104.111	77.235	69.7661	85.0331	150.278	120.285	77.2979	34.8874	65.4514	156.908	78.7306	75.39	95.3139	101.936	110.602	106.753	150.412	122.103	165.022	143.256	120.662	199.168
dnj-20	T15H9.7	WBGene00001038	0	4.81352	8.89403	15.6855	34.2566	71.0478	16.0669	5.88678	0	44.3061	25.348	14.8175	0	0	22.6302	24.4868	24.8961	5.03696	8.05643	0	22.1021	6.5907	10.0792	5.35815	0	8.53502	0	14.7057	0	12.7482	10.1842	9.03247	1.2687	4.79536	9.76446	0	0	0	7.42431	4.25955	0	19.2841	10.547	24.5816	0	3.89898	10.4836
dnj-21	T19B4.4	WBGene00001039	5.39035	24.9195	5.9772	10.1974	4.5755	3.70364	19.4464	3.29727	19.2772	9.6211	17.3731	23.8015	8.65722	150.738	12.0482	16.1565	0	34.2129	7.31614	16.6053	11.6672	6.81015	30.9783	32.0534	29.0024	16.5069	29.2324	24.767	19.387	5.10235	0	25.3601	7.68452	25.8094	19.1382	5.48111	7.95431	34.7094	29.7635	81.2727	3.15075	35.5885	9.37471	10.7348	23.7118	12.5787	33.9138
dnj-22	T23B12.7	WBGene00001040	5.49655	0	4.60542	3.98992	0	3.11969	4.04175	0.794331	15.2008	2.23674	12.778	5.61004	0	0	14.9506	6.28668	6.64982	0.401513	8.42853	5.48773	5.82351	5.01925	3.59925	11.7126	14.9282	2.51996	1.87073	3.34297	0	6.02596	1.80498	0	5.2126	6.72572	5.36078	8.63314	0	1.56433	0	0	0.957382	4.00605	11.5029	8.54483	0	6.82316	3.8642
dnj-23	T24H10.3	WBGene00001041	28.3298	30.8114	21.5627	148.165	37.5204	79.0804	24.3472	24.0467	38.3977	9.05775	37.6558	26.3298	13.0141	0	55.6301	43.0758	38.1792	52.5967	29.8848	53.6902	71.1984	29.0915	12.5812	44.8835	85.9365	84.5724	64.0168	188.895	9.688	70.5798	37.4965	40.9927	15.7061	55.9834	8.93541	21.2591	0	61.429	35.7753	0	15.6963	67.6523	55.4784	77.3215	135.01	98.6434	111.325
dnj-24	W03A5.7	WBGene00001042	0	77.5255	25.1474	0	127.938	0	0	0	0	2.45351	0	0	0	0	2.42507	10.4536	0	0	0	0	33.6775	0	4.29041	0	54.298	0	0	0	0	4.17275	0	0	17.6003	0	0	0	64.7653	0	0	6.49144	6.71138	4.77098	5.32571	31.3256	0	28.6305	15.8876
dnj-25	W07A8.3	WBGene00001043	0	68.1147	62.3245	30.695	0	11.9944	0	11.3051	0	0	19.8883	78.6625	9.62351	0	9.03816	0	8.76403	0	15.3014	9.4992	7.05053	23.765	40.5372	0	247.723	94.5966	213.062	152.265	22.3379	124.486	16.7816	42.1937	3.95681	50.9571	5.71018	9.48253	244.959	38.6768	15.4031	0	0	55.7491	37.377	76.2136	0	105.202	96.748
dnj-27	Y47H9C.5	WBGene00001045	8.78629	0	1.79792	0	25.1594	0	0	0	0	1.4961	2.89067	0	0	0	0	0	0	0	2.31229	0	0	0.430539	0	0	0	1.51037	0	6.01862	0	0	0	0	0	3.29792	0	0	0	3.67274	0	0	0	1.65816	5.03524	0	0	0	1.57261
dnj-28	Y54E10BL.4	WBGene00001046	0	0	0	0	0	52.8882	0	0	51.3805	13.584	82.7776	0	0	0	0	0	0	0	38.498	0	15.5625	14.7997	0	0	0	85.2463	0	72.9579	0	17.5199	0	0	0	15.3768	0	0	0	0	0	0	0	0	37.1847	0	0	0	17.4861
dnj-29	Y63D3A.6	WBGene00001047	42.7112	10.5606	24.5259	10.453	9.53933	40.3878	35.2351	26.1927	94.9539	19.026	55.3431	15.0845	27.9757	0	13.5235	63.5953	66.5069	37.5603	21.3768	7.6764	66.1964	24.5907	17.5237	13.4529	31.8098	13.9975	45.4809	25.7742	27.7689	31.3307	47.8278	27.7242	26.7441	83.4659	26.5048	33.594	9.58144	0	0	21.0046	30.9084	82.3119	20.3312	48.2526	21.4587	67.0811	64.8727
dnj-30	Y71F9B.16	WBGene00001048	42.2153	37.1751	54.9056	26.0753	15.6564	37.7665	20.4106	21.1568	25.0825	25.9546	24.2232	33.17	23.2374	375.175	40.3181	64.2877	23.7672	10.0206	19.4349	21.0226	50.0737	48.4212	42.4558	67.8369	37.8361	23.0724	56.4887	54.5822	15.3101	39.1015	32.6014	54.6853	16.0883	54.7624	15.6451	36.3229	31.3899	41.377	57.5089	98.4608	23.3433	61.4028	13.504	61.6946	23.7118	24.3059	20.8755
dom-3	F54C1.2	WBGene00001050	11.6825	9.42087	10.4479	3.55405	5.7842	2.20273	3.37707	8.49072	13.0993	0.959176	2.26985	1.49427	10.1878	0	4.38316	15.0328	0	6.24679	3.63509	10.7205	2.56739	5.04197	2.01284	2.83936	2.2519	3.0941	15.8503	4.58154	3.24285	3.16192	0	11.3386	0	3.1955	2.94646	5.92051	39.9403	2.3443	6.45101	1.85616	2.22505	19.9478	4.60755	19.6099	0	11.8393	8.94161
cks-1	C09G4.3	WBGene00001051	2.61958	0	0	0	0	2.22363	5.61411	0	8.53811	0.419131	2.48511	0	0	0	0	7.57083	0	0	8.02185	0	0	0.449534	0	26.46	0	2.35767	1.28045	4.85648	0	0	3.85099	4.89448	0	0.397611	0	0	0	0	0	0	0	13.4952	0	0	0	3.2535	4.50604
dop-1	F15A8.5	WBGene00001052	161.631	26.8384	0	0	0	256.22	293.328	32.3015	210.773	0	187.111	0	86.7939	0	0	118.246	0	34.4348	0	0	42.7677	12.2156	38.8843	88.1467	230.57	97.023	118.2	175.459	0	87.2743	35.9059	83.8716	13.4003	0	50.4624	0	0	31.9211	0	0	140.925	0	0	120.414	730.51	190.843	195.774
dop-2	K09G1.4	WBGene00001053	0	84.8474	50.3299	0	0	0	0	0	0	0	0	0	0	0	0	0	0	0	0	257.729	0	0	72.3848	0	249.618	0	0	0	0	22.9455	101.377	0	102.4	0	0	10.6773	0	0	15.612	0	0	0	113.531	36.2309	141.972	162.441	119.05
dpf-1	T23F1.7	WBGene00001054	0	0	0	0	0	0	38.211	0	0	0	0	0	28.8274	0	0	0	0	0	4.75003	0	4.52922	0	0	0	0	0	151.06	0	0	0	103.922	0	0	0	0	0	0	0	0	0	0	0	0	0	0	0	0
dpf-2	C27C12.7	WBGene00001055	0	0	0	0	0	0	0	0	0	0	0	0	42.2644	0	10.8546	0	0	0	0	16.2775	0	0	0	48.5324	0	0	0	0	0	0	0	0	0	0	6.62775	0	0	0	37.568	0	0	67.1234	0	0	0	0	0
dpf-3	K02F2.1	WBGene00001056	13.5368	12.3505	12.05	8.92482	0	28.138	16.6996	56.0036	40.3901	9.37318	30.0213	14.0003	20.2782	0	78.3234	84.7154	14.0578	17.9232	15.065	41.6028	10.9798	23.9551	24.4667	25.0505	84.7437	17.861	56.1748	33.7333	17.2885	41.9356	15.1828	23.6052	21.9498	29.3807	17.0022	9.78848	13.7402	30.9402	14.711	2.88232	15.927	46.9632	20.0043	43.0946	0	33.4228	35.0616
dpf-4	F01F1.5	WBGene00001057	0	0	3.45226	4.65355	3.17925	7.60757	2.03001	3.66128	0	29.0867	4.80513	9.99256	33.9475	0	14.4651	21.6776	0	7.7046	6.14079	4.27882	0	7.94584	6.70997	14.2355	20.6022	16.9818	33.7172	18.2271	15.484	20.2629	7.06225	32.2404	9.93781	38.8533	43.4678	11.771	8.41146	14.5298	8.80629	7.7031	24.0029	39.2388	4.88819	42.7671	0	32.5844	11.3685
dpf-5	R11E3.8	WBGene00001058	47.9083	0	28.4387	26.1586	54.6126	23.6774	18.5	6.62508	55.1138	45.5423	24.0057	67.2288	16.7652	0	77.3834	37.7534	27.1322	25.3798	26.2106	25.8744	30.4035	36.1738	18.1166	44.8251	77.4798	42.6736	33.7704	66.1892	22.5841	20.7015	22.9029	42.4804	15.6781	53.0761	7.46136	22.9679	61.1275	27.9031	30.4626	0	16.9115	123.461	33.389	50.1477	0	25.0819	42.1739
dpf-7	R11E3.7	WBGene00001060	24.5245	10.8732	11.8546	8.01805	12.9397	6.63135	4.94277	8.85237	34.3045	3.19469	8.58456	24.616	11.6636	0	72.3756	32.9403	17.314	5.24396	11.2827	0	6.6397	9.78625	4.45224	24.1484	17.8125	10.8163	5.96655	26.2429	0	3.22048	5.64637	10.6293	7.53643	23.9373	5.26395	9.28811	18.1496	31.087	2.68601	17.9598	9.46782	27.4438	8.06693	37.2811	0	16.3825	6.79769
dpl-1	T23G7.1	WBGene00001061	0	9.3016	4.2183	0	194.305	0	0	3.58485	0	14.7995	6.12762	28.8844	9.46423	0	9.88146	9.40973	0	5.40034	5.65831	0	0	5.9586	0	0	0	7.94414	15.5414	16.6681	16.5851	12.4072	0	13.7187	0	12.9043	1.9613	0	0	0	0	0	0	11.2875	18.6578	23.4429	0	31.787	18.2161
dpr-1	R10D12.2	WBGene00001062	0	0	0	0	0	0	0	0	0	0	0	0	0	0	0	0	0	1.01742	0	37.802	0	0	0	0	0	0	0	0	0	0	0	0	0	0	0	0	0	0	0	0	0	0	0	0	0	0	0
dpy-3	EGAP7.1	WBGene00001065	0	0	0	33.2983	0	0	0	0	0	0.798656	0	0	0	0	0	0	1.15405	0	0	47.6958	0	0	23.8393	0	0	0	0	0	0	0	0	0	0	0	0	0	0	1.11648	0	14.7236	0	0	0	0	0	0	0
dpy-4	Y41E3.2	WBGene00001066	13.1241	0	14.4823	0	33.1883	5.22932	0	1.73104	0	10.2126	0	0	0	0	0	36.8875	0	0	14.0037	0	0	0	0	7.56114	18.8314	0	10.9369	20.1533	5.74367	0	14.3663	5.62701	0	0	0	0	0	0	0	0	1.44642	30.5624	0	11.7095	0	0	0
dpy-5	F27C1.8	WBGene00001067	0	0	12.6071	0	0	0	0	0	0	1.68939	0	0	0	197.375	0	0	29.3909	17.6461	1.4267	2.77569	0	0	0	0	0	0	0	0	0	0	0	0	0	0	0	0	17.7354	17.6038	8.93465	0	0	5.37832	31.0602	0	77.3232	0	0
dpy-7	F46C8.6	WBGene00001069	0	0	0	0	0	0	0	0	0	9.71965	0	0	0	0	90.604	0	0	0	0	0	0	0	0	1.14178	0	0	0	0	0	0	0	0	0	0	0	0.993251	0	0	0	0	0	0	2.99717	0	0	0	1.70738
dpy-8	C31H2.2	WBGene00001070	0	0	59.1171	0	3.4843	0	0	0	0	2.38832	0	0	0	0	11.1741	0	19.9747	22.7225	1.99032	3.43389	22.8645	0	19.674	0	0	0	0	17.385	0	0	0	0	0	0	0	0	154.053	50.7088	78.7914	104.855	0	4.80023	0	0	0	0	0
dpy-10	T14B4.7	WBGene00001072	0	0	0	0	0	16.5748	0	0	0	0	0	0.670804	0	0	0	0	1.47331	0	0	0	0	0	0	0	0	0	0	0	0	0	0	0	0	5.49341	0	0	0	0	0	0	0	0	0	0	0	0	0
dpy-11	F46E10.9	WBGene00001073	0	0	5.92427	6.4508	0	25.9926	7.69756	27.5113	20.1923	7.8166	24.2126	3.52468	13.5934	0	0.436278	50.0166	0	92.9864	7.78106	5.03002	0	9.03054	4.54737	26.4504	57.8782	19.2297	72.0232	17.9244	18.7473	24.1475	76.1729	52.815	10.795	22.623	10.3554	4.99418	0	14.9628	5.77927	0	12.2793	73.3877	20.6172	75.7175	0	74.247	74.5151
dpy-13	F30B5.1	WBGene00001074	0	14.4451	21.609	0	0	0	0	5.54123	0	3.57456	0	0	6.44375	0	6.71004	0	6.67786	0	11.1753	0	0	0	0	0	0	0	9.66942	10.2677	0	0	4.46549	0	0	0	0	0	0	0	0	0	2.03353	24.0874	0	0	0	0	0
dpy-14	H27M09.4	WBGene00001075	0	0	0	3.9009	2.02891	0	0	0	0	12.8895	2.62549	5.07169	0	0	0	0	2.67672	11.4639	3.84748	0.864156	2.42233	5.76087	0	10.3378	49.6312	0	0	0	5.20096	8.60379	2.09154	0	0	4.71616	0	8.31306	0	2.70322	2.6446	1.38113	0	1.96388	7.71044	3.03052	0	0	4.98212
dpy-18	Y47D3B.10	WBGene00001077	0	15.1574	3.66122	0	0	0	11.9386	10.233	22.0538	10.7579	214.51	0	4.32932	236.589	0	25.2198	0	0	8.85569	0	0	42.158	0	0	20.956	32.2516	61.2619	159.07	0	24.2193	9.01619	0	0	4.52008	0	0	26.7878	0	0	0	0	94.2509	57.4611	103.176	0	122.988	73.5405
dpy-19	F22B7.10	WBGene00001078	0	0	11.5937	0	0	0	0	0	0	0	0	74.6894	66.844	0	0	0	0	12.3736	0	0	0	0	0	0	10.1489	0	0	0	0	0	0	0	0	0	0	0	0	0	0	0	0	0	0	0	0	0	0
dpy-20	T22B3.1	WBGene00001079	0	0	0	0	0	0	0	0	0	0	0	0	0	0	0	0	0	0	0	0	0	0	0	0	0	0	0	0	0	0	0	0	0	0	0	0	0	0	0	27.5535	0	0	0	0	0	86.0009	1236.71
dpy-21	Y59A8B.1	WBGene00001080	90.9258	54.3673	60.1818	37.5426	73.521	35.3916	39.3617	81.3221	81.5123	31.94	84.3793	115.257	35.1117	117.904	71.1748	79.355	84.3308	66.1245	60.3806	81.9046	59.2238	46.2048	65.9208	80.1761	135.394	36.755	139.4	81.8464	163.256	124.77	50.5044	115.55	33.3018	33.8205	34.3822	30.2561	121.839	25.8639	24.2262	49.8441	75.2628	25.474	69.3843	154.473	20.5423	114.379	72.0273
dpy-22	F47A4.2	WBGene00001081	109.168	126.408	44.3307	76.3432	37.6309	51.3356	39.6738	71.7523	131.729	49.7662	103.792	33.7791	164.612	187.041	44.1568	281.178	140.772	52.4246	63.9639	38.2394	95.6241	132.838	119.291	52.6579	105.035	86.0979	237.47	106.579	139.033	104.636	146.231	116.875	68.5237	87.1562	195.246	78.5092	76.4791	69.0783	81.4765	58.2972	52.3487	106.034	151.751	317.506	121.13	235.603	215.603
dpy-23	R160.1	WBGene00001082	51.3998	131.35	43.7093	37.2444	0	0	18.2365	29.3666	65.7243	65.0585	96.5713	0	31.4053	0	15.6574	138.118	25.6687	32.5446	17.5018	19.9567	0	0	36.0836	38.7093	77.9376	35.9129	59.3324	46.4904	42.5713	64.3262	15.2598	43.4184	18.3595	54.0238	20.7577	16.353	0	0	0	0	45.6146	38.0615	112.905	342.929	135.261	227.171	217.495
dpy-26	C25G4.5	WBGene00001085	0	35.7158	28.606	22.5227	24.8008	22.2498	7.33994	14.5122	61.994	7.43471	35.3205	16.6749	14.2986	159.486	34.1637	46.2446	10.2724	24.368	60.888	22.3239	45.3576	32.7026	28.1089	24.1912	35.4605	5.33088	65.2888	42.8601	21.5316	10.9785	19.3537	31.7879	8.96971	21.3026	22.4952	15.6809	20.4723	60.1186	21.4755	24.1039	15.7417	23.749	32.32	74.6634	29.4887	56.318	60.16
dpy-27	R13G10.1	WBGene00001086	91.6554	30.1262	106.396	8.17721	9.04275	37.8893	8.0397	48.8058	12.6593	10.4513	37.6681	20.0903	27.2146	0	29.3143	100.575	16.6479	67.5816	47.8255	4.42813	72.5645	97.5044	120.687	17.4198	14.8616	8.99622	91.2538	14.5189	6.91645	25.4084	8.44989	21.075	0	10.3359	37.5768	70.2455	26.7235	19.3192	35.5056	9.76406	28.3298	31.6923	27.6397	78.0448	20.5423	62.5275	47.2995
dpy-28	Y39A1B.3	WBGene00001087	40.5722	33.1666	25.9938	14.6598	12.4143	103.776	5.13318	31.7378	52.4967	71.9422	27.3879	11.9841	27.9325	0	18.6702	45.604	39.8504	40.8197	31.436	25.9494	32.7412	25.6291	25.8232	54.0294	47.2054	7.7978	53.3729	12.2132	8.46995	51.6426	18.5145	51.6175	12.2882	18.3783	27.9677	50.1683	35.772	18.7112	159.222	12.7092	48.8303	13.7959	29.0191	38.2148	0	35.5024	31.487
dpy-30	ZK863.6	WBGene00001088	90.5844	177.472	28.618	25.498	64.3526	122.34	49.4915	88.4504	74.2785	40.6131	295.922	58.621	50.2746	0	48.3813	103.364	38.3804	68.3	60.7345	26.0205	39.1825	47.0753	55.6569	147.117	40.3538	37.8206	79.4671	66.5929	34.5201	62.0001	69.8612	44.9997	12.7651	57.2475	55.5464	78.1196	0	86.6799	29.3148	38.0683	48.6056	65.9183	156.162	162.022	115.962	178.564	188.93
dre-1	K04A8.6	WBGene00001089	72.199	27.0753	15.6116	27.4596	138.435	0	10.6705	64.4838	0	0	7.87619	35.379	96.3123	0	13.5972	55.9728	40.298	24.4318	18.4352	0	20.2225	103.399	47.8803	23.7008	30.6946	0	37.8463	29.18	90.8125	18.2304	0	39.6943	0	15.1303	44.5664	3.68164	0	0	23.5266	76.5616	142.165	47.6599	0	75.4858	0	65.4822	42.7855
drh-1	F15B10.2	WBGene00001090	6.99641	0	4.48721	10.0416	8.48528	4.33776	0	2.82477	13.8467	4.50075	2.23772	3.36103	4.01194	0	0	4.78583	0	22.2906	4.82726	0	7.27634	8.26129	6.22659	11.6394	8.10022	6.18305	4.42278	0	5.05686	1.49768	11.3189	19.2389	0	7.61542	4.08911	10.0748	0	1.75014	0	6.00891	28.7308	12.7775	13.2469	6.84324	23.7118	8.61784	9.72985
drh-2	C01B10.1	WBGene00001091	34.1986	26.9354	21.0504	11.307	63.6982	0	4.63199	24.9195	37.978	8.66538	20.9049	1.90142	0	0	53.411	8.92223	31.854	49.1994	33.4678	52.4709	27.8546	24.1722	19.8436	23.5122	41.3975	13.6365	85.2014	26.824	9.16505	22.9272	0	13.4175	0	8.81011	0	22.8056	30.4839	18.3045	9.6398	10.2519	42.1324	9.23477	39.5212	0	0	0	0
dro-1	F53A2.5	WBGene00001092	0	2.82743	5.00751	8.09437	0	0	1.42652	2.0817	9.07057	1.54444	2.13711	0.419019	1.23845	0	0	0	10.5648	0	6.38736	3.7666	6.70349	2.55489	1.16075	0	0	0	3.37863	0	0	0	0	0	0	0	0	0	0	3.25902	0	0	1.36066	2.95266	0	0	0	2.28649	0
drp-1	T12E12.4	WBGene00001093	27.3617	12.7566	20.3233	8.91886	11.4487	19.871	13.7954	27.4091	0	17.3467	52.5984	35.7545	45.5615	0	33.4156	93.4129	25.4446	19.659	25.8275	17.1547	17.217	13.0576	6.90558	9.71198	33.6799	11.7084	68.3595	38.376	20.7711	39.5413	29.0632	51.0115	17.5479	37.66	11.5053	28.6766	76.7812	42.3237	0	0	73.4995	29.45	46.7067	136.821	119.086	127.197	109.305
dars-1	B0464.1	WBGene00001094	0	77.283	47.3553	41.621	0	49.5941	13.7386	44.6249	71.1876	11.1473	135.73	60.2672	52.5634	0	74.6333	40.4416	31.6362	23.1293	54.5381	81.3681	61.1543	58.8057	24.7559	51.7832	131.369	565.957	50.7986	74.6436	0	170.08	199.612	52.2312	49.8928	357.271	19.6361	51.088	42.4931	24.4212	48.8387	0	29.4649	193.373	127.868	69.3015	78.4804	40.8991	135.312
dsc-1	C18B12.3	WBGene00001096	0	0	0	0	285.594	0	0	0	0	0	0	0	0	0	0	0	1674.32	3119.34	0	0	0	0	0	0	0	0	0	0	0	0	0	0	0	0	0	0	0	196.283	1450.96	0	0	0	0	0	0	0	0
dsh-1	C34F11.9	WBGene00001101	34.4828	88.4427	14.8477	6.76005	0	7.67185	24.6627	27.2009	0	0	19.2578	20.6196	24.4803	0	19.0089	120.627	54.191	33.5313	15.9749	75.6082	11.2522	15.7933	11.5175	23.1741	29.7023	15.0655	66.8473	41.0764	264.549	40.0644	15.2506	151.55	0	67.7495	68.665	6.9883	0	0	0	0	118.385	22.4138	28.957	139.421	78.9718	187.661	124.556
dsh-2	C27A2.6	WBGene00001102	0	0	0	0	3.91762	0	0	1.20556	0	0	1.87639	1.70979	0	0	20.7738	0	0	2.06207	0.648369	0.321389	1.54308	13.9126	2.6534	0.415161	2.45272	0.925689	10.8247	0	2.13626	10.7149	4.21082	0.919261	5.06145	2.70291	0	2.39352	0	0	0	0	19.7519	1.28489	1.76366	4.6543	0	5.64261	2.04805
dsl-3	Y41D4B.10	WBGene00001105	0	0	0	0	0	0	0	0	0	0	0	0	0	0	0	0	0	0	0	0	0	0	0	0	0	0	0	0	14.4569	0	0	0	0	0	1.8802	0	0	0	0	0	0	0	0	0	0	0	0
duo-1	F38B7.5	WBGene00001110	0	0	1.78632	0	0	0	0	0	4.78619	0	0	0	18.4855	0	0	0	0	0	10.5231	0	5.40329	2.45833	1.70738	0	0	0	7.94132	0	0	0	0	0	0	0	0	0	0	0	2.42847	0	0	0.850582	4.32926	1.57201	0	1.10685	3.42651
duo-3	Y106G6H.12	WBGene00001112	18.0197	0	36.2064	10.9366	0	16.1246	0	3.54662	29.0365	0	8.82094	14.89	8.50304	0	14.3022	20.5674	33.1886	7.09296	14.1844	8.91513	10.958	14.3322	11.3367	18.8389	11.0047	15.0214	20.629	11.6163	7.33168	5.88102	7.41851	5.04823	8.44166	13.9688	19.0199	5.95144	0.671237	6.97486	7.71088	9.61839	4.59155	19.2414	6.89264	22.7093	42.599	13.6836	18.2795
dur-1	F25H8.5	WBGene00001113	0	0	0	0	0	0	0	0	0	0	0	0	0	0	4.7237	0	0	0	0	0	0	0	0	0	80.1154	7.47788	0	0	29.0835	0	0	0	0	0	0	0	0	0	0	0	0	0	0	0	0	0	0
dyb-1	F47G6.1	WBGene00001115	32.0133	36.9757	10.2801	13.0456	0	12.774	11.6415	16.7469	0	7.08709	44.9991	44.516	23.1254	197.375	8.96121	107.395	11.0486	10.1276	24.9181	4.86875	5.72777	8.04588	4.22814	19.9591	49.2054	28.6741	23.0698	20.7298	121.078	53.5376	7.32548	43.4793	3.13992	22.9881	19.9185	9.69183	15.1937	0	21.036	8.37027	31.2194	12.6244	52.2523	110.982	0	82.4366	51.5672
dyc-1	C33G3.1	WBGene00001116	138.965	0	0	0	0	0	272.323	0	0	0	94.7258	0	247.891	331.187	31.7254	114.729	12.5475	24.9959	42.7813	0	0	56.6337	0	0	122.275	0	135.725	464.498	0	0	0	0	0	395.253	0	46.9135	0	0	0	135.018	108.118	0	0	0	114.906	0	33.5205
dyf-1	F54C1.5	WBGene00001117	0	203.25	350.741	211.316	53.1024	0	0	0	0	0	0	0	0	0	432.882	0	257.649	318.581	470.427	144.22	173.509	257.749	281.468	0	0	0	0	0	0	0	0	0	0	0	0	155.485	201.892	157.568	158.637	29.3361	0	0	183.64	0	0	0	0
dyf-2	ZK520.3	WBGene00001118	0	48.9978	67.7903	63.3179	4.28197	0	0	0	0	0	0	0	0	0	24.3907	0	60.0654	185.145	128.506	39.7492	84.5993	132.318	67.3402	0	0	0	0	0	0	0	0	0	0	0	0	179.017	40.011	32.8437	36.608	0	0	0	22.6625	0	0	0	0
dyf-3	C04C3.5	WBGene00001119	0	162.761	290.691	287.823	0	0	0	0	0	0	0	0	0	0	164.277	0	172.808	155.786	419.985	228.536	353.235	327.372	251.776	0	0	0	0	0	0	0	0	0	0	0	0	108	103.652	124.613	76.9575	51.1094	0	0	251.232	0	0	0	0
dyf-5	M04C9.5	WBGene00001121	0	45.6094	95.7248	18.495	23.4797	0	0	0	0	0	0	0	0	0	9.45095	0	53.4109	6.19451	53.1433	49.4401	29.1735	62.9919	114.342	0	0	0	0	0	0	0	0	0	0	0	6.55125	44.5799	101.038	34.3998	24.0849	0	0	0	84.8076	0	0	0	0
dyf-6	F46F6.4	WBGene00001122	0	1723.44	173.262	322.29	28.7771	0	0	0	0	0	0	0	0	0	488.558	0	0	44.8704	145.186	352.726	104.156	287.057	163.56	0	0	0	0	0	0	0	0	0	0	0	0	739.666	910.932	65.6913	52.0661	87.8022	0	0	438.869	0	0	0	0
dyf-7	C43C3.3	WBGene00001123	0	0	0	7.74392	0	0	0	0	0	34.3405	0	0	0	0	99.9216	0	6.05716	0	0	0	0	0	0	40.5939	0	0	0	0	0	0	0	0	0	132.522	0	0	0	0	0	0	0	0	17.545	0	0	0	0
dyf-11	C02H7.1	WBGene00001127	0	93.8118	55.7584	168.898	23.3911	0	0	0	0	0	0	0	0	0	33.5259	0	22.8381	12.6144	84.7759	58.3127	47.2735	85.6177	55.5429	0	0	0	0	0	0	0	0	0	0	0	0	52.4227	74.1497	22.8751	10.8688	0	0	0	93.6878	0	0	0	0
dyf-13	C27H5.7	WBGene00001129	0	138.505	282.177	332.281	0	0	0	0	0	0	0	0	0	0	18.5268	0	190.126	302.047	373.061	164.525	374.592	304.614	255.138	0	0	0	0	0	0	0	0	0	0	0	0	140.995	75.491	85.0315	56.9224	0	0	0	110.206	0	0	0	0
dyn-1	C02C6.1	WBGene00001130	107.142	508.136	52.468	16.1675	38.7908	86.5853	43.618	120.697	61.6	113.685	171.873	78.1649	39.8778	1042.47	66.1103	305.488	22.1273	126.848	46.5385	37.4113	26.3173	40.435	41.2983	53.7597	132.669	43.3429	87.8511	130.012	32.8325	51.2323	23.1108	56.9058	0	80.0435	91.1073	33.0628	0	31.147	58.246	27.845	24.1659	41.108	400.675	302.658	265.733	212.056	146.242
dys-1	F15D3.1	WBGene00001131	0	0	0	0	0	0	0	0	0	0	0	0	0	0	0	0	0	0	44.5001	0	0	0	0	0	0	0	0	0	0	0	0	0	0	0	0	0	0	0	0	0	0	124.732	0	0	0	0	0
alp-1	T11B7.4	WBGene00001132	0	0	0	0	0	0	0	0	0	0	0	0	0	78.0019	0	0	0	0	0	0	0	0	0	0	0	0	0	0	0	0	0	0	557.969	0	0	0	0	0	0	0	0	0	0	0	0	0	0
eat-3	D2013.5	WBGene00001134	0	47.0847	10.3888	11.0395	380.473	0	28.1448	30.7519	35.0769	0	49.3069	23.2828	35.3291	137.743	80.0751	79.6217	32.8276	54.6588	30.523	21.5888	10.7726	22.2775	11.6711	18.1881	39.3033	36.6625	106.232	48.9571	125.408	70.3632	28.8995	54.6787	25.1538	29.5589	18.2487	15.7501	39.3412	20.0948	24.4543	35.4727	24.1806	51.2396	36.989	160.748	133.518	125.129	69.9516
eat-4	ZK512.6	WBGene00001135	1439.13	0	0	641.38	521.016	0	1052.35	464.767	0	0	1058.01	0	1747.3	0	516.71	0	1279.05	614.532	180.54	1217.66	0	0	499.659	3197.72	0	0	0	0	0	0	0	0	0	0	165.154	0	0	1311.5	838.658	2081.78	0	0	0	0	0	0	0
eat-5	F13G3.8	WBGene00001136	0	0	0	0	0	0	0	0	0	0	0	0	0	0	0	0	0	0	0	0	0	0	0	0	0	0	0	0	0	0	0	0	0	0	0	0	0	0	0	0	0	0	0	0	0	0	0
eat-6	B0365.3	WBGene00001137	305.199	220.178	176.726	67.5761	276.8	150.502	250.128	228.118	186.302	157.296	489.609	429.141	672.757	255.818	396.641	1250.47	239.291	233.207	290.599	83.9243	126.506	88.1326	216.574	223.775	1346.01	410.596	657.554	768.636	334.635	761.471	410.46	412.704	313.161	427.138	848.286	84.786	117.11	204.193	163.803	407.822	306.824	13.6335	546.166	1324.65	766.619	1500.28	1497.15
eat-16	C16C2.2	WBGene00001145	185.845	380.226	230.175	170.885	306.59	250.368	294.347	195.61	271.961	138.212	614.715	431.06	282.781	698.395	303.507	400.054	233.186	203.57	231.652	201.162	158.085	126.153	147.203	400.461	274.308	222.288	440.822	262.548	263.499	883.659	418.617	392.165	166.045	263.783	415.073	110.131	195.898	221.061	242.908	491.112	219.086	175.142	241.394	384.849	103.282	408.247	342.664
eat-20	H30A04.1	WBGene00001148	0	0	0	0	0	0	0	0	0	0	0	0	0	0	0	0	0	0	0	236.444	0	0	0	0	0	0	0	0	0	0	0	0	0	0	0	0	0	0	0	0	0	0	0	0	0	0	0
bcat-1	K02A4.1	WBGene00001149	17.9375	0	60.5318	20.9199	4.42233	54.019	8.09245	148.226	0	19.8021	66.7533	48.4219	33.9484	0	15.3653	45.6124	14.3341	15.4622	72.6214	0	21.6064	16.4578	97.406	32.3933	15.1316	57.1543	56.1962	18.6452	75.7394	39.7662	0	93.2458	1.71719	23.8848	40.3319	12.9943	9.21014	6.88336	8.33504	26.8693	21.419	0	23.6975	59.744	20.5082	82.2954	83.5018
ech-2	F38H4.8	WBGene00001151	1.5793	1.10193	11.2978	4.38379	10.7761	7.01539	7.16665	5.25159	16.7201	6.42601	3.46522	0	0.607948	0	3.17305	1.49947	0	3.38507	5.92372	3.70128	0	5.22148	1.95406	9.72305	3.03792	4.74848	0.981694	3.53682	0	0.479017	7.78177	6.27977	1.53004	1.65523	0	4.2799	5.69599	8.75831	9.48829	38.7297	2.37882	8.30687	4.17548	10.0971	41.0846	8.14649	7.24378
ech-3	F43H9.1	WBGene00001152	0	0	8.4547	5.45597	2.59514	0	0	5.6006	0	0	0	0	0	0	0	0	0	3.21796	7.30784	89.6984	11.1358	4.66951	4.41514	0	0	0	0	0	0	0	0	0	0	0	0	0	0	17.0865	4.62542	0	0	8.28042	0	0	0	0	0
ech-4	R06F6.9	WBGene00001153	0.975377	0	5.21323	1.42253	1.19817	0	1.19946	0	0	7.89526	4.35449	8.4548	2.16683	0	0	11.7253	0	4.21681	7.6144	0.837929	0.263981	13.1636	1.297	4.48607	5.32672	0	3.05903	3.00749	0	0	2.18812	0	0	6.86885	1.74748	4.17568	0	6.48773	5.35	0	5.48154	3.49933	4.23763	6.94483	0	16.0686	6.17626
ech-5	F56B3.5	WBGene00001154	0	9.93717	0	0	0	3.41745	0	0	0.47851	0	3.14277	4.72846	5.22602	0	0	3.39549	0	0	1.18028	0	0	0	0	0	0	1.73992	2.67333	1.99245	3.38203	3.72342	0	0	2.86834	1.31513	0	0	0	3.28203	0	0	0	1.84992	1.18122	12.491	0	11.2369	8.78811
ech-6	T05G5.6	WBGene00001155	15.6638	37.7704	15.278	11.6958	0	25.3445	6.95831	21.028	0	5.8207	8.54774	5.9132	10.5637	0	21.7357	39.7347	1.87107	10.1969	31.6597	5.01542	26.1422	24.9542	10.0826	21.3881	52.013	16.1064	40.3825	24.6388	0	29.2313	12.5427	15.4415	5.60938	18.4033	1.59808	24.7586	21.3562	6.19775	4.51275	5.99458	4.84741	48.341	27.9666	32.0456	0	29.7905	24.8237
ech-7	Y105E8A.4	WBGene00001156	0	0	6.35715	0	0	0	0	0	0	0	0	0	0	0	20.9329	0	0	0	0	0	0	9.89763	0	0	0	0	0	0	0	0	0	0	0	0	0	0	0	0	14.1013	0	0	181.527	0	0	0	0	0
ech-9	F01G10.3	WBGene00001158	0	0	0	98.1251	0	0	0	0	0	0	0	0	0	0	0	0	0	0	0	0	0	0	0	0	0	0	0	0	0	0	0	0	0	0	0	0	0	0	0	0	0	0	0	0	0	0	0
eff-1	C26D10.5	WBGene00001159	0	0	0	0	0	0	0	0	0	0	0	10.8535	13.6284	0	0	25.9411	0	0	0	0	0	0	0	0	32.9086	6.84935	8.90932	0	0	4.41313	2.86698	0	0	24.4809	0	0	0	0	0	0	0	0	0	91.7323	76.0297	59.3373	27.2893
efk-1	F42A10.4	WBGene00001160	58.2115	33.6237	13.2188	7.67192	0	54.1863	24.3751	51.9149	51.6391	28.4982	38.6756	35.8767	40.0824	0	12.3712	41.8169	9.96186	0	20.1723	15.8319	21.2628	63.613	17.0892	56.6943	92.4939	35.9617	30.3785	30.755	139.382	185.086	49.895	82.2505	11.7029	34.7174	33.8229	7.19364	0	25.8047	36.7129	0	0	17.1457	15.5728	81.8785	305.703	67.1593	78.3335
efl-1	Y102A5C.18	WBGene00001161	15.8551	0	2.55282	3.33367	0	1.77494	4.29343	1.99607	18.2072	2.7503	11.0072	8.40384	4.88827	0	0	8.36052	2.16854	2.7295	4.26446	0	0	0.682943	3.1698	7.95307	11.5762	2.77234	6.05653	19.8743	0	8.21858	9.48162	3.34864	0.64761	6.119	1.74748	6.12118	9.20849	8.78084	2.38851	19.0448	5.72047	10.3351	13.7785	40.8728	0	34.9292	14.6127
efl-2	Y48C3A.17	WBGene00001162	13.0551	15.9314	4.92249	7.40915	6.09662	0	5.23409	7.56478	6.27639	34.6557	11.6772	2.05948	12.1897	0	0	16.5467	10.7973	13.5794	3.11302	3.11103	5.61911	3.87335	4.09058	13.0634	5.38914	2.25126	36.5947	20.7672	0	8.15785	13.5964	8.06944	2.53885	38.704	0	7.16253	10.724	9.43088	0	14.0086	8.24899	9.22426	0	19.5147	0	10.906	7.19241
efn-2	C43F9.8	WBGene00001163	0	0	0	0	0	150.313	24.9342	62.5276	52.3694	71.0268	44.3097	0	0	0	50.1897	0	0	0	0	0	0	0	0	0	0	24.712	0	17.9041	139.902	0	51.8277	0	16.9279	0	0	0	43.1368	0	0	0	24.6908	15.5432	90.3395	0	0	0	0
efn-4	F56A11.3	WBGene00001165	0	0	0	0	47.3886	0	0	13.4343	0	0	13.8415	97.2542	28.189	0	0	0	0	0	0	0	0	0	0	0	320.022	0	118.712	56.2686	50.1931	152.005	228.923	89.6615	0	86.5359	20.6622	15.4062	32.3325	0	0	0	0	59.4104	0	0	0	0	0
eftu-2	ZK328.2	WBGene00001166	47.3777	22.8723	21.555	33.6707	43.9135	20.0504	22.6551	39.8035	46.0341	11.2095	143.414	31.609	28.4335	0	36.5536	48.1463	59.9753	44.7526	36.0576	24.525	18.5541	12.8172	36.3732	42.3791	40.9872	15.4053	27.0875	90.4924	36.6089	77.7848	8.35899	51.4975	17.9592	55.7622	23.9801	13.7405	51.0817	62.1752	31.3353	20.0076	16.2686	45.4302	55.3842	220.356	104.396	123.353	82.1854
eef-2	F25H5.4	WBGene00001167	1228.48	510.001	884.847	511.766	592.394	817.088	567.383	867.811	1039.33	978.972	860.759	1042.42	415.703	195.218	1661.87	996.229	1283.2	1088.09	904.063	593.099	721.555	437.734	634.773	2555.4	989.87	857.416	1454.9	1062.34	1439.94	1809.66	1490.22	2448.94	435.145	1670.2	570.889	1314.45	1020.99	2224.35	1597.33	541.138	699.826	9254.02	903.443	884.325	715.336	911.601	1049.83
eef-1A.1	F31E3.5	WBGene00001168	1181.25	731.995	467.364	350.055	476.545	372.291	292.137	580.173	471.565	303.631	699.523	526.305	199.635	0	740.645	891.389	878.344	838.719	1058.24	383.682	460.985	392.204	397.874	1045.78	398.163	192.732	611.805	341.367	659.856	1017.21	558.974	724.397	211.613	491.479	355.783	871.109	685.578	891.536	1214.79	601.506	441.593	3202.52	1191.48	860.143	594.906	863.035	898.377
eef-1A.2	R03G5.1	WBGene00001169	247.542	324.245	340.706	559.677	363.984	288.151	198.891	394.893	591.065	294.495	710.559	453.458	179.288	0	478.537	381.987	282.446	708.605	1018.21	377.485	374.036	323.536	402.397	423.478	684.196	443.573	384.672	173.125	382.954	344.415	261.358	328.878	170.735	584.964	204.782	528.873	347.581	1105.79	716.002	474.059	431.27	1448.68	535.129	396.82	295.727	357.147	456.285
egl-1	F23B12.9	WBGene00001170	0	0	0	0	0	140.541	0	0	0	0	0	0	0	65.7917	76.3749	0	0	0	0	0	0	0	0	0	0	0	0	0	0	0	0	0	0	0	0	0	0	228.918	0	0	0	0	0	0	0	0	0
egl-2	F16B3.1	WBGene00001171	0	138.593	20.5491	0	33.5611	0	0	0	0	0	0	17.6237	67.3444	0	52.8192	0	41.8751	38.0622	6.55409	0	21.0272	3.75268	17.8358	0	64.5135	16.7643	108.204	0	0	12.0138	8.61117	44.1131	0	0	28.3708	22.7693	22.2902	31.6762	19.9646	38.2093	0	7.62022	44.1425	0	0	0	0
egl-3	C51E3.7	WBGene00001172	1897.06	910.977	644.769	599.331	452.352	2588.67	2318.45	2739.7	2774.12	2108.64	2518.21	1536.29	794.437	513.062	1139.72	420.584	663.371	1440.4	1289.67	658.923	495.491	420.271	896.371	1269.14	1682.1	688.408	1205.17	595.07	1897.49	398.887	1142.32	716.71	1697.51	4174.43	1753.13	504.221	929.16	548.227	1100.21	2073.36	1515.18	0	810.3	582.388	1065.13	780.749	648.38
egl-4	F55A8.2	WBGene00001173	215.352	153.733	72.496	113.031	134.479	67.2076	112.769	155.359	185.136	182.262	399.984	107.39	126.71	156.004	93.7169	174.015	198.687	255.503	112.309	132.313	58.1342	67.6434	180.946	203.974	232.104	282.484	194.854	253.757	70.9121	505.446	68.2291	169.145	53.8047	142.882	196.877	42.3986	72.0469	132.504	178.375	80.5781	123.926	339.719	162.78	218.956	77.3232	223.847	187.231
egl-5	C08C3.1	WBGene00001174	0	0	0	0	0	0	0	0	0	0	0	0	0	0	0	0	0	0	0	0	0	0	0	0	0	0	0	0	0	0	0	0	0	0	0	0	0	0	0	0	0	0	0	0	335.398	0	0
egl-6	C46F4.1	WBGene00001175	0	0	0	25.0633	19.0961	0	0	82.564	56.8534	0	0	0	0	0	0	0	0	0	0	0	0	0	0	0	0	0	0	0	0	0	0	29.3248	0	0	0	141.727	0	0	0	0	0	0	0	0	0	0	0
egl-8	B0348.4	WBGene00001177	122.85	102.477	50.5464	33.9895	47.4375	138.871	97.1598	88.5835	72.3855	124.925	168.348	27.5504	103.68	293.683	69.4469	197.735	153.047	106.528	53.5906	41.3717	49.8884	75.6071	61.2701	63.977	68.7774	98.6643	168.071	86.9924	151.582	155.684	83.9594	117.754	26.4743	64.0375	47.1358	41.2435	62.518	42.7011	77.9846	64.7633	178.78	52.345	107.423	198.813	271.629	165.715	108.282
egl-9	F22E12.4	WBGene00001178	343.102	0	109.547	128.607	32.2773	163.865	33.921	190.593	400.714	135.589	101.156	34.043	18.3439	0	153.173	67.6649	47.9886	74.208	120.118	121.91	228.716	151.366	194.243	89.5628	51.3053	72.5471	40.8965	54.6168	213.026	217.962	60.7529	75.8025	59.7965	19.0732	19.1599	107.264	146.125	55.9945	26.2556	142.619	738.465	10.1276	23.7487	87.4985	45.501	66.5957	50.8929
egl-10	F28C1.2	WBGene00001179	62.8589	114.636	28.0948	13.1294	0	149.541	45.8801	45.1397	161.736	54.6303	49.1241	24.751	97.9281	393.764	97.4519	140.885	60.1783	70.8701	36.7438	14.47	10.003	9.66939	48.0481	34.0269	94.7037	18.5032	84.2936	77.2605	135.325	75.2534	46.0303	66.2674	37.8837	43.4465	99.0579	63.0809	24.9148	16.3912	50.9666	48.8294	50.8696	25.283	58.4456	257.242	58.7902	238.018	105.324
egl-13	T22B7.1	WBGene00001182	0	0	0	0	1092.34	0	33.9462	0	60.7489	46.6159	18.993	0	0	0	422.565	0	0	0	0	67.0409	0	0	0	72.7687	0	0	0	0	0	0	0	0	48.7683	0	0	0	0	0	0	123.072	0	0	0	0	0	0	0
egl-15	F58A3.2	WBGene00001184	0	0	0	2.07999	0	0	3.49449	0	0	0	0	0	0	0	19.4206	0	0	0	0	5.20764	0	0	0	0	0	0	0	0	0	0	0	0	0	0	0	0	0	0	0	0	0	0	0	0	0	0	0
egl-18	F55A8.1	WBGene00001186	0	87.394	0	0	0	313.397	0	45.196	0	6.94046	19.7046	17.2587	0	0	12.0628	104.015	0	0	34.59	0	0	0	0	37.927	24.6983	19.2088	35.6933	0	0	34.7968	17.7501	22.2804	10.5898	23.7593	0	0	0	0	0	0	17.1458	40.7844	56.6253	21.6827	0	0	11.667
egl-19	C48A7.1	WBGene00001187	92.1788	44.293	36.3401	11.0157	47.0662	0	50.4512	128.25	214.954	30.3234	33.3407	31.2968	94.8128	0	23.2907	207.086	26.6433	42.5384	32.7797	10.7688	30.7916	33.1744	18.097	83.5907	89.5087	51.8578	89.7656	75.1294	217	85.5734	57.5044	108.281	25.0431	61.2537	173.367	59.4881	26.1392	15.6277	37.3561	21.1774	65.1683	0	93.8121	263.291	169.999	252.55	193.39
egl-20	W08D2.1	WBGene00001188	0	0	23.0298	0	0	0	0	0	0	0	0	0	0	0	0	0	0	0	2.87479	10.1726	0	0	0	0	0	0	0	0	23.1496	0	0	0	0	0	0	3.24383	0	23.3823	30.507	0	0	0	0	0	0	0	0
egl-21	F01D4.4	WBGene00001189	7352.27	4568.88	2986.52	1374.47	1506.44	7602.84	8208.41	5908.16	10301.8	14561.5	9494.61	10370.6	1954.29	2116.6	5100.25	1119.36	2458.77	2888.13	5798.32	2118.91	2796.95	2029.99	2237.75	10701.1	4945.83	3952.4	2680.59	3245.51	8435.44	2471.86	6095.3	16607	6332.36	12371.4	5423.44	2621.16	6589.14	2303.4	3506.1	8757.03	6249.77	44.9852	2566.66	747.196	1712.34	1364.49	1457.24
egl-23	Y37A1B.11	WBGene00001190	0	0	66.0701	0	0	0	0	0	0	0	0	45.9708	0	0	0	71.8363	0	0	0	0	0	0	0	0	26.1069	0	315.809	447.141	0	0	0	132.102	0	0	0	0	0	0	0	0	0	0	0	0	0	0	0
egl-26	C23H3.1	WBGene00001193	37.2109	0	195.308	5.58742	0	0	0	21.4992	0	0	0	97.6143	0	0	0	0	0	0	47.3492	12.4882	390.81	11.1373	25.6552	0	0	0	0	0	0	0	0	0	0	0	0	0	24.4023	31.0867	0	0	0	3.98152	0	0	0	0	0
egl-27	C04A2.3	WBGene00001194	24.5922	67.41	37.9594	64.7371	52.1486	38.3058	24.2714	63.0848	109.936	26.6512	56.5437	30.9352	75.7886	0	14.1174	185.612	32.4308	20.5476	89.4311	15.3063	35.2245	71.4892	42.7657	41.1498	45.9192	17.0181	68.5046	47.5323	52.5676	37.1071	59.6313	54.9218	7.88714	52.8286	39.3717	38.4184	39.3393	49.2447	38.9882	68.2546	33.8154	41.6014	58.2334	247.119	146.669	138.349	96.87
egl-30	M01D7.7	WBGene00001196	1060.05	1279.6	660.311	628.749	940.651	854.597	1067.56	767.165	1129.45	709.823	907.873	1783.49	690.666	2421.24	736.979	1377.47	1394.04	1986.94	727.466	800.454	800.628	474.062	764.829	1872.81	1888.21	1391.29	1502.7	1835.24	1224.24	1184.08	1218.54	1779.26	899.157	1084.87	832.441	765.417	1094.88	1645.27	1680.67	1036.35	833.431	1471.63	873.32	1289.71	1136.65	1195.9	912.994
egl-36	R07A4.1	WBGene00001202	0	0	0	0	0	0	0	0	0	0	0	0	0	367.898	0	0	0	0	0	0	0	0	9.6142	0	0	0	0	183.493	41.5652	82.1365	0	0	0	299.453	0	0	0	0	0	67.149	0	0	0	0	0	0	13.0128
egl-38	C04G2.7	WBGene00001204	0	0	0	0	0	0	0	0	0	0	0	0	0	0	0	0	0	0	0	0	0	0	0	0	0	274.062	0	0	0	0	0	0	0	0	0	0	0	0	0	0	0	0	0	0	0	0	0
egl-43	R53.3	WBGene00001207	0	32.3062	33.437	18.9748	0	0	0	0	0	0	0	0	0	0	0	0	0	0	0	75.2053	0	11.5607	0	0	0	0	0	0	0	0	0	0	0	0	0	0	0	0	0	3.36903	0	0	10.5199	0	0	0	0
egl-44	F28B12.2	WBGene00001208	0	0	0	184.006	0	0	0	0	0	0	0	0	0	0	0	430.925	0	0	0	0	0	0	0	0	0	0	0	0	0	0	0	0	0	0	0	0	0	0	0	0	0	0	0	0	0	0	0
egl-45	C27D11.1	WBGene00001209	49.7345	0	13.5544	11.588	0	74.0225	18.3366	20.2737	21.47	28.473	52.1862	41.388	23.1405	0	28.6284	61.2275	24.0326	35.122	36.3339	10.6092	19.5274	19.564	16.6708	28.0329	25.1816	11.4072	71.3283	26.3765	40.9373	25.7758	79.6082	28.4819	15.8757	47.6869	45.1106	13.9156	0	26.7753	17.1364	24.4345	29.2952	91.6921	50.924	55.1155	80.5702	53.0628	57.8953
egl-46	K11G9.4	WBGene00001210	0	33.6647	0	0	0	0	0	0	0	0	0	0	0	0	0	0	0	0	0	0	0	0	0	0	0	0	0	0	0	0	0	0	0	0	0	0	0	0	0	0	0	0	71.4223	0	0	0	0
egl-47	C50H2.2	WBGene00001211	56.136	0	0	61.1247	0	34.1592	0	0	0	0	31.4981	0	0	169.312	0	0	0	35.5451	0	0	0	0	0	0	0	0	98.2851	0	0	0	113.404	90.9256	0	0	39.025	0	92.94	0	0	563.774	0	0	0	0	0	0	0
ego-1	F26A3.3	WBGene00001214	4.32026	1.21042	0.406938	0	0	0	0	9.53337	0	0	0	0	0	0	0	0	0	0	0	0	0	1.87242	2.73414	0	0	1.01229	0	0	0	5.178	0	0	0	0.531149	0	3.66156	0	0	7.44348	0	0	0.396776	8.6303	1.58458	0	0	4.30321
ego-2	Y53H1C.2	WBGene00001215	16.6914	19.5358	19.9438	14.7071	17.4473	3.47107	19.0574	47.2626	13.112	8.88505	37.4707	63.9556	35.9582	0	18.5453	39.709	8.52197	16.8603	33.972	24.4257	18.6849	32.4546	22.7318	6.59365	26.5748	20.882	10.251	27.1321	22.3778	36.795	7.05375	10.6497	6.69208	37.8416	1.44273	10.2216	34.9913	30.4581	26.8405	0	17.1576	31.7933	11.7827	43.2432	27.7437	33.2988	46.8568
ehn-3	ZK616.10	WBGene00001223	0	0	0	0	0	0	0	0.435281	0	0	0	0	0	0	0	0	0	0	0	0	0	0	1.03749	39.0267	0	0	0	0	0	0	0	0	0	0	0	0	0	22.1758	5.37993	0	0	0	0	0	0	0	0
ehs-1	ZK1248.3	WBGene00001224	44.84	108.307	27.0324	5.93016	0	103.333	10.1085	23.4085	43.0724	30.241	117.55	7.08	61.2228	0	34.6299	156.266	26.5477	193.983	10.1874	16.4486	17.076	12.0537	24.2847	51.5419	54.4173	23.684	51.3727	60.9803	19.5148	30.0194	58.0346	48.4424	0	34.3503	26.3086	14.2813	0	0	0	0	11.6409	18.7273	132.532	214.191	105.103	181.75	139.822
eif-3.B	Y54E2A.11	WBGene00001225	69.7891	31.531	25.581	25.7805	7.96008	48.0842	40.5672	29.536	61.4547	27.5554	50.5038	37.5509	31.4135	0	4.36529	63.2906	150.385	51.9097	35.3899	20.1879	15.3443	39.8523	27.3955	44.8815	51.1353	26.8583	39.2855	12.6252	79.9247	72.5051	16.0573	47.0946	17.9858	78.4616	32.0932	42.6935	35.4674	42.1971	42.9098	6.57192	24.3316	91.9487	51	76.2322	21.4587	78.4313	88.4896
eif-3.C	T23D8.4	WBGene00001226	25.218	29.1859	41.6065	40.2481	27.5651	7.14799	25.7307	15.9315	45.1984	22.0054	60.5857	108.805	26.4125	0	60.484	105.679	8.36155	53.6171	29.6271	31.2417	20.4947	27.7349	30.0708	52.2709	68.8869	25.6959	57.9766	47.2266	61.2912	39.9554	26.0725	60.1294	26.3668	73.4031	56.0454	17.689	32.4287	63.925	15.4353	35.2555	17.8512	177.379	60.4489	137.433	132.119	84.7617	112.719
eif-3.D	R08D7.3	WBGene00001227	26.5328	11.5452	20.2076	10.0862	0	11.0139	13.3725	32.364	12.1067	5.63706	53.3632	25.7049	22.3168	0	9.0209	26.4436	48.2029	28.8742	30.5929	5.08409	20.5674	23.9091	11.6362	20.6118	28.7278	13.6612	21.0729	17.3967	83.5109	52.2516	24.8982	37.8293	20.7703	36.3276	30.7397	20.2674	0	106.849	16.5295	11.0616	25.1054	91.3813	29.6514	67.8327	23.1486	65.7101	62.7159
eif-3.E	B0511.10	WBGene00001228	0	0	5.51431	3.53756	5.08997	75.1838	3.45581	2.40862	4.96309	4.9822	4.52915	1.75247	0	0	21.8003	16.221	0	4.47567	8.51021	1.95997	6.29422	1.91818	4.12869	15.9801	0	1.56189	0	4.65297	4.60622	0	0	2.80053	2.03519	2.54626	0	5.09909	0	0	3.49931	0	3.61892	28.6796	4.53404	5.39268	0	7.43089	9.1481
eif-3.F	D2013.7	WBGene00001229	0	23.626	14.5754	22.502	225.935	19.301	30.6785	14.1675	80.8701	24.2548	13.8866	80.4539	7.21541	0	41.2873	37.0851	0	11.5951	50.3795	18.0488	24.4401	22.0384	23.7133	30.5056	50.6102	32.7711	29.0536	39.0687	85.2958	0	25.5611	45.1462	24.0756	25.59	7.11591	68.1168	48.0348	37.4172	55.0393	61.3703	14.6461	147.559	40.6281	41.0052	0	14.361	23.4569
eif-3.G	F22B5.2	WBGene00001230	10.309	13.2044	14.4461	19.713	5.28708	8.54424	56.074	19.4341	21.1576	19.1356	67.6255	6.75951	11.2743	0	34.4877	37.1512	0	16.324	33.045	9.21719	19.6495	14.0891	35.7444	39.7846	36.8087	24.2705	24.4783	29.564	12.3375	11.7173	13.4015	37.3133	16.3533	47.1272	9.7958	13.76	6.98705	13.572	5.13833	14.7633	24.2481	31.0701	42.8868	26.7235	0	30.3784	42.2471
eif-3.H	C41D11.2	WBGene00001231	0	18.605	7.61825	3.39892	0	8.08518	5.71942	2.45009	3.86074	3.34327	9.49753	3.55685	0	0	0	7.87472	7.89353	7.08554	16.5535	0	7.21101	8.39141	2.62243	21.5013	8.09624	5.22739	22.8026	10.7391	64.7654	14.4786	3.82864	8.01024	6.00058	18.6665	0	7.37174	0	10.4736	2.84603	0	1.84955	26.4971	10.7391	10.3333	0	7.68314	6.31067
eif-3.I	Y74C10AR.1	WBGene00001232	12.565	8.05458	5.8985	3.35553	0	0	1.15105	5.08637	26.8425	0	14.9108	23.8776	1.60274	0	0.872557	12.919	4.67938	0	16.8441	2.77637	2.4052	7.85756	1.93889	27.1571	9.22122	0	9.89368	18.0645	3.6615	11.7299	3.99723	10.177	7.0475	4.06229	8.43102	13.0882	6.72487	30.6721	4.12511	0	2.8572	20.0138	16.5797	0	0	4.97418	11.7155
eif-3.K	T16G1.11	WBGene00001233	65.0818	0	33.4239	41.4965	23.0949	13.9766	36.3365	63.4323	68.9522	41.9602	17.0007	81.3424	0	0	53.7252	49.0123	16.5687	18.4316	33.6558	29.5596	29.7905	0	14.0694	96.2979	36.3684	25.9337	55.7055	23.6363	21.3235	21.4266	44.8417	41.6122	36.9619	75.2225	46.9192	26.0857	30.9864	44.9255	25.0883	41.6854	0	233.004	59.0706	27.7612	228.628	30.0272	22.2908
eif-6	C47B2.5	WBGene00001234	0	0	0	0	0	9.88837	0	0	0	0	32.1839	45.4052	0	0	12.7283	0	0	0	10.0431	0	0	0	0	0	0	103.557	0	22.5266	0	25.6659	0	0	0	24.0432	0	0	0	0	0	0	0	60.6757	11.9182	0	63.277	0	21.8029
elb-1	Y41C4A.10	WBGene00001235	11.4563	33.8821	10.5144	12.6584	12.3455	14.3717	10.07	11.2477	7.9967	26.2963	34.1002	21.7151	17.6672	0	4.77987	14.9199	41.9028	84.1572	21.2165	0	25.476	17.3567	10.7945	16.2429	52.3422	49.8364	47.5876	13.8566	36.1284	35.1705	16.6537	23.2598	9.57967	27.8402	9.567	21.0988	0	32.194	58.8159	0	6.32037	47.4977	45.2565	41.7746	0	48.8706	33.4456
elc-1	Y82E9BR.15	WBGene00001236	0	0	0	0	0	0	0	1.1074	0	0.952595	4.57986	0.644071	0.545483	0	3.17305	2.90604	0	0	1.43593	0	0	4.79652	0	0	0	1.65718	0	1.19512	0	0	0	0	0	1.80625	0	0	0	3.84259	0	0	3.18497	1.48533	1.28947	4.89711	0	2.8213	5.28081
elc-2	W03H1.2	WBGene00001237	0	0	3361.91	0	0	0	0	0	0	0	0	0	0	0	0	0	0	0	0	0	236.609	0	0	0	0	0	0	0	0	0	0	0	0	0	0	67.7906	0	0	0	0	0	0	0	0	0	0	0
elo-1	F56H11.4	WBGene00001239	8.06418	0	2.16024	8.14332	0	75.1838	0	36.1912	0	4.82915	0	4.89298	0	0	10.9717	0	2.07888	0	4.05715	0	0	0	0	0	6.10755	0	0	3.9824	0	0	0	0	0	23.2201	0	0	0	0	0	12.9948	24.4668	24.6862	36.9912	7.27774	0	7.49714	1.08709
elo-2	F11E6.5	WBGene00001240	18.4432	7.49342	3.43606	8.02041	3.28075	7.03565	5.16602	12.4493	24.1451	7.43725	24.6263	2.97316	0	0	0	35.8109	10.9957	30.5034	13.1956	4.40834	4.04005	10.3189	1.17794	6.80548	19.1545	6.71398	10.4277	54.0891	5.39042	17.2943	6.92419	10.3168	0	0	0	0	0	12.3968	6.06392	19.5614	3.28208	12.2829	23.3018	31.0266	29.4887	19.2029	21.9556
elo-3	D2024.3	WBGene00001241	0	0	7.76523	12.7683	0	0	0	0	0	15.8226	3.66152	9.08951	6.12858	0	23.2103	40.9788	0	0	24.5453	0	4.89415	9.05588	0	0	14.6373	2.94902	19.5555	0	0	49.555	26.5297	0	4.1762	10.2139	18.1629	0	0	0	0	0	0	3.45923	9.68802	52.1138	0	52.8996	49.6038
elo-4	C40H1.4	WBGene00001242	0	0	0	0	0	0	0	0	0	0	0	0	0	0	0	0	0	0	0	549.33	0	0	0	0	0	0	0	0	0	0	0	0	0	0	0	0	0	0	0	0	0	0	0	0	0	0	0
elo-8	Y47D3A.30	WBGene00001246	0	0	0	0	0	0	0	0	0	0	0	0	0	0	0	0	0	0	0	0	0	0	0	0	0	0	0	2.11002	0	0	0	0	0	8.37787	0	0	0	0	0	0	0	0	0	0	0	0	0
elo-9	Y53F4B.2	WBGene00001247	0	0	13.6233	0	0	0	0	0	0	0	0	0	0	0	0	0	0	0	0	0	0	0	0	0	0	0	0	0	4.15267	0	0	0	0	0	0	0	0	0	0	0	0	2.09535	0	0	0	0	0
elp-1	F38A6.2	WBGene00001248	0	57.8019	0	0	0	0	0	0	0	0	0	0	701.445	0	0	0	0	0	0	0	0	0	0	0	0	0	240.685	0	43.4793	0	0	0	0	0	1211.04	0	0	0	0	0	0	0	0	0	0	0	0
elt-1	W09C2.1	WBGene00001249	0	0	0	0	0	0	0	0	0	0	0	0	0	0	0	444.072	0	0	0	0	0	0	0	0	0	0	0	0	0	141.968	0	0	0	0	0	0	0	0	0	0	0	0	0	31.9242	0	0	0
elt-4	C39B10.6	WBGene00001252	0	0	0	0	8.98649	0	0	0	0	1.65206	0	0	0	0	0	0	0	0	0	0	0	0	0	0	0	0	0	0	0	0	0	0	0	0	0	0	0	0	0	0	0	0	0	0	0	0	0
elt-6	F52C12.5	WBGene00001253	24.1314	42.8656	0	0	6.64537	25.3045	8.74695	10.3556	0	4.90756	11.8579	9.75162	0	0	14.9912	0	0	0	11.369	0	0	0	0	0	14.4401	3.19477	0	8.24396	2.89058	11.7753	0	0	0	36.4201	0	0	0	0	0	0	0	6.83526	71.1824	0	23.531	0	6.49667
emb-4	Y80D3A.2	WBGene00001258	75.996	34.0337	13.6949	28.3728	8.32309	50.4963	33.5931	12.3742	63.3111	26.1384	46.7779	76.042	32.6876	0	0	53.1896	74.0505	115.116	17.073	20.9332	34.0993	46.0538	14.4209	56.3489	28.3701	15.8306	64.9964	14.796	67.9921	46.032	10.4822	37.5612	23.1544	19.161	4.6665	12.2623	7.47178	35.0615	22.3452	35.1006	11.3542	37.4592	62.1431	88.9305	74.2792	66.9263	91.4524
emb-5	T04A8.14	WBGene00001259	24.7921	12.5941	11.6684	11.9638	5.37638	26.4036	9.01179	32.0704	47.2782	25.2958	22.1528	7.07637	12.6198	0	0	69.6281	14.2132	35.0266	22.2234	17.1374	15.0574	28.0674	18.0195	18.002	20.1174	7.09004	31.0351	13.603	23.585	33.741	58.52	11.6847	19.721	14.1087	11.9366	25.3925	31.7004	15.5153	12.3074	9.6585	11.6438	38.1533	30.0566	59.5871	0	47.8014	46.6122
emb-8	K10D2.6	WBGene00001262	0	0	98.0297	71.0945	0	0	0	0	0	2.10678	0	0	0	0	0	0	43.412	11.8546	53.4906	127.234	72.2484	130.209	118.01	0	0	0	9.01337	0	0	0	0	0	0	0	23.3996	28.2805	94.2756	29.2326	0	9.49916	0	70.2585	0	0	0	0	0
emb-9	K04H4.1	WBGene00001263	0	0	0	0	6.08544	0	18.0694	0	81.7702	3.23406	0	0	0	0	0	0	0	0	0	0	0	0	0	0	0	0	0	0	0	0	0	0	0	0	0	0	0	0	0	0	0	0	0	0	0	0	0
emb-27	F10B5.6	WBGene00001281	5.40095	5.36987	3.56739	0	32.7604	1.65	4.36891	0	0	0	6.11935	6.66047	2.20418	0	0	6.6609	2.34397	0	3.80449	0	3.50221	4.29863	2.29592	0	0	7.80085	23.2401	13.7639	4.77929	5.66781	14.2946	0	0	3.30387	8.20324	0.900068	0	2.02741	1.90694	0	0	10.483	4.2013	20.0229	44.2889	22.9211	21.1286
emb-30	F54C8.3	WBGene00001284	22.359	14.6827	10.4603	12.8374	18.6263	8.05716	7.10747	41.29	57.2561	8.73033	29.6586	55.5886	34.2824	0	29.017	61.4488	20.895	58.9642	19.4516	15.6916	30.8973	10.9256	23.3205	37.3113	57.1738	49.1181	66.7419	37.1821	31.1008	34.4253	39.0348	37.6714	7.84374	59.9175	23.7133	18.1263	62.47	3.64192	21.4516	20.7755	27.3278	29.138	18.4494	59.3704	84.0528	42.9696	35.2442
sec-61.G	F32D8.6	WBGene00001303	119.002	146.932	76.8414	87.4396	182.326	85.3594	78.6127	155.005	86.1328	45.2281	172.645	162.249	63.643	0	84.8673	120.545	62.3405	172.262	294.186	106.815	188.888	243.711	94.3482	65.3093	109.958	48.9508	97.4796	80.2502	102.371	136.932	188.6	82.2058	107.436	217.942	63.5733	125.721	200.141	126.321	151.667	87.2836	169.166	167.045	162.17	177.703	72.475	227.657	178.276
emr-1	M01D7.6	WBGene00001309	21.0572	23.918	4.9521	6.75624	8.4806	7.01393	14.9014	15.3658	6.22327	6.70816	31.257	0.565306	3.59169	0	8.50045	10.676	1.70442	4.50841	18.0981	1.4153	16.0042	33.0879	7.75325	30.5342	9.33343	9.45766	10.8352	27.2703	17.5104	16.1075	22.7207	11.4703	20.3653	12.9976	12.4957	7.04585	33.0413	8.25887	4.17095	5.99329	15.3235	30.0441	16.5122	24.5048	137.507	33.2583	30.2713
end-3	F58E10.5	WBGene00001311	0	0	0.27202	0	10.603	0	0	0	0	1.42447	0.618149	3.82529	8.96413	0	0	0	0	0.423809	0	0	6.78525	2.16142	1.48241	0	12.9707	5.38441	2.6618	0	7.6331	9.06762	2.5785	0	0	2.1851	5.52715	2.83312	4.14135	0	3.72174	0	0	0	0	0	0	0	0.590811
ent-1	ZK809.4	WBGene00001320	1.66701	0	0.680227	0	0	4.28222	1.65033	13.0382	0	1.22568	1.99831	0.644071	0	198.472	0	10.9192	0	0.317093	7.15006	0.195386	2.41023	0.327547	0.714233	3.85764	1.00679	3.59754	29.0021	25.1743	0	2.03205	0	2.51016	0	0	0.922649	1.62009	0	6.50603	5.59088	3.60911	0	14.0116	3.24471	8.07726	0	6.984	7.44085
eor-1	R11E3.6	WBGene00001324	30.1728	22.951	18.3795	8.02159	15.7224	4.00233	10.1309	7.4199	13.1412	11.6251	25.1808	10.3539	14.3466	78.0019	33.0622	48.4981	25.6695	3.82582	19.6242	6.81982	7.449	16.1946	6.55714	34.3096	42.7371	41.9295	67.3612	48.5771	11.8758	38.8164	8.92865	29.7418	8.43559	23.9175	19.9085	5.81184	16.8349	9.34819	11.9232	19.4493	8.3081	44.777	30.0536	42.843	21.4587	44.6575	37.9702
eor-2	C44H4.7	WBGene00001325	27.0716	11.4792	19.8424	6.20922	10.7328	18.2496	30.5548	17.47	14.6483	15.5309	38.7849	18.1998	11.9081	0	9.29924	25.992	7.51206	4.70565	40.499	1.76607	9.69528	15.8382	8.35609	11.548	15.9888	18.7617	15.1206	14.8301	0	15.6436	4.38617	41.3895	11.5424	21.3733	12.215	7.47508	23.1959	9.99296	4.81196	0	11.042	20.3088	13.3571	37.2243	42.0011	31.5842	26.8413
epn-1	T04C10.2	WBGene00001329	106.859	42.584	145.28	61.3276	37.9781	28.7537	39.5692	37.0552	46.5503	49.2325	188.27	237.456	72.1945	0	106.597	65.7091	76.1411	107.865	230.203	73.7571	37.7728	69.646	39.9749	71.1667	58.8182	88.7115	134.514	72.9809	31.4376	136.644	85.6374	91.961	19.8327	45.9585	27.8361	26.6845	52.8467	67.5315	69.0865	28.9976	53.7651	97.4306	92.1379	104.821	69.8364	120.231	116.103
eps-8	Y57G11C.24	WBGene00001330	0	0	0	0	0	0	0	0	0	0	0	0	0	0	0	0	0	0	94.3482	0	0	0	0	0	0	0	0	0	0	0	0	0	0	0	0	0	0	0	0	0	0	0	0	0	0	0	0
erd-2.1	F09B9.3	WBGene00001331	51.2203	0	36.2409	0	24.177	299.022	194.036	140.984	197.905	147.524	149.609	103.994	50.2157	0	50.4168	68.0749	111.132	71.7188	60.7179	27.6186	90.1603	64.4828	165.004	101.485	143.915	275.368	82.3854	179.279	92.0672	198.584	197.649	114.889	112.291	250.81	62.6226	44.4387	90.9154	105.295	75.7335	57.4441	63.6141	295.352	77.1461	69.3857	0	78.3526	72.3411
eri-1	T07A9.5	WBGene00001332	0	0	0	0	0	9.0896	0	0	0	5.37768	0	0	17.6762	150.738	3.31733	0	3.55221	17.208	9.72309	0	16.1338	0	15.1678	16.2821	10.7476	0	0	9.94462	4.49087	0	13.1703	14.8461	0	0	29.9035	30.0668	0	0	18.8057	0	34.4624	12.7186	0	14.8204	92.9245	10.0855	9.23201
erm-1	C01G8.5	WBGene00001333	0	0	0	0	0	0	0	0	0	0	0	0	0	0	0	0	0	0	0	0	0	0	0	0	0	0	0	0	0	0	0	0	0	0	0	0	0	0	0	0	0	50.7974	0	0	0	0	0
ero-1	Y105E8B.8	WBGene00001334	5.49248	37.103	12.3003	23.1751	4.79483	0	25.0941	24.2169	23.94	10.3023	66.4102	50.8019	11.793	176.856	30.4336	35.9738	15.6279	71.9219	31.7565	4.38155	22.6336	17.4941	12.863	9.44591	17.6142	16.7493	21.5389	53.8246	37.712	21.7546	11.8076	22.7356	14.58	31.9536	7.2204	5.07513	9.63432	19.8246	24.3199	0	21.6974	48.1401	58.7249	46.4325	18.8392	52.03	46.5147
F35A5.8	F35A5.8	WBGene00001335	46.4249	102.949	35.0237	11.4875	0	0	33.9971	23.9875	136.865	64.1692	111.873	123.964	83.3219	0	70.9958	379.786	0	0	16.3111	20.2052	17.7492	9.90309	0	95.9989	106.509	67.5485	199.927	74.7544	111.277	130.152	79.0038	108.481	140.737	173.171	356.839	26.8466	0	0	0	0	36.3978	22.7932	233.01	752.397	406.174	513.482	297.246
qars-1	Y41E3.4	WBGene00001336	0	0	166.73	17.7876	0	7.57303	0	66.572	0	0	12.8908	24.6521	2.77336	0	0	19.0143	0	0	50.5059	32.1687	44.7477	107.008	89.8516	0	0	0	8.32072	0	4.46842	45.1498	20.7477	0	0	27.9853	9.14157	13.8451	21.3765	24.833	14.7838	0	7.55255	29.5693	20.0139	24.8086	0	26.2643	15.7093
ears-1	ZC434.5	WBGene00001337	0	0	5.51247	0	0	8.00137	0	16.5755	0	11.535	23.0957	4.59223	21.8285	0	0	39.9875	4.33986	9.40797	18.4138	0	0	3.82373	6.86356	20.2272	40.8252	31.1303	34.2131	30.48	20.2718	23.2018	16.4756	11.1818	12.7953	127.294	28.2643	40.8436	0	0	5.613	0	10.5951	61.5891	37.3419	59.617	0	45.6194	84.0806
ears-2	T07A9.2	WBGene00001338	30.642	30.5021	30.3158	34.5089	28.7807	70.6528	10.8625	34.2758	30.8299	23.0654	30.7525	38.8433	30.278	0	13.8773	65.4481	35.5731	24.6829	29.6373	27.2463	43.1528	30.2084	33.8102	77.9401	93.0789	25.5731	43.069	54.2791	37.714	32.0764	6.08592	46.5626	12.7048	28.0613	25.7126	37.2609	61.444	30.2645	40.5276	61.3861	16.0273	74.0275	33.5309	38.7433	75.3179	67.2466	50.1275
etr-1	T01D1.2	WBGene00001340	0	213.478	276.97	39.9755	0	0	0	0	0	0	0	0	0	0	0	0	29.048	84.5223	5.86248	139.771	0	5.24304	0	0	129.64	16.5375	0	9.83236	188.848	0	0	0	43.6433	0	0	0	0	11.5815	21.2635	0	0	60.2515	0	0	0	0	0
fos-1	F29G9.4	WBGene00001345	116.028	0	117.192	60.4709	296.897	37.9952	35.2364	13.6742	211.881	57.2292	136.472	57.4148	12.7057	0	153.631	44.3927	54.283	128.244	78.4894	86.2056	176.512	135.459	369.862	14.9134	0	40.1145	32.6563	20.647	11.3096	43.0186	35.4315	0	15.2342	18.6562	22.2949	83.7781	96.7562	118.332	57.1246	35.178	26.7923	23.4456	66.388	55.3982	21.1403	50.4147	42.9876
evl-14	H38K22.1	WBGene00001352	26.765	15.8402	13.6287	4.44892	7.32102	0	11.67	26.6335	49.8929	9.52264	31.089	42.5806	18.2253	0	24.1472	51.9839	6.0724	10.3777	16.7249	7.52753	11.4932	26.0147	13.9091	19.5806	25.391	32.7309	70.6563	20.5613	21.0042	34.2046	20.9951	31.0067	20.3175	31.048	40.9478	14.4031	24.9057	0	17.6494	19.0448	27.0437	22.6138	49.5137	78.0305	67.4556	66.7474	41.0839
evl-20	F22B5.1	WBGene00001358	24.0267	27.3335	22.6546	11.984	9.31383	62.8676	15.9422	21.5617	30.6095	13.8365	21.822	21.5655	19.6595	0	17.0355	39.049	21.3909	52.485	26.6639	4.58211	20.7823	9.13267	5.10778	34.275	62.8784	43.8983	45.7765	30.8734	66.0308	58.5668	18.9976	69.919	23.9871	66.6624	12.9253	21.2097	0	60.5305	21.1047	26.0502	13.5507	19.2254	20.2501	39.19	21.5086	26.9243	11.4024
exc-1	C46E1.3	WBGene00001362	0	0	0	0	0	0	0	0	0	21.4669	0	13.029	0	0	0	4.00255	0	0	0	0	0	0	0	0	0	0	0	0	0	0	0	0	0	0.555688	0	0	26.2588	0	0	20.8253	0	0	0	0	0	0	0
exc-4	Y105E8A.22	WBGene00001365	0	0	0	0	0	0	0	0	0	0	0	0	0	0	0	0	0	0	0	0	0	0	0	0	0	0	0	0	2.60981	0	0	0	0	0	0	0	0	0	0	3.96971	0	5.3469	6.09174	0	0	0	0
exc-5	C33D9.1	WBGene00001366	0	0	0	0	0	0	0	0	0	0	0	0	124.37	390.436	0	0	0	0	142.975	0	0	0	0	0	0	0	0	0	22.4393	231.68	0	0	0	0	97.9899	0	0	0	0	111.551	0	246.752	0	0	18.8392	0	0
exc-7	F35H8.5	WBGene00001368	49.2384	146.358	0	72.2093	0	0	0	47.8364	414.205	87.0034	28.6785	12.7639	0	0	0	1118.56	18.6951	0	0	0	47.6658	0	0	34.3105	0	0	165.506	168.906	186.844	0	41.275	89.5053	0	0	0	15.8739	0	0	0	0	59.154	118.04	283.367	978.104	266.223	1076.04	387.335
exl-1	F26H11.5	WBGene00001371	29.6686	22.6601	0	0	0	0	0	0	25.2615	8.20467	0	1.98266	15.7894	0	40.2134	0	0	0	0	0	0	0	0	16.382	24.6743	0	0	0	16.7674	12.0284	22.7741	85.5485	4.67025	14.7077	26.3697	0	0	0	0	0	307.98	114.019	30.4009	23.0731	0	17.782	7.82926
exo-3	R09B3.1	WBGene00001372	0	0	2.98718	2.22136	1.19817	0	0	2.64275	0	1.16682	0	1.34885	5.04012	0	0	0	0	3.01135	7.45948	0	4.47903	0	3.11389	10.7179	4.49815	3.54624	7.5511	0	0	0	0	7.02378	0	6.83432	0	7.89398	0	6.21219	0	0	1.70769	10.5025	0	0	0	5.85259	1.26389
exp-1	H35N03.1	WBGene00001373	0	161.504	0	0	0	0	0	0	0	0	0	0	0	0	0	66.9352	0	0	0	0	0	0	0	0	0	0	21.7776	0	0	0	0	0	0	0	0	0	0	0	0	0	0	0	0	37.1043	558.391	47.0046	269.52
exp-2	F12F3.1	WBGene00001374	0	0	101.186	101.65	129.811	0	1136.67	0	1055.53	0	0	0	36.3353	1125.04	605.897	0	94.177	111.606	218.085	170.891	70.6735	30.2559	70.2072	0	0	162.205	0	340.962	156.53	0	0	0	124.24	0	0	93.7706	93.9852	195.904	110.133	744.544	0	0	315.665	0	0	0	0
eya-1	C49A1.4	WBGene00001377	0	0	0	0	0	201.499	0	0	0	0	0	0	0	0	0	0	0	0	0	0	0	0	0	0	0	0	0	0	0	0	0	0	0	0	0	0	0	0	0	0	0	0	0	0	0	0	0
far-1	F02A9.2	WBGene00001385	0	0	0	0	0	0	0	0	0	0	0	0	0	0	0	1110.42	0	0	0	0	0	0	0	0	0	0	0	0	0	0	293.191	2036.02	0	0	0	0	0	0	0	0	0	0	0	2841.44	1077.68	404.097	0
far-2	F02A9.3	WBGene00001386	0	0	27.6104	0	0	0	0	0	0	0	0	0	0	0	0	0	0	0	0	0	0	0	0	0	0	0	0	0	0	0	0	21.9557	0	0	0	0	0	0	0	0	0	0	0	70.2396	0	0	0
far-6	W02A2.2	WBGene00001390	0	0	0	0	0	0	0	0	0	0	0	0	0	0	0	0	0	0	0	0	0	0	0	0	0	0	0	0	0	0	0	0	0	0	0	0	0	0	0	0	0	0	0	0	0	0	0
far-7	K01A2.2	WBGene00001391	0	0	0	1.24176	2.17367	1.18488	0	0	0	0	0	15.9769	0	0	0	0	0	0	0	0	0	2.37035	0	0	0	0	0	3.36623	0	0	16.89	0	0	0	0	0	0	0	0	0	0	1.07149	0	0	0	4.1671	0
fat-1	Y67H2A.8	WBGene00001393	3304.01	392.883	0	41.1747	0	0	161.206	144.549	0	188.093	114.587	139.634	367.871	159.486	98.5315	392.773	57.9716	0	123.57	0	0	0	47.9825	100.603	144.71	54.2105	31.6892	89.9595	27.294	0	71.9539	107.211	58.4318	0	457.238	66.3048	188.774	302.737	72.2821	112.166	118.174	430.991	372.789	563.614	185.752	719.892	481.146
fat-2	W02A2.1	WBGene00001394	0	125.936	2.52867	11.824	2.51457	0	8.71874	54.1321	39.7618	8.8835	0	0	0	135.836	2.70314	0	0	0	37.0048	40.2311	0	5.51717	4.87178	0	0	0	0	0	0	0	0	0	0	0	5.36078	4.4451	83.9556	17.4349	0	6.87018	0	30.7823	20.9797	0	0	0	0
fat-3	W08D2.4	WBGene00001395	0	0	0	0	0	0	0	0	0	0	0	0	0	0	59.9987	0	0	0	35.5884	0	0	0	0	0	0	0	0	0	0	0	0	0	0	0	0	0	0	0	0	0	0	202.363	0	0	0	0	0
fat-4	T13F2.1	WBGene00001396	0	0	0	0	0	0	11.1082	8.79658	0	0	0	11.702	156.191	0	196.877	0	72.9914	40.0453	7.75929	0	0	14.0753	9.2784	40.8079	0	0	34.4423	0	137.561	12.8832	25.1614	0	0	5.38338	9.17494	14.3537	0	21.3188	0	0	0	17.8318	0	15.3922	0	15.5483	15.8889
fax-1	F56E3.4	WBGene00001400	0	0	0	0	0	0	0	0	0	16.5661	0	0	0	0	0	0	0	0	98.6398	0	0	0	0	0	302.178	258.909	0	401.224	0	0	0	0	115.145	0	0	0	0	0	0	0	0	0	0	0	0	0	0
fbl-1	F56H11.1	WBGene00001403	0	0	0.691324	0	0	25.4625	0	0	0	0	0	0	0	0	0	0	0	0	0	0	0	0	0	0	0	0	0	0	0	0	0	0	0	0	0	0	0	0	0	0	0	6.83134	1.97968	0	0	0	0
fbp-1	K07A3.1	WBGene00001404	42.2339	57.1118	9.15507	7.55457	23.4993	0	0	10.0011	0	5.7291	34.9226	30.3037	72.0739	0	40.3824	28.5536	0	7.05628	42.3335	19.8678	0	0	0	29.8256	45.526	34.2115	10.4532	26.1357	0	29.1015	8.54964	0	0	4.30596	31.2572	9.28426	14.4664	0	0	38.6992	0	25.4266	40.0277	53.6277	51.0162	82.1154	85.8424
fce-1	C04F12.10	WBGene00001405	10.8636	24.9102	20.1035	31.3355	0	20.214	27.9428	19.6159	20.0702	21.997	28.2039	21.576	15.6013	0	21.0714	92.1925	0	3.54813	18.4152	17.357	16.447	9.67726	21.6986	32.9801	59.9326	69.1998	25.5626	47.4818	0	25.8044	51.7648	48.3092	25.3315	26.636	9.84562	12.3067	76.8909	13.9872	0	13.3395	13.5752	104.216	28.4069	46.0141	0	51.0562	51.6449
fce-2	F48F5.5	WBGene00001406	2.57463	0	3.21675	0.695899	0	1.18488	1.46068	5.32136	9.14269	2.58458	8.86937	1.65948	3.05136	0	0	2.41066	0	0	10.5088	4.44477	11.6431	4.33163	5.2878	21.4388	2.83857	1.20354	4.6456	3.31079	4.37066	10.7145	2.41817	5.15717	3.6226	6.06094	8.34482	2.95942	0	0	4.33277	0	8.71893	5.04494	4.93877	12.4652	0	11.5642	12.0539
feh-1	Y54F10AM.2	WBGene00001410	250.029	16.4538	0	0	0	0	0	10.5051	0	0	0	0	117.631	467.499	0	101.851	0	0	0	0	0	0	0	0	38.5838	55.4745	26.888	253.613	0	28.9714	0	50.1604	0	276.018	78.3277	0	0	0	0	0	0	0	29.5456	184.559	58.7902	56.385	39.9661
fem-1	F35D6.1	WBGene00001411	7.858	8.87256	8.56227	0	42.8471	27.4939	9.68731	6.06326	0	11.1491	15.4353	39.1464	16.4424	0	31.0142	13.4714	0	18.7349	12.0967	6.93599	21.6167	6.3457	5.13375	9.72409	45.0572	26.3397	31.6082	34.9586	33.3378	9.10074	6.62359	24.4387	1.60875	23.7608	16.7561	2.74172	15.5096	47.4293	92.6055	12.7669	4.24515	29.1471	25.6823	27.2633	0	16.6288	17.6542
fem-2	T19C3.8	WBGene00001412	5.3071	8.48795	8.49695	9.08963	0	0	3.18708	20.1427	6.42493	23.9563	8.41127	0.91565	4.79014	65.7917	14.3636	0	0	9.93406	9.02687	0	3.35094	5.97144	6.22535	8.35843	0	5.9401	0	4.03456	5.90419	0	0	4.64111	2.24824	15.8952	8.4468	3.25544	5.22692	16.3085	13.1891	5.94666	10.8085	12.6671	5.26997	13.3374	0	6.81032	5.95087
fem-3	C01F6.4	WBGene00001413	0	0	0	0	0	0	0	0	0	0	0	0	0	0	11.059	8.82573	0	0	0	0	0	0	0	0	0	0	0	0	0	0	0	0	0	0	0	0	0	0	0	0	0	0	0	29.804	0	0	0
fer-1	F43G9.6	WBGene00001414	0	0	0	0	0	0	0	0	0	0	0	0	0	0	0	0	0	0	0	0	0	0	0	0	0	0	0	0	0	0	0	0	0	0	0	0	0	0	0	0	0	0	0	0	0	0	0
fib-1	T01C3.7	WBGene00001423	0	0	12.8593	17.5229	0	42.7119	15.2732	0	0	0	10.7656	7.90093	0	0	17.653	38.0027	0	0	38.7185	0	24.8001	13.7503	12.1638	23.0865	61.8439	10.5311	46.5059	52.2361	53.8193	53.8874	41.0239	13.7295	0	29.5528	0	16.9376	32.8757	36.0657	0	28.5755	0	171.453	18.0173	51.0926	20.5423	22.9836	25.2635
fis-2	F13B9.8	WBGene00001425	18.0159	24.302	18.8203	24.2418	20.2568	31.7926	13.0863	6.35328	24.3766	24.4456	111.55	65.7858	30.9303	0	58.9664	26.441	0	0	26.9899	42.1949	65.4849	84.8678	102.609	18.7904	48.9177	54.7986	24.4204	54.8573	0	159.343	106.452	60.6382	21.8299	24.107	16.7342	21.8573	19.8414	18.8713	22.7716	0	60.0987	23.5791	151.783	49.3188	21.1403	29.9841	139.922
fkb-1	F36H1.1	WBGene00001426	15.5301	26.3577	24.0131	17.9616	0	41.3318	40.1212	31.4893	34.1209	12.9661	132.687	22.9584	48.2966	0	6.59371	51.3024	28.5614	25.3761	45.9014	25.5976	15.3977	35.8945	31.4203	25.9258	61.4597	34.2074	91.5705	43.9962	25.3604	59.0648	11.0865	0	0	21.9372	31.8927	44.8061	15.0266	19.9696	0	15.4569	12.1079	169.893	77.4517	129.943	189.507	120.782	120.606
fkb-2	Y18D10A.19	WBGene00001427	499.064	382.22	98.87	214.051	253.478	140.891	192.625	274.534	151.908	177.164	564.365	515.788	122.814	412.339	208.741	149.93	384.572	414.188	341.888	230.721	288.563	292.441	178.16	362.666	258.863	256.706	202.04	257.188	400.995	305.323	368.072	186.991	304.502	267.861	134	229.312	231.53	436.251	275.633	264.911	249.143	471.367	403.259	257.602	146.613	266.87	283.989
fkb-3	C05C8.3	WBGene00001428	0	0	6.60332	0	0	0	0	0	0	0	5.49526	0	0	211.39	37.3165	0	0	0	0	0	0	0	0	0	109.311	18.6865	25.9995	42.255	0	67.1967	0	0	0	0	0	0	0	0	0	0	0	0	24.2983	25.5727	0	42.7988	62.2916
fkb-4	ZC455.10	WBGene00001429	0	0	1.99102	0	0	0	0	0	0	0	0	0	0	0	0	0	83.4909	57.6812	0	0	0	0	27.8224	0	0	0	0	1.92689	0	0.987148	2.23274	0	0	0	0	0	0	0	0	0	2.77939	1.58923	0	0	0	0	0
fkb-6	F31D4.3	WBGene00001431	79.8757	52.9596	72.2972	51.0117	139.023	232.379	77.2609	119.212	82.8039	63.8604	221.692	101.66	80.2426	0	118.508	62.2932	130.925	179.332	143.838	59.1598	117.702	117.18	110.39	91.8065	167.496	46.3539	124.523	172.582	69.9118	233.665	55.1617	53.0563	44.9744	74.7588	95.4995	82.695	135.863	123.525	91.5606	131.361	171.737	79.6697	106.051	127.671	127.345	86.8	162.981
fkb-8	Y18D10A.25	WBGene00001433	15.1387	7.34709	2.18261	0	0	0	4.29574	23.7025	0	1.26284	13.1753	20.0345	1.0715	0	0	12.7069	0	0	2.3513	0	0	0	0	6.12887	11.5766	6.68293	21.4723	4.73031	13.1392	1.70479	8.01903	3.95947	1.41159	3.19906	0	2.52718	24.122	0	1.69687	4.38102	0.431195	7.55661	14.6695	11.5663	0	15.5949	15.2377
fkh-5	F26A1.2	WBGene00001437	0	0	0	0	0	0	0	0	0	0	0	0	0	0	0	0	0	0	0	0	0	0	0	0	0	0	0	0	0	0	0	0	0	0	0	0	0	0	0	0	0	11.5687	0	0	0	0	0
fkh-7	F26D12.1	WBGene00001439	0	35.0195	38.5359	11.3559	6.50707	29.5668	0	30.2611	0	0	12.6465	47.5897	0	0	15.7219	0	27.5389	64.9372	30.8902	8.25492	34.7156	19.42	8.92905	10.7945	8.60978	4.64375	0	0	8.89892	24.4096	0	28.4073	0	13.3583	3.4713	14.6229	0	40.0161	88.1424	9.74796	12.8098	6.03943	23.9976	0	0	6.6908	6.89318
fkh-8	F40H3.4	WBGene00001440	0	141.991	170.221	388.583	67.0954	0	0	0	0	0	0	0	0	0	91.9006	0	54.8381	205.832	439.029	934.506	238.294	206.838	69.3673	0	0	0	0	0	0	0	0	0	0	0	0	142.242	72.8295	141.361	52.6276	56.6399	0	0	156.676	0	0	0	0
fkh-9	K03C7.2	WBGene00001441	122.085	0	0	16.878	0	0	0	28.6435	0	0	16.705	35.6158	31.0694	0	78.5068	68.8312	51.4673	30.9281	0	80.6643	0	0	0	13.1568	35.1223	0	70.649	28.3395	11.8254	0	95.528	28.4977	15.9481	91.3171	50.0378	8.27259	0	56.8795	0	28.0086	12.0912	19.7969	58.608	98.5624	70.5968	75.2949	45.351
fkh-10	C25A1.2	WBGene00001442	0	0	0	0	0	0	0	0	0	0	0	0	0	0	0	0	93.3705	42.4702	0	0	39.7872	0	26.7761	10.5112	0	0	0	0	0	0	0	0	0	0	0	0	0	0	0	0	0	0	0	0	0	0	0
fli-1	B0523.5	WBGene00001443	8.21239	0	5.83624	5.2945	0	6.12565	0	16.0793	0	0	7.46884	4.29274	15.1048	0	192.759	50.5879	0	0	7.75108	0	5.57419	6.47983	15.4946	0	51.0159	34.609	28.0775	18.9594	3.59095	7.14817	5.42107	19.2075	0	6.29233	15.4927	1.49267	0	5.62032	0	0	9.67953	64.99	7.96388	77.2944	127.346	108.895	56.7807
flp-1	F23B2.5	WBGene00001444	0	0	0	0	0	0	0	0	0	0	0	0	0	0	0	0	0	0	0	0	0	0	0	0	0	0	0	0	0	0	0	0	454946	0	0	0	0	0	0	0	0	0	0	0	0	0	0
flp-2	W07E11.3	WBGene00001445	639.958	421.297	0	0	0	61687.6	0	0	0	943.438	0	0	0	0	561.575	0	0	0	0	0	0	0	0	0	75.2052	0	0	0	0	0	663.823	0	0	0	0	0	0	0	0	0	0	153.318	0	0	0	0	0
flp-3	W07E11.2	WBGene00001446	0	0	0	0	0	0	0	0	0	0	0	0	0	0	0	0	0	0	0	0	0	0	0	0	0	0	0	0	0	0	0	0	0	0	0	0	0	0	0	0	0	0	0	0	0	0	0
flp-4	C18D1.3	WBGene00001447	0	241.554	57.6692	2125.88	112.735	0	0	0	0	0	0	0	167.962	0	0	0	0	0	710.179	108.701	0	0	56.9805	0	0	0	0	0	0	0	0	0	0	0	2234.22	186.18	160.901	1966.53	2281	4362.34	540.899	0	2194.71	0	2974.45	0	0
flp-5	C03G5.7	WBGene00001448	1101.64	5394.18	0	1256.88	0	0	0	31971.4	0	392.37	0	20707.9	0	0	82127.4	0	347.046	282.92	8058.63	210.668	4109.05	0	6101.28	226.484	229.184	269.241	0	1660.29	0	1868.09	8003.65	0	0	378.239	0	321.696	0	0	0	0	808.488	3800.28	0	0	0	0	0
flp-6	F07D3.2	WBGene00001449	0	0	0	44.649	3330.77	0	0	0	0	0	0	0	524.29	0	27.0903	0	4571.47	5731.38	0	0	0	0	0	964.964	0	0	7146.63	1264.24	0	0	0	0	0	7970.67	0	0	2017.36	2642.33	3150.28	3864.51	0	0	0	0	0	0	0
flp-7	F49E10.3	WBGene00001450	4575.55	0	0	0	0	0	0	0	0	0	924.042	3726.04	0	0	870.176	77.0055	0	0	0	221.257	284.217	0	252.66	0	0	0	0	0	0	755.723	76.6603	0	0	0	363.493	0	0	0	0	0	0	0	0	0	0	0	142.795
flp-8	F31F6.4	WBGene00001451	0	0	0	0	0	0	0	0	0	0	0	0	0	0	0	0	0	0	0	0	0	0	0	103662	0	0	0	0	0	0	0	0	0	0	12629.1	0	0	0	0	0	0	0	0	0	0	0	0
flp-9	C36H8.3	WBGene00001452	439.278	40632.6	0	0	0	9820.04	0	8975.45	0	3920.21	0	6539.42	0	0	1080.05	1202.55	900.416	3942.75	0	569.268	1551.86	0	861.484	1604.46	734.528	75446.2	655.526	2114.56	393.242	0	1351.64	0	0	0	0	837.554	2097.7	5054.9	13348.2	0	18447.1	0	695.145	1069.44	0	18213.7	22287.2
flp-10	T06C10.4	WBGene00001453	0	0	21.5759	0	0	0	0	0	0	0	0	0	0	0	0	0	182.595	273.531	0	0	0	0	0	122.095	0	0	0	0	0	0	0	0	0	0	0	392.987	0	0	0	1635.22	85.481	1084.29	0	0	0	0	0
flp-11	K02G10.4	WBGene00001454	0	0	0	0	0	0	0	0	0	0	0	0	0	0	0	0	0	0	0	0	0	0	0	206.493	0	0	0	0	0	0	0	1774.36	0	0	0	0	0	0	0	0	0	0	0	480.963	0	3226.1	2319.42
flp-12	C05E11.8	WBGene00001455	0	0	0	0	0	0	0	0	0	0	0	0	0	0	249.17	0	0	0	0	0	0	0	0	0	0	0	0	0	0	0	2662.64	0	0	0	0	0	0	0	0	478.832	3715.53	0	0	0	35688.1	0	0
flp-13	F33D4.3	WBGene00001456	0	0	0	0	0	0	0	0	0	0	0	27713.9	0	0	0	0	0	471.736	0	849.529	0	0	614.841	0	0	0	0	0	0	0	0	0	0	0	0	0	0	0	0	833.456	0	0	0	0	0	0	0
flp-14	Y37D8A.15	WBGene00001457	0	0	173.405	0	0	0	0	147.245	0	391.159	0	0	0	0	1406.74	0	0	0	0	0	0	0	0	0	0	7981.89	60974.6	0	0	10246.8	0	0	0	0	38563.7	0	2260.71	0	1577.19	0	0	116.296	0	0	0	0	0
flp-15	ZK525.1	WBGene00001458	0	0	0	0	0	0	0	0	0	0	0	0	0	0	450.275	0	0	119.294	0	0	0	2783.32	0	0	0	0	0	0	0	0	0	0	0	0	0	0	0	0	0	0	0	71.3237	0	0	0	0	0
flp-16	F15D4.8	WBGene00001459	6874.53	0	0	806.133	287.801	0	0	155.085	0	0	4289.99	2600.85	252.449	0	1235.16	0	1292.21	1973.47	0	266.882	0	0	333.178	916.233	1985.68	0	0	0	0	0	0	0	178.409	0	4748.01	231.465	864.348	1304.43	1480.1	1003.77	0	0	0	0	0	0	0
flp-17	C52D10.11	WBGene00001460	0	0	0	0	0	0	0	0	0	0	0	0	0	0	0	0	0	0	23.4588	0	0	0	0	0	0	0	0	0	0	0	0	0	0	0	0	0	0	0	0	38304	0	0	0	0	0	0	0
flp-18	Y48D7A.2	WBGene00001461	0	0	0	0	0	0	0	0	0	949.584	0	1606.02	0	0	0	456.465	0	0	0	354.811	0	0	0	0	9159.27	1521.57	196.311	3154.58	0	0	262.877	0	0	713.12	0	0	0	0	0	276.095	0	0	0	168.366	1356.46	5309.55	4904.75
flp-19	M79.4	WBGene00001462	0	0	284.68	0	0	130662	0	0	21225.5	0	0	0	0	0	0	0	0	0	435.993	0	277.962	0	0	207.469	0	0	0	994.226	0	0	0	44821.4	0	481.152	0	3680.74	0	0	0	2621.67	0	0	0	0	0	0	0
flp-20	E01H11.3	WBGene00001463	0	0	0	0	0	0	0	0	0	0	1648.56	0	7802.41	0	747.003	0	601.422	0	0	0	0	0	0	0	0	0	0	0	0	0	0	0	0	0	29659.3	96.6384	0	0	0	0	0	0	0	0	0	0	0
flp-21	C26F1.10	WBGene00001464	0	0	841.512	38.3743	0	0	0	0	0	1870.21	0	0	0	0	1685.02	0	0	0	0	172.671	0	636.054	0	2095.69	0	0	0	0	0	0	0	0	0	0	0	0	0	0	544.484	0	0	0	0	0	0	0	0
flr-2	F58H1.4	WBGene00001466	0	0	0	0	0	0	0	0	0	0	0	0	0	0	0	0	0	0	0	0	0	0	0	0	0	0	0	0	0	0	0	0	0	5193.39	0	0	0	0	0	0	0	0	0	0	0	0	0
flr-4	F09B12.6	WBGene00001468	0	0	12.6957	0	41.2734	0	0	0	0	3.84257	0	0	0	0	0	0	0	0	0	0	0	0	0	181.756	0	0	0	0	20.4517	0	0	0	0	0	0	0	0	1.84913	0	2.64572	0	0	0	0	0	0	0
baz-2	ZK783.4	WBGene00001470	16.6171	43.6271	47.2043	28.4837	24.5995	21.0813	0	168.919	56.2452	10.6659	49.0564	17.1048	20.9066	0	40.2196	153.49	26.5035	79.4551	18.5965	17.1508	38.0158	30.8346	40.5901	45.5965	21.9916	23.7467	56.9501	61.8531	23.465	55.9426	10.3783	63.2501	5.2239	56.3244	34.2602	31.295	75.1739	59.4609	73.5018	0	6.32763	54.0801	51.1371	236.543	136.113	114.232	49.6733
fmi-1	F15B9.7	WBGene00001475	0	105.447	28.0203	0	0	0	60.9985	102.776	386.344	0	26.3761	254.051	0	422.78	595.986	0	0	0	150.563	30.3764	22.4012	29.9543	0	298.505	206.466	87.3547	92.8899	0	819.138	187.995	198.007	592.42	0	305.457	0	61.4531	199.17	67.7146	31.5564	100.73	271.732	0	35.4989	55.6712	0	0	0
fmo-2	K08C7.5	WBGene00001477	0	0	77.4135	0	0	0	0	0	1.1337	0	0	0	0	0	0	0	24.3385	0	0	0	29.2472	0	13.7325	0	0	0	0	0	0	0	42.013	0	0	0	0	1.2157	0	0	0	0	0	0	0	0	0	0	0
fmo-5	H24K24.5	WBGene00001480	39.7964	0	353.514	10.0709	0	6.65593	15.2192	8.8261	142.609	25.2155	0	0	0	0	8.88209	0	37.9373	19.8529	76.1474	0	50.2015	286.617	147.887	184.357	0	0	0	0	0	0	44.9171	0	13.1019	7.32324	0	13.1291	24.7611	16.7359	0	0	25.7543	40.7516	9.61663	0	0	0	0
fog-1	Y54E10A.4	WBGene00001481	0	0	1.1723	0	0	0	0.392258	0	0	0	0	0	0	0	0	0	0	0	0	0	0	1.00752	0	0	0	0	1.0946	0	0	0	0	0	0	0	0	0	0	0	0	0	0.628189	0.571932	2.72267	1.22837	0	0	0
fog-2	Y113G7B.5	WBGene00001482	0	2.11239	0	0	0	0	0	0	21.2884	0	0	0	0	0	0	0	0	0	0	0	0	0	0	0	0	0	0	0	0	0	0	0	0	0	0	0	0	0	0	0	0	0	0	0	0	0	1.09602
fox-1	T07D1.4	WBGene00001484	156.248	71.12	0	0	0	201.744	477.996	161.121	110.556	282.582	486.839	43.8426	0	316.856	41.0491	0	32.1823	0	55.4872	40.7151	0	0	17.4784	126.285	53.4299	142.55	188.084	72.5413	177.944	0	45.8631	258.482	23.0834	0	0	25.3682	0	99.7899	65.6569	305.999	175.656	283.096	60.4157	0	0	0	0
fre-1	Y113G7A.8	WBGene00001485	12.6092	1.66294	11.7558	9.47716	3.05048	1.01136	9.77362	9.02608	48.3829	10.9455	9.08948	0	9.11983	0	53.77	10.606	35.7148	31.82	14.7816	2.60752	16.6871	7.28096	5.95462	15.886	7.35389	3.95748	12.1707	9.78659	3.13266	12.7173	30.6607	30.4339	11.249	14.4653	45.214	6.20191	18.9271	4.87827	16.6883	12.1622	12.7102	17.4226	4.52628	11.4774	58.7902	10.3931	20.4172
frh-1	F59G1.7	WBGene00001486	27.6004	6.70773	6.61871	27.1445	0	0	3.44776	2.85142	41.5905	5.96297	0	22.404	2.20096	0	0	19.2227	0	0.401513	4.26032	45.4594	1.75126	17.3872	2.22374	11.3398	52.2012	1.46254	4.683	8.08335	5.97989	4.66413	15.1574	8.85149	15.0568	10.7986	0	39.3547	0	5.99761	7.39629	0	0	12.2614	7.22584	3.94994	0	2.92878	2.00881
frm-1	ZK270.2	WBGene00001488	242.894	111.456	50.2737	20.3813	29.8156	150.264	30.0312	156.387	315.609	75.1481	174.371	499.086	369.524	1810.45	202.746	1939.86	84.5285	46.7458	83.6013	55.9051	141.575	69.9465	120.912	164.324	1034.26	1002.55	534.754	320.827	425.899	1410.09	158.562	299.788	466.858	2384.3	627.085	84.9302	64.7714	65.9378	74.8673	66.7162	169.05	192.198	282.925	2503.21	732.849	2152.76	1935.28
frm-2	T04C9.6	WBGene00001489	0	0	0	82.7777	0	0	0	0	0	0	0	0	0	0	10.9859	0	0	9.96126	0	0	5.48718	5.42635	20.2422	0	18.9556	0	0	0	0	0	0	0	0	0	0	8.06791	0	0	0	0	0	87.5901	0	0	0	0	0
frm-3	H05G16.1	WBGene00001490	0	28.0066	2.55623	0	8.11766	80.1486	2.45736	18.133	48.6016	2.75349	26.6141	4.37592	3.80063	0	14.8981	65.2073	1.47331	5.20595	0	0	0	0	0	13.0621	60.6797	28.5579	20.9086	44.114	34.4845	46.4604	66.9385	41.3185	5.49286	31.7015	5.33939	12.765	0	0	1.93051	38.8395	77.5418	0	46.3088	53.8216	21.1403	76.0638	52.5436
frm-4	C24A11.8	WBGene00001491	75.0107	17.5203	18.8524	25.6382	43.2714	17.2871	27.4318	118.656	84.4788	11.4902	92.1364	22.6219	36.9286	0	43.3942	38.8123	24.5898	93.0004	114.817	8.98169	24.5206	21.2505	15.7316	26.9259	15.4842	21.7507	56.6193	24.8257	39.2056	92.9287	45.7431	33.4763	11.6487	63.5691	41.2295	12.37	18.001	11.2611	41.6779	541.622	26.9691	48.754	69.769	68.3206	61.608	77.2328	110.19
frm-7	C51F7.1	WBGene00001493	0	0	0	0	0	0	0	0	0	0	0	0.419019	0	0	0	0	0	0	0	1.91143	1.67688	4.94032	1.03517	0	0	0	0	0	0	0	0	0	0	0	0	0	0	0	0	0	0	8.11318	0	0	0	0	0
frm-8	H09G03.2	WBGene00001494	179.005	94.3279	129.148	0	0	0	34.0482	272.106	0	74.7608	142.357	72.2786	44.6625	78.0019	29.2838	62.758	0	175.331	13.082	0	43.5042	21.7987	44.7913	22.8807	69.8138	32.6494	108.613	84.047	194.892	76.3284	101.524	66.6343	14.0239	158.224	183.872	12.7873	80.8061	107.608	0	0	293.988	172.286	29.3148	303.898	159.713	406.209	403.533
F31B12.3	F31B12.3	WBGene00001495	21.4905	0	0	0	4.43178	0	6.10372	49.0423	0	0	0	0	0	0	16.8922	0	0	7.45999	9.37642	0	0	0	0	13.1458	34.2677	0	0	0	0	0	0	0	0	0	3.40623	0	0	0	8.45731	9.42551	0	0	0	0	0	0	0
frm-10	F25H9.5	WBGene00001496	229.273	102.07	536.801	231.729	314.611	573.363	217.064	169.145	558.518	291.144	375.086	147.976	237.833	384.524	653.31	298.955	227.64	272.874	130.54	697.309	487.523	401.857	638.162	434.878	236.093	609.523	318.66	305.039	114.024	832.549	1224.28	487.539	157.733	486.639	355.975	235.344	312.3	274.718	170.865	247.292	181.296	237.826	200.607	239.725	319.509	248.317	282.628
fars-1	T08B2.9	WBGene00001497	0	15.2984	7.41305	5.90419	8.24322	8.29472	0	10.2665	37.7458	0	21.4149	16.3561	18.8763	0	2.42678	24.3678	0	20.9161	7.44821	0	0	6.02217	4.0498	9.13318	31.0925	15.6188	42.3575	15.5999	11.6611	31.8602	0	14.7654	2.82647	22.0128	19.5944	10.8921	0	16.9855	18.1165	9.23269	7.40572	75.7741	21.9485	34.8193	0	46.1245	37.9807
fars-3	F22B5.9	WBGene00001498	0	13.0315	8.94898	4.68874	21.7431	0	19.4217	16.8695	24.653	10.7337	14.0457	13.5265	18.7204	0	0	33.7723	0	0	10.8108	0	5.53758	2.56338	0	11.4573	18.8015	39.6787	19.9905	22.2067	23.4964	27.04	48.5518	23.2592	15.6889	36.6237	24.1706	12.0515	9.44327	5.95194	4.9537	0	0	87.078	20.2629	33.5466	32.7189	29.5643	21.0798
fsn-1	C26E6.5	WBGene00001499	33.4332	82.7426	68.5476	34.2314	21.5672	52.6821	24.8824	21.5458	71.8324	31.4233	34.2079	37.3762	60.6391	0	97.66	114.052	60.6512	63.6189	44.515	36.449	64.8674	44.3643	34.1812	131.703	73.8138	71.5202	159.372	64.8399	79.9014	121.507	55.7754	125.892	46.2309	76.9465	37.693	39.2585	45.2685	63.6438	43.2796	28.9548	69.0334	59.8953	32.724	65.714	0	49.0056	45.5445
ftn-2	D1037.3	WBGene00001501	1.12039	0	12.7738	0	0	0	0	27.5459	4.41898	2.68556	0	0.868883	0	0	0	0	0	0	12.9761	1.31368	0	0.702881	3.619	0	4.03524	1.10068	0	2.66586	2.4144	0	4.00879	2.4236	0	13.8956	0	0	3.65882	4.8071	24.4532	0	0	3.72036	3.02934	2.30396	0	0.787745	0.517867
ftt-2	F52D10.3	WBGene00001502	1052.24	1556.86	393.278	359.871	350.907	437.272	644.49	1659.93	758.747	469.541	1262.37	1147.06	1027.33	569.655	959.292	1484.62	780.577	1037.2	957.458	481.707	653.797	374.719	769.627	539.426	676.957	776.885	1649.88	553.661	943.547	2626.32	814.221	794.081	351.875	740.328	1050.37	399.804	811.312	564.91	637.91	990.941	1230.83	587.439	1495.21	2454.47	3059.66	2958.78	2945.39
fum-1	H14A12.2	WBGene00001503	159.901	97.95	136.201	90.2086	90.8323	66.5885	107.52	73.9121	113.068	162.06	114.591	21.1059	52.456	0	198.532	135.723	212.439	190.179	79.011	107.467	101.383	56.1434	76.1047	182.661	169.322	45.5059	169.242	76.4032	85.8349	88.3133	92.9491	126.344	69.4432	154.581	89.1043	61.224	138.684	208.773	201.553	156.105	42.928	148.241	135.784	126.277	76.6699	93.2003	92.7992
fut-1	K08F8.3	WBGene00001505	0	0	42.2248	91.5326	11.4021	0	0	0	0	0	0	0	34.0056	0	10.8199	0	7.59137	89.884	28.2631	5.96374	13.3254	72.8205	23.3888	0	0	0	0	0	0	0	0	0	0	0	31.5999	14.0381	0	37.7937	0	0	0	0	0	0	0	0	0
fut-8	C10F3.6	WBGene00001508	7.96515	13.3355	12.942	9.13791	5.99079	0	13.3972	6.38857	0	3.28408	16.5644	5.18116	5.24893	0	15.0778	6.54923	113.396	137.2	27.9888	10.4711	0	5.91307	15.5303	4.83413	42.3924	0	7.91378	36.1597	5.09101	0	5.21983	6.41255	0	56.9466	7.28579	15.7105	7.00036	0	35.6021	18.2114	12.5252	19.0525	15.8603	37.6964	58.7902	35.0363	38.5386
fzo-1	ZK1248.14	WBGene00001509	10.5618	9.47469	5.28209	7.35582	0	13.4735	8.64064	9.30328	5.3007	33.8893	21.5338	22.4894	30.612	59.7406	6.8992	41.0216	7.0151	6.72474	8.82738	0	0	4.92524	23.451	4.97489	39.2495	14.7887	24.7533	24.846	11.3652	23.7952	15.4658	17.3975	4.45637	6.7437	22.6938	6.52585	0	0	5.78449	33.4189	9.52435	17.4136	31.7983	55.3575	45.501	46.6508	46.6636
fzr-1	ZK1307.6	WBGene00001510	17.3042	27.0379	25.6133	19.135	74.403	13.5424	25.047	34.3873	4.18552	11.7679	40.6731	23.6796	34.4179	0	41.125	75.2251	50.7745	24.2784	30.1747	11.4886	23.3224	15.6878	14.1332	26.713	76.3917	31.3681	118.917	24.9445	48.0367	69.6404	20.8585	43.1806	20.3865	19.338	31.9965	18.5543	13.3093	27.535	14.3472	4.43716	32.4995	16.4196	34.625	91.3829	27.4761	86.4459	38.128
gab-1	ZC482.1	WBGene00001512	0	0	0	0	0	0	0	0	0	0	308.168	0	92.0443	0	0	41.4161	0	0	0	0	0	0	0	0	174.048	0	0	67.585	32.5118	0	0	0	0	0	451.404	0	0	0	0	0	52.3911	0	0	269.737	467.104	337.189	225.549
gad-1	T05H4.14	WBGene00001513	16.1056	15.869	3.61025	7.36273	12.4076	0	7.44603	3.19047	19.5071	10.0223	25.6624	25.1767	13.546	0	0	27.1876	4.25257	8.66449	12.5764	11.1506	28.8227	9.44566	9.12446	24.2074	11.5221	5.46008	13.9029	19.9111	109.173	7.9529	2.51128	20.6323	8.0095	6.26904	20.5786	4.29979	0	9.16701	32.4211	0	8.85357	16.6548	20.84	27.1971	0	26.0307	24.3901
gap-1	T24C12.2	WBGene00001515	4.16251	0	0	0	0	0	0	0	4.96257	0.419131	2.37342	0	0	0	0	0	0	0	0	1.25213	0	0	0	0.446625	0	0	0	0	5.32336	4.2102	1.29485	0	0	0.877262	0	0	0	0	0	12.7669	3.89682	6.53978	27.6866	0	0	0	0
gap-2	ZK899.8	WBGene00001516	0	15.9318	7.24452	22.7437	0	28.9386	0	0	0	0	0	3.15763	6.87527	0	9.43165	10.1808	0	0	0	3.99581	6.86393	1.91943	11.0238	0	139.053	72.8997	54.4699	0	26.5746	13.9733	23.6493	21.9476	12.2485	11.3429	37.2876	0	0	0	0	0	0	33.2424	23.5346	0	0	44.6928	58.4576
gar-1	C15B12.5	WBGene00001517	19.6823	0	0	0	125.312	0	0	0	107.365	0	0	0	0	0	38.2589	25.8636	157.253	50.3084	0	4.74842	0	19.934	8.30783	22.7306	0	0	0	53.7352	0	10.0854	0	0	25.1555	0	0	14.6336	0	51.7478	35.9473	13.2875	0	0	109.534	16.0544	0	178.299	127.627
gar-2	F47D12.1	WBGene00001518	175.976	0	0	0	0	0	842.744	65.4906	0	48.6479	229.744	0	0	0	0	91.4655	0	0	0	31.1189	0	0	36.7202	18.4555	382.628	41.2292	380.855	133.352	434.165	0	32.0028	72.2036	0	0	0	0	0	0	0	36.2833	0	0	99.155	743.741	323.46	612.601	260.601
gar-3	Y40H4A.1	WBGene00001519	0	0	0	0	0	0	0	0	0	0	0	0	0	0	0	57.6654	0	0	0	0	0	0	0	97.2364	0	0	0	0	0	0	0	0	0	0	7.64542	0	0	0	0	0	24.9121	0	43.5769	56.2415	0	30.2307	0
gas-1	K09A9.5	WBGene00001520	26.0045	25.3822	15.9044	10.6875	13.9671	0	24.0891	25.0743	17.8883	12.7721	45.899	23.738	42.6141	0	7.07678	50.201	14.3537	8.44331	25.3549	21.7342	7.80658	9.93224	29.6618	56.4307	19.0571	13.4217	36.6043	39.5739	28.9488	20.6664	6.94453	19.3266	11.2417	31.0506	14.2458	22.7327	0	41.4139	25.0292	43.6823	11.7322	33.5757	60.5216	115.456	46.2972	101.316	72.2251
gbh-1	D2089.5	WBGene00001522	0	0	14.0274	4.60759	0	0	0	4.05666	0	0	6.41587	0	0	0	4.10936	0	0	0	0	0	0	0	21.0782	3.85837	0	0	0	0	0	0	0	0	0	0	37.0131	26.9565	0	0	0	0	54.179	3.50385	0	17.9723	0	23.8232	7.5015
gbh-2	M05D6.7	WBGene00001523	26.5612	0	8.70142	5.07693	0	17.077	7.4346	18.4816	35.5929	14.3489	37.4741	4.18858	5.16032	0	33.2949	0	0	4.59666	13.827	5.77899	0	13.8376	5.79101	0	53.5178	19.6187	0	25.3357	69.0914	137.246	6.34945	10.779	9.25034	2.81853	4.17188	8.66026	35.0818	7.74071	0	13.3423	59.5604	0	6.6761	6.12122	0	11.485	52.0776
gck-1	T19A5.2	WBGene00001526	0	18.3371	5.25799	4.34505	21.9923	14.646	5.11648	4.073	74.8232	2.27603	6.88588	1.4481	0	0	7.58816	14.9806	1.70442	30.7827	5.20511	0	1.9323	6.81367	7.96192	11.8256	13.3921	9.51455	43.1978	14.8836	34.9948	42.1326	8.55785	9.21414	0.855964	1.69383	0	7.05834	0	0	3.31329	2.16377	5.89378	22.3186	6.486	8.16719	0	19.1133	5.22242
gcs-1	F37B12.2	WBGene00001527	0	16.0585	30.8454	12.7653	26.2858	6.0757	7.99109	14.5105	23.3802	9.19068	7.54786	29.1048	10.716	0	4.8674	16.9958	7.55629	66.0748	40.8959	36.2124	13.0453	18.3686	21.22	17.5352	5.71906	4.08743	17.6806	15.8679	22.1099	7.77227	0	11.9027	4.511	23.4008	89.3774	10.1061	11.1576	24.1208	20.9112	0	7.76881	7.90718	29.756	21.6433	0	42.6301	24.9289
gcy-1	AH6.1	WBGene00001528	0	0	0	0	0	0	0	0	0	0	0	11.0287	0	0	0	0	0	49.0804	0	0	0	0	0	0	0	0	0	0	0	0	0	0	0	0	0	0	0	0	0	0	0	0	0	0	0	0	0
gcy-3	R134.1	WBGene00001530	0	0	0	0	0	0	0	0	0	0	0	0	0	0	0	0	0	398.448	0	0	0	0	0	0	0	0	0	0	0	0	0	0	0	0	0	0	0	0	0	0	0	0	0	0	0	0	0
gcy-4	ZK970.5	WBGene00001531	0	0	0	0	0	0	0	0	0	0	0	0	0	0	0	0	0	118.328	0	173.483	0	0	0	0	0	0	0	0	0	0	0	0	0	0	0	0	0	0	0	0	0	0	0	0	0	0	0
gcy-5	ZK970.6	WBGene00001532	0	0	0	0	0	0	0	0	0	0	0	0	0	0	0	0	0	168.773	0	0	0	0	0	0	0	0	0	0	0	0	0	0	0	0	0	0	0	0	0	0	0	0	0	0	0	0	0
gcy-6	B0024.6	WBGene00001533	0	0	0	0	0	0	0	0	0	0	0	0	0	0	0	0	821.94	0	0	0	0	0	0	0	0	0	0	0	0	0	0	0	0	0	0	0	0	0	0	0	0	0	0	0	0	0	0
gcy-7	F52E1.4	WBGene00001534	0	0	0	0	0	0	0	0	0	0	0	0	0	0	0	0	895.6	0	0	0	0	0	0	0	0	0	0	0	0	0	0	0	0	0	0	0	0	0	0	0	0	0	0	0	0	0	0
gcy-8	C49H3.1	WBGene00001535	0	0	0	0	2267.84	0	0	0	0	0	0	0	0	0	0	0	0	0	0	0	0	0	0	0	0	0	0	0	0	0	0	0	0	0	0	0	0	0	0	0	0	0	0	0	0	0	0
gcy-9	ZK455.2	WBGene00001536	0	0	0	0	42.2066	0	0	0	0	0	0	0	0	0	0	0	121.832	23.7209	0	0	48.4652	0	0	0	0	0	0	0	0	0	0	0	0	0	0	0	0	108.532	43.742	1032.25	0	0	0	0	0	0	0
gcy-11	C30G4.3	WBGene00001537	0	0	0	0	0	0	0	0	0	0	0	0	0	0	0	0	0	0	9948.44	0	0	0	0	0	0	0	0	0	0	0	0	0	0	0	0	0	0	0	0	0	0	0	0	0	0	0	0
gcy-12	F08B1.2	WBGene00001538	52.6812	39.5083	10.6286	0	0	62.0583	0	31.6654	23.4979	4.55004	23.4634	7.18241	105.344	0	10.8118	198.077	0	0	18.5639	39.5244	38.3589	53.2608	9.46494	0	25.0124	0	54.5794	0	62.4017	24.0976	23.3179	65.4996	0	3.28245	30.537	4.4401	16.0097	12.0325	6.41406	19.6288	164.22	0	0	267.858	135.648	193.268	131.15
gcy-13	F23H12.6	WBGene00001539	0	0	0	0	0	0	0	0	0	0.480933	0	0	0	0	0	0	0	113.478	0	0	0	0	0	0	0	0	0	0	0	0	0	0	0	0	0	0	0	0	0	0	0	20.8553	0	0	0	0	0
gcy-14	ZC412.2	WBGene00001540	0	0	0	0	0	0	0	0	0	0	0	0	0	0	0	0	3113.07	0	0	0	0	0	0	0	0	0	0	0	0	0	0	0	0	0	0	0	0	0	0	0	0	0	0	0	0	0	0
gcy-15	ZC239.7	WBGene00001541	0	0	0	0	0	0	0	0	0	0	0	0	0	0	0	0	0	0	434.849	0	0	0	0	0	0	0	0	0	0	0	0	0	0	0	0	0	0	0	0	0	0	0	0	0	0	0	0
gcy-17	W03F11.2	WBGene00001542	0	0	0	0	0	0	0	0	0	0	0	0	0	0	0	0	895.965	0	0	0	0	0	0	0	0	0	0	0	0	0	0	0	0	0	0	0	0	0	0	0	0	0	0	0	0	0	0
gcy-18	ZK896.8	WBGene00001543	0	0	0	0	2522.76	0	0	0	0	0	0	0	0	0	0	0	0	0	0	0	0	0	49.0654	0	0	0	0	0	0	0	0	0	0	0	0	0	0	0	0	0	0	0	0	0	0	0	0
gcy-19	C17F4.6	WBGene00001544	0	0	0	0	0	0	0	0	0	0	0	0	0	0	0	0	69.5716	1292.4	0	0	0	0	0	0	0	0	0	0	0	0	0	0	0	0	0	0	0	0	0	0	0	0	0	0	0	0	20.404
gcy-20	F21H7.9	WBGene00001545	0	0	0	0	0	0	0	0	0	0	0	0	0	0	0	0	588.945	0	0	0	0	0	0	0	0	0	0	0	0	0	0	0	0	0	0	0	0	0	14.0725	0	0	0	0	0	0	0	0
gcy-21	F22E5.3	WBGene00001546	0	0	0	0	0	0	0	0	0	0	0	0	0	0	0	0	0	0	2232.91	0	0	0	0	0	0	0	0	0	0	0	0	0	0	0	0	0	0	0	0	0	0	0	0	0	0	0	0
gcy-22	T03D8.5	WBGene00001547	0	0	0	0	0	0	0	0	0	0	0	0	0	0	0	0	0	915.917	0	0	0	0	0	0	0	0	0	0	0	0	0	0	0	0	0	0	0	0	0	0	0	15.9971	0	0	0	0	0
gcy-23	T26C12.4	WBGene00001548	0	0	0	0	1340.64	0	0	0	0	0	0	0	0	0	0	0	0	0	0	0	0	0	0	0	0	0	0	0	0	0	0	0	0	0	0	0	0	0	0	0	0	0	0	0	0	0	0
gcy-25	Y105C5B.2	WBGene00001549	0	0	0	4.59976	0	0	0	0	0	0	0	0	0	0	115.216	0	0	0	0	0	0	0	0	0	0	0	0	0	0	0	0	0	0	0	0	0	0	0	0	0	0	0	0	0	0	0	0
gcy-27	C06A12.4	WBGene00001550	0	0	0	0	0	0	0	0	0	0	0	0	0	0	0	0	0	0	0	0	63.7981	113.764	70.0547	0	0	0	0	0	0	0	0	0	0	0	0	0	0	0	0	0	0	0	0	0	0	0	0
gcy-31	T07D1.1	WBGene00001551	0	0	0	4.01911	0	0	0	0	0	0	0	0	4.72769	0	0	0	0	0	6.33152	0	0	0	0	0	0	0	0	0	0	0	0	0	0	0	3.88199	0	0	0	0	355.83	0	0	0	0	0	0	0
gcy-32	C06B3.8	WBGene00001552	0	0	0	0	0	0	0	0	0	0	0	0	0	0	2371.17	0	0	0	0	0	67.351	0	0	0	0	0	0	0	0	0	0	0	17.5842	0	0	0	0	0	0	0	0	0	0	0	0	0	0
gcy-33	F57F5.2	WBGene00001553	0	0	0	0	0	0	0	1332.3	0	26.878	0	0	0	0	30269.3	0	0	0	0	0	0	0	0	0	0	0	0	0	0	0	0	0	0	0	0	0	0	0	0	4365.41	3469.98	0	0	0	0	0	0
gcy-34	M04G12.3	WBGene00001554	0	0	0	0	0	0	0	0	0	0	0	0	0	0	576.386	0	0	0	0	0	0	0	0	0	0	0	0	46.4287	0	0	0	0	0	0	0	0	0	0	0	0	0	0	0	0	0	0	0
gcy-35	T04D3.4	WBGene00001555	0	0	0	0	0	0	0	0	0	0	0	0	0	1727.56	1283.2	0	0	0	0	0	0	0	0	0	0	0	0	0	0	0	0	0	0	0	597.344	0	0	0	0	0	659.041	0	0	0	0	0	0
gcy-36	C46E1.2	WBGene00001556	0	0	0	0	0	0	0	0	0	0	0	0	0	0	3062.21	0	0	0	0	0	0	0	0	0	0	0	0	0	0	0	0	0	0	0	0	0	0	0	0	0	0	0	0	0	0	0	0
gcy-37	C54E4.3	WBGene00001557	0	0	0	0	0	0	0	0	0	0	0	0	0	0	5407.41	0	0	0	0	0	0	0	0	0	0	0	0	0	0	0	0	0	0	0	315.024	0	0	0	0	0	0	0	0	0	0	0	0
gdi-1	Y57G11C.10	WBGene00001558	388.502	330.544	214.448	221.832	275.168	172.313	250.839	286.843	378.983	263.574	370.176	506.278	418.619	377.586	450.889	463.636	232.048	509.926	383.353	344.322	290.509	234.694	300.002	330.139	649.906	510.655	934.7	242.952	925.556	986.359	926.22	947.289	474.249	481.015	417.47	271.831	279.317	312.888	364.377	231.162	575.635	1053.44	362.399	882.077	624.584	876.697	592.846
gei-1	F45H7.2	WBGene00001559	0	0	0	0	0	0	0	0	0	0	19.4724	0.419019	0	0	0	0	0	0	2.81866	0	0	0	0	0	0	0	0	0	0	7.14698	0	0	0	21.4958	0	0	0	0	0	0	0	0	0	0	0	0	0
gei-3	T22H6.6	WBGene00001560	65.2874	0	15.0044	19.2784	993.225	0	0	0	0	0	0	5.69449	79.4334	292.225	61.8996	256.217	33.3586	123.552	45.1086	0	0	0	82.2885	0	16.4866	12.0365	146.647	0	0	0	13.661	0	0	0	85.4923	0	0	440.885	172.088	179.873	0	18.3623	125.58	394.543	138.765	220.4	158.786
gei-4	W07B3.2	WBGene00001561	195.039	116.592	93.3281	98.8811	71.0715	60.4665	70.6129	189.127	98.2437	119.972	220.452	201.794	109.187	314.591	172.323	128.428	107.602	92.8031	140.032	60.1819	120.533	83.3688	61.4237	123.431	110.83	90.0307	179.9	91.8604	102.637	197.184	163.106	101.867	92.7134	174.459	120.107	69.8123	58.15	117.075	163.836	98.4652	134.177	69.2061	145.379	205.378	197.232	217.335	176.423
lin-66	B0513.1	WBGene00001562	20.5752	35.6838	14.7446	21.883	8.46425	25.0142	15.2815	14.4524	0	9.88223	38.0599	40.0059	33.44	0	71.5259	137.612	23.5893	24.0631	27.2893	32.3974	11.8872	41.9237	14.6427	27.8966	25.9048	20.3102	44.0635	63.4915	61.0891	67.1278	41.268	17.7487	11.5995	29.9064	83.492	20.7568	80.9066	32.2315	7.26889	15.4568	19.1213	23.388	64.5126	184.384	66.0433	113.15	67.6743
gei-6	C05C8.4	WBGene00001563	26.852	47.3702	12.1148	13.7683	6.5537	12.3222	14.6037	8.32384	11.2677	8.25925	41.3223	21.6713	40.4986	0	22.0126	97.1039	55.5395	9.09287	17.9754	5.95276	27.1423	12.5672	18.1128	24.336	49.3415	34.8205	40.8343	42.0053	10.833	34.2257	22.2441	36.009	11.5378	25.5614	13.9847	11.412	0	5.12952	11.0007	4.21664	21.475	29.4378	37.0417	111.597	254.971	88.5803	68.6072
gei-8	C14B9.6	WBGene00001565	18.7958	36.7383	27.9059	45.1046	21.2764	0	4.19101	158.02	145.402	20.8266	18.8036	21.8102	65.0913	0	33.3222	46.0242	0	23.1496	47.1148	102.469	31.7977	108.899	17.6917	6.56002	12.6527	28.11	103.651	7.31334	46.0731	44.5142	9.00879	25.6835	4.15122	6.0509	31.54	49.8131	64.5898	34.5988	15.9834	29.4102	16.5601	18.9713	31.7358	72.6089	129.87	48.447	13.5675
acdh-13	C28C12.9	WBGene00001566	0	7.41842	2.41555	0	0	0	3.46676	0	12.5494	18.7153	6.58919	1.34698	4.8829	0	1.99051	26.4164	20.2711	3.66432	2.28159	0	24.7155	1.37973	0	0	14.5128	8.38246	0	19.6565	0	0.922603	0.363268	3.97936	0.585008	7.66106	9.75245	4.77914	0	3.0837	3.00226	7.98759	0	19.1352	2.23162	11.5886	0	21.1276	8.06793
snpc-4	F32H2.1	WBGene00001568	0	8.35537	9.25999	0	0	0	10.962	0	0	5.17933	11.6405	4.44262	3.59545	0	0	27.1767	0	0	7.59282	0	11.1212	0	0	24.1388	18.6453	25.4606	36.8572	14.3034	9.57433	6.5025	0	24.6605	6.43905	19.2222	7.09994	0	0	15.0827	14.6313	0	8.52075	34.9829	22.3506	36.5898	18.8392	53.9352	46.4638
meg-3	F52D2.4	WBGene00001569	0	0	0	0	0	0	0	0	0	0	0	0	0	0	0	0	0	0	0	0	0	0	0	0	4.55257	0	0	0	0	9.83708	0	0	0	1.32822	0	0	0	0	0	0	0	0.941135	0	0	0	1.94795	0
gei-13	F58A4.11	WBGene00001570	0	0	0	0	0	0	0	0	0	0	0	0	0	0	0	0	0	0	0	0	0	0	0	0	0	0	0	0	0	0	0	0	0	0	0	0	0	0	0	0	0	0	0	0	0	0	0
gei-14	K01C8.5	WBGene00001571	0	0	21.0187	0	0	0	0	0	85.8267	0	0	0	0	0	9.54331	0	0	0	1.35144	0	0	0	0	0	0	0	4.34097	4.09316	0	0	0.6121	1.65115	0	4.64143	0	0	0	0	0	2.64572	0	0	0	0	0	8.65686	3.30181
gei-17	W10D5.3	WBGene00001574	74.2001	196.082	66.5262	48.3612	63.1786	174.767	64.9594	53.2116	137.998	72.4934	125.818	124.038	54.2454	191.042	99.4176	138.438	93.3441	174.356	62.0106	71.2339	42.1585	87.3821	125.289	182.041	122.464	82.8452	89.0558	88.4416	159.187	196.542	123.122	153.869	43.5027	111.61	43.9939	54.2633	157.929	97.1042	181.096	53.8567	52.4526	44.0257	70.1682	156.231	18.8392	130.969	148.438
gei-18	Y37A1B.15	WBGene00001575	0	0	0	0	0	0	0	0	0	0	0	30.3181	2.95085	0	2.42507	0	0	0	0	0	0	0	0	0	0	0	0	0	0	0	4.16896	0	0	0	8.18261	0	0	0	96.09	0	0	0	0	0	0	0	0
gem-4	T12A7.1	WBGene00001577	0	0	0	24.9401	0	0	87.8153	0	0	0	0	0	0	0	0	0	0	0	42.1593	0	0	50.9398	0	0	0	0	0	0	43.6143	361.566	0	0	0	0	0	0	0	0	0	0	0	0	0	271.499	0	41.1217	270.234
gex-2	F56A11.1	WBGene00001579	25.2897	33.2518	19.3697	10.8265	0	13.2425	16.4928	21.6207	37.0487	9.70765	27.4604	43.6873	20.829	0	16.1031	45.7701	11.5726	26.8826	21.0654	5.59447	22.5341	18.7471	19.3568	98.6321	61.4442	15.3229	60.6357	47.0255	14.1459	72.1059	31.8468	52.8907	19.8982	135.31	64.5867	27.1948	9.73846	4.99882	28.6828	29.7103	50.4657	35.0044	57.7759	43.249	44.2541	62.889	46.5519
gex-3	F28D1.10	WBGene00001580	8.24555	9.2698	2.81993	4.25469	0	11.3994	30.286	3.02119	14.3794	8.37196	23.3643	14.6702	3.98215	106.641	4.10936	45.7235	2.16854	5.40984	4.44112	5.57187	3.16759	4.83112	7.39022	15.0201	46.5747	56.0381	38.222	16.6856	17.5813	24.7457	5.34401	17.3108	4.23331	8.08632	4.02479	2.96392	13.0062	1.75975	0	6.76038	2.44256	20.8975	11.2689	33.9035	228.628	30.5428	16.4776
gfi-2	K02A11.1	WBGene00001582	52.606	47.1355	15.8075	29.8257	719.879	93.0372	25.3812	24.6916	268.983	90.6654	38.593	12.3391	0	0	79.9836	0	0	193.577	38.8678	11.7537	19.9829	33.1221	12.8407	169.043	53.0344	0	0	46.9163	72.4788	48.1097	163.899	0	9.10294	61.1539	8.78149	13.6954	40.6329	0	37.8597	28.6082	69.5098	32.5376	69.2181	38.2599	0	63.3991	37.0212
gfi-3	M163.4	WBGene00001583	0	2.14635	2.92788	0	0	0	0	0	13.4543	0	5.13878	2.06482	2.21808	0	0	9.04577	40.7031	0	2.08809	1.45993	0	2.97277	1.18095	4.10276	13.1976	2.64541	7.58579	2.84864	8.01215	0	0	4.09022	0.406737	2.83702	5.91249	0.825199	0	0	1.75609	4.7612	1.47565	4.91218	0.912428	14.5052	0	6.49273	6.51651
nrde-4	F45E4.10	WBGene00001584	0	0	0	0	0	0	0	0	19.9116	1.38344	18.6319	1.63169	0	633.952	0	13.6645	0	0	6.19731	0	0	3.41683	0	0	0	0	0	0	4.56478	0	0	0	0	0	6.94789	0	0	0	7.82512	0	0	4.53048	0	15.1232	0	15.2367	10.8727
gfl-1	M04B2.3	WBGene00001585	11.6538	21.7365	2.48565	1.6786	0	0	1.79625	1.92709	5.28968	1.65206	14.0552	7.61331	4.41521	0	23.2103	11.08	5.61116	1.37015	10.1389	16.2956	6.18386	1.62894	1.07134	18.0769	4.62813	1.38743	5.29293	13.0528	0	3.72255	3.41022	4.04556	1.26806	26.8936	7.97088	5.45931	0	8.17301	0	0	21.1641	5.19125	10.1962	33.1139	32.7189	26.3572	18.7178
ggr-1	C09G5.1	WBGene00001586	340.947	0	0	0	0	0	392.754	11.013	0	0	0	0	0	0	0	0	0	0	0	0	0	0	0	0	0	0	0	55.693	0	0	19.4717	0	0	0	107.388	69.3162	0	0	0	0	430.01	0	0	254.178	350.134	492.302	353.13
ggr-2	C45B2.4	WBGene00001587	0	450.744	0	0	0	0	0	0	0	0	0	0	0	0	0	0	0	0	0	0	0	0	0	0	0	0	29.934	193.801	0	0	17.555	0	0	0	0	12.3135	0	0	0	0	0	0	526.316	0	80.2489	0	0
ggr-3	F09C12.1	WBGene00001588	0	21.5396	23.5175	0	0	42.3498	20.1703	0	0	0	0	207.877	59.7722	0	10.5385	0	0	0	0	13.6177	17.9696	10.4322	0	0	58.0077	0	235.494	14.3635	0	0	173.842	0	0	0	16.1762	0	0	0	0	0	186.986	0	43.6759	0	0	0	0
gip-1	H04J21.3	WBGene00001589	10.0113	9.10526	9.74362	9.62659	3.94793	13.4141	9.09565	20.3159	8.96987	6.44657	16.5313	5.55893	9.44335	0	0	28.4447	2.55154	15.5906	8.32995	0	3.95742	5.58252	18.5119	11.099	17.8539	9.21879	27.9661	8.45222	4.13976	12.2794	8.83495	18.6346	34.0486	41.6677	2.26155	10.4369	18.3554	1.11648	5.29083	1.45023	0	37.7702	8.64091	11.3578	0	18.6968	21.4507
C45G3.3	C45G3.3	WBGene00001590	7.72416	23.6519	7.28437	20.9078	0	0	0	6.63355	0	0.480457	4.61285	5.66401	7.28733	0	3.50572	0	5.57586	0	3.88429	39.0984	2.85393	16.5878	0	21.7291	8.10809	8.28797	4.60682	21.0139	17.6346	25.188	6.68789	7.19409	3.08924	9.34977	4.2404	10.0135	0	6.76547	7.82206	1.45023	7.96303	30.3051	0	10.3056	0	5.88366	61.7704
glc-1	F11A5.10	WBGene00001591	0	0	0	0	0	0	0	0	0	0	0	0	0	0	0	0	0	0	0	0	0	0	0	0	0	0.753982	0	0	0	0	2.32598	0	0	0	0	40.7365	0	0	0	0	0	0	0	0	0	0	0
glc-2	F25F8.2	WBGene00001592	0	0	0	0	0	0	62.2753	8.421	0	0	12.4135	0	0	0	0	0	0	0	0	0	0	38.1223	0	0	0	0	0	0	0	0	0	0	0	0	0	0	0	0	0	0	108.263	0	0	0	0	0	0
glc-3	ZC317.3	WBGene00001593	0	35.8469	0	0	0	968.449	0	0	0	300.467	0	0	0	0	0	0	0	0	0	0	0	0	0	0	0	0	47.826	0	0	0	0	0	0	0	0	0	0	0	0	33.9296	115.716	70.9155	33.9076	0	0	0	0
glc-4	C27H5.8	WBGene00001594	99.9456	15.5181	7.15525	3.57115	28.2649	157.099	18.838	84.1271	122.298	14.5054	30.7081	0	4.07999	0	14.6432	0	0	31.7444	14.4787	0	6.21514	25.0904	0	55.8156	274.971	92.3574	139.168	0	29.983	0	6.04417	60.3703	0	116.306	0	12.6222	0	79.4625	38.5508	27.7897	0	0	40.6394	0	0	0	0
gld-1	T23G11.3	WBGene00001595	0	0	0	0	0	0	0	0	0	0	0	0	0	0	0	0	0	0	0	0	0	0	0	0	0	0	0	0	0	0	0	0	0	0	0	0	0	0	0	0	0	0	0	0	0	8.20057	2.95485
gld-2	ZC308.1	WBGene00001596	0	0	0	0	0	0	0	0	0	0	0	0	0	190.026	0	0	0	0	0	0	0	147.362	0	0	0	0	0	0	0	0	0	0	0	0	0	0	0	0	0	0	0	16.466	0	0	228.628	0	4.42826
glh-1	T21G5.3	WBGene00001598	0	0	25.1904	0	0	0	0	0	71.6773	53.907	0	0	0	0	0	0	0	0	37.4148	0	0	0	0	0	0	0	34.8558	0	0	0	0	0	0	19.0995	0	0	0	0	0	0	0	19.5359	0	0	0	43.1285	25.6677
gln-1	C45B2.5	WBGene00001602	0	24.6768	11.5198	8.14118	113.294	5.82742	11.8204	3.33408	27.6988	2.99643	4.1301	1.86071	12.3002	59.7406	3.27389	23.7552	52.9024	28.8981	9.62084	47.3855	25.7491	5.04475	2.16783	2.18753	4.81937	0	17.7447	8.64061	2.90351	0	13.0028	8.58763	0	5.38104	0	3.18497	3.35619	14.7213	3.72174	0	10.5462	22.2554	12.6438	19.9747	0	24.8515	11.4159
gln-3	Y105C5B.28	WBGene00001604	0	0	274.686	0	0	0	0	0	0	0	0	0	0	0	7.23125	0	17.4823	10.0401	0	0	0	0	17.574	0	0	0	0	0	0	62.0295	0	0	0	0	0	0	59.2366	18.6683	0	0	0	0	0	0	0	0	0
gln-5	F26D10.10	WBGene00001606	9.25393	0	0	0.65858	0	0	2.29731	0	6.30248	0	8.83764	2.61802	7.76911	0	0	0	5.79502	0.719595	1.20176	1.03691	0	3.15567	3.48246	0	0	0	0.833894	3.80108	0	0	0	0	0	0.781622	19.3327	0	4.14135	2.07672	9.40761	3.36903	0	0	14.9971	10.5731	0	1.81471	13.3346
glp-1	F02A9.6	WBGene00001609	0	0	0	0	0	0	0	0	0	0	0	0	0	0	0	0	0	0	0	0	0	0	0	0	0	0	0	0	0	0	0	0	0	0	0	0	0	0	0	0	0	0	0	0	0	0	0
glr-1	C06E1.4	WBGene00001612	0	0	0	0	0	0	28.5982	0	0	0	0	0	0	0	0	0	0	0	0	0	0	0	0	32.5947	893.572	0	677.11	876.006	0	340.076	0	752.388	0	0	0	0	0	0	0	0	0	0	0	0	0	0	0
glr-2	B0280.12	WBGene00001613	0	0	0	0	0	106.302	81.7055	0	0	14.9568	25.5924	0	0	0	0	0	62.0516	0	0	0	0	0	0	0	1033.42	0	1655.17	434.935	0	803.003	0	0	0	0	0	0	0	0	0	0	0	0	0	0	0	0	0
glr-3	K10D3.1	WBGene00001614	0	0	0	0	0	0	0	0	0	0	0	0	0	0	0	0	0	0	0	0	0	0	0	0	0	0	0	0	0	0	0	0	0	0	0	0	0	0	0	0	0	0	0	0	0	0	0
glr-4	C06A8.9	WBGene00001615	0	0	15.6468	0	8.32788	0	0	8.89576	0	0	0	198.865	0	0	2.86134	120.453	5.55113	19.4515	0	0	13.7841	0	0	44.1623	183.537	85.8403	173.765	106.946	13.7133	0	54.6274	20.9343	72.3416	0	0	16.9469	64.2547	0	24.7493	11.1195	0	0	0	21.3636	252.897	37.8383	135.121
glr-5	ZC196.7	WBGene00001616	0	0	0	0	0	0	179.847	53.1313	0	0	0	299.984	0	0	15.8508	0	0	0	0	0	0	0	0	14.9924	400.476	88.5468	448.496	671.985	105.981	0	59.9706	0	141.963	220.793	0	21.9761	0	0	0	0	0	0	0	0	0	0	0
glr-6	F41B4.4	WBGene00001617	0	0	0	0	0	0	0	0	0	0	0	0	0	135.836	0	0	0	0	0	0	0	0	0	38.2871	0	0	0	0	0	0	0	0	0	0	0	0	0	0	0	0	0	0	0	0	0	0	27.7613
glr-7	C43H6.9	WBGene00001618	0	0	0	0	0	0	0	0	0	0	0	0	16.0643	0	0	0	0	0	0	0	0	0	0	0	0	0	0	0	0	0	0	0	0	0	0	0	0	0	0	0	0	0	0	0	0	0	0
glr-8	F22A3.3	WBGene00001619	0	0	0	12.917	0	0	0	0	0	0	0	0	14.0342	0	0	0	0	0	0	0	0	0	0	0	0	0	0	0	0	0	0	0	0	36.6009	12.3005	0	0	0	0	0	0	0	0	0	0	0	0
glt-1	C12D12.2	WBGene00001620	0	92.5989	0	0	0	0	0	0	0	31.4973	0	40.7923	0	0	0	0	0	0	0	0	0	0	0	0	0	0	0	0	185.962	0	54.8369	108.016	145.062	0	0	0	35.8069	0	0	0	78.2737	0	13.8984	0	0	0	0
glt-4	T22E5.2	WBGene00001622	27.0849	0	0	0	0	0	21.4321	15.7945	9.03003	0	0	0	10.334	0	58.539	0	0	0	0	0	0	5.69662	10.1791	43.8332	0	0	0	0	0	0	0.933996	0	0	0	17.6545	3.69713	0	0	0	8.6796	0	0	26.7584	0	0	0	0
glt-5	Y53C12A.2	WBGene00001623	0	0	0	0	0	0	0	0	0	0	0	0	0	0	0	0	0	0	0	0	0	0	0	0	0	0	0	0	0	0	0	0	0	0	0	0	0	0	0	0	0	0	0	0	0	0	0
glt-6	R05G6.6	WBGene00001624	0	0	0	0.243112	9.93226	0	0	0	0	0	0	0	0	0	0	0	0	0	0	2.06043	1.23158	0	0	0	0	0	0	0	0	0	0	0	0	0	0	0	0	0	0	0	0	0	0	0	0	0	0
glt-7	W03G1.1	WBGene00001625	0	0	0	0	124.755	0	0	0	0	0	0	0	0	0	0	0	3.50793	0	0	0	0	0	0	0	0	0	0	0	0	0	0	0	0	0	0	0	0	3.30536	0	0	0	0	0	0	0	0	0
gly-1	F44F4.6	WBGene00001626	0	0	0	41.96	0	0	0	0	0	0	0	24.3306	0	0	0	0	0	0	0	0	0	15.9555	0	0	0	0	0	0	0	0	0	0	0	0	0	0	0	0	0	0	0	0	0	0	0	0	0
gly-2	C55B7.2	WBGene00001627	28.3332	0	7.21415	0	0	3.69733	10.2303	7.86388	0	4.77917	51.5593	52.943	6.32074	0	0	28.953	0	37.2808	7.85467	32.4439	9.15839	10.8472	11.9652	10.1564	49.7493	23.9462	141.008	43.0897	23.2401	0	0	37.2121	4.13094	9.91443	0	1.917	0	0	13.4641	17.3131	0	0	0	121.478	0	127.139	67.6709
gly-3	ZK688.8	WBGene00001628	0	0	16.0754	0	16.2447	6.59648	0	0	0	17.0537	6.2822	6.83988	11.7356	0	20.0298	0	13.0898	0	12.3006	10.669	8.10944	5.97027	10.0912	8.19885	0	5.12315	66.6768	17.5381	0	19.1277	17.6017	9.24481	0	20.1784	11.6906	8.11547	0	20.8151	14.8974	7.59448	0	98.9847	0	22.2286	0	5.95112	12.7976
gly-4	Y116F11B.12	WBGene00001629	53.8726	0	11.4371	0	0	0	29.8525	0	40.4231	13.4391	24.5855	11.7013	10.4399	0	20.1195	41.4395	0	0	17.3744	0	9.08762	19.3282	0	26.3986	87.794	13.7061	29.0089	30.9294	18.476	37.2342	29.7033	15.8155	7.80789	39.0051	46.8825	7.0214	0	22.8002	0	88.1186	28.6079	186.523	27.015	38.4779	0	34.6032	48.9126
gly-5	Y39E4B.12	WBGene00001630	4.8084	2.19745	6.20736	17.3733	2.6821	3.06283	2.40768	99.1433	0	6.39689	7.34353	1.32404	7.77918	0	0	33.4646	4.55066	4.87878	5.41742	18.5755	0	19.3892	30.6616	0	8.70223	3.33605	6.84922	11.3249	21.755	6.15649	2.50787	5.48304	1.14216	1.05561	3.86851	12.2055	14.1272	0	0	12.7725	10.2629	28.5288	51.3102	43.5885	0	18.5117	13.4813
gly-7	Y46H3A.6	WBGene00001632	0	11.9086	5.45984	0	0	0	0	7.38013	4.29547	6.82467	16.5623	5.34536	11.9353	0	0	16.8367	0	0	6.70007	0	0	0	2.63223	6.41558	2.62557	3.35039	10.7874	9.73857	6.42221	10.97	11.4666	4.65085	8.55286	17.5517	2.24413	3.07514	0	6.92637	0	0	7.57549	51.5962	8.82042	35.3208	0	34.0069	27.2627
gly-8	Y66A7A.6	WBGene00001633	0	0	0	0	0	0	0	0	0	0	0	0	0	0	3.8212	0	1.34046	0	0	0	0	0	0	0	0	0	0	0	17.091	0	0	0	0	0	0	0	0	0	4.59105	0	184.871	0	0	0	0	0	0
gly-10	Y45F10D.3	WBGene00001635	13.4926	0	2.69101	0	17.6417	4.83867	0	52.8115	4.69254	19.42	22.5425	19.0596	13.2277	0	7.02816	54.5213	0	10.9336	20.6238	6.37797	0	5.16061	7.82919	6.85905	19.8423	6.03335	28.3351	30.5596	20.1445	16.1084	26.8911	16.2725	5.70204	22.5898	11.5022	26.2572	0	14.4489	0	21.9489	9.3602	59.9521	11.2362	50.2939	0	46.0795	28.8004
gly-12	F48E3.1	WBGene00001637	0	349.16	17.9248	0	0	0	0	103.068	0	10.6016	0	212.67	498.529	0	66.114	0	0	0	49.0823	0	0	0	0	0	0	0	25.6013	94.551	180.486	32.069	317.994	233.64	43.4192	444.582	657.363	0	0	0	0	140.199	52.7127	183.556	0	0	0	0	35.2282
gly-13	B0416.6	WBGene00001638	0	0	8.67784	3.20946	0	0	1.03823	0	26.9497	0	2.58996	1.40721	4.14705	0	0	9.64876	0	1.50159	4.8364	1.05225	3.6473	15.0398	1.01716	0	0	0	8.39469	5.48328	0	4.06045	4.67953	0	0	5.68167	0	5.02008	0	0	0	4.59505	0.215597	16.3412	5.03069	5.75269	18.8392	6.09242	1.36799
gly-18	F22D6.11	WBGene00001643	0	0	0	0	0	0	0	0	0	0	0	34.4029	0	0	0	0	0	0	0	0	0	0	0	0	0	0	0	0	0	0	0	0	0	0	0	0	0	0	0	0	0	2.27142	0	0	0	0	0
gly-19	F22D6.12	WBGene00001644	0	0	0	0	0	0	0	0	0	0	0	8.75889	0	0	0	0	2.15126	0	0	0	0	0	0	0	0	0	0	0	0	0	0	0	0	0	0	105.684	0	0	0	0	0	0	0	0	0	0	0
gly-20	C03E10.4	WBGene00001645	0	0	3.45841	0	0	0	0	0	19.4909	47.5368	41.7428	0	35.5727	0	45.9355	12.7398	9.99834	72.0808	4.9509	0	0	0	0	12.7277	0	10.6863	37.9581	52.4347	43.697	30.9406	0	20.3271	5.25172	0	3.2327	6.73447	16.4212	0	0	50.1586	17.2447	111.532	23.2465	15.7258	0	17.255	8.76368
gna-1	B0024.12	WBGene00001646	6.11155	0	2.21938	3.0781	2.71601	2.13316	5.39229	1.5181	0	2.40896	9.35018	6.14676	3.75742	0	9.31571	34.7837	3.81025	7.32933	4.37882	1.54309	0	0.897378	4.09803	14.6064	14.5489	11.0802	8.44774	10.3442	1.62194	6.17488	1.41047	3.78613	4.38449	33.153	4.28862	5.24326	8.93876	0	1.21855	0	0	18.1181	9.3452	50.9076	0	24.8855	20.5845
gna-2	T23G11.2	WBGene00001647	0	0	0	0	0	0	0	0	0	1.40255	0	0	0	0	0	0	0	0	0	0	0	0	0	0	0	0	0	0	0	0	0	0	0	3.47837	0	0	0	0	0	0	0	0	0	0	0	0	0
goa-1	C26C6.2	WBGene00001648	390.288	493.522	110.77	103.78	153.223	186.767	268.964	173.958	194.507	116.594	339.044	271.34	283.898	463.431	224.375	619.53	127.511	273.85	130.333	128.323	118.8	97.0453	221.546	293.613	496.199	279.961	463.089	254.556	341.034	351.959	280.265	391.382	238.35	280.429	275.575	167.384	143.318	260.264	166.926	316.404	366.326	462.677	335.874	845.882	418.852	663.551	499.19
gob-1	H13N06.3	WBGene00001649	10.0654	37.0085	7.30462	42.147	15.3745	0	0.996771	6.78987	31.0866	2.47455	8.51977	12.6875	2.64869	273.22	8.00866	26.2956	20.7884	44.271	11.8162	8.91501	7.06837	9.90214	7.07696	19.665	2.43981	2.58834	0	8.89566	1.4921	15.7366	9.16915	3.73131	0	24.249	8.80771	6.73334	0	12.6598	15.187	9.66523	0	19.3284	6.50931	23.9359	0	28.6613	28.645
gon-1	F25H8.3	WBGene00001650	0	0	0	0	0	0	0	0	0	0	0	0	0	0	0	0	0	0	0	0	0	0	0	0	114.41	86.7943	0	0	340.337	0	43.028	57.5226	0	0	0	0	0	0	0	0	0	46.9322	0	0	0	0	0
gon-2	T01H8.5	WBGene00001651	0	0	0	6.50977	21.4045	0	0	8.89439	125.604	0	7.00881	0	0	0	8.36684	0	0	0	2.96411	4.63739	0	31.6045	2.90656	44.4222	0	0	0	0	259.329	0	0	93.6228	0	111.232	4.09763	19.039	0	3.12633	0	15.2798	351.938	4.80559	18.0849	0	0	0	0
gon-4	K04D7.5	WBGene00001653	22.7643	6.11266	8.96968	1.22064	75.141	0	0	3.27091	8.2615	2.50764	18.9545	2.62175	4.72885	0	1.99051	9.42761	14.4358	3.31651	7.30575	3.29894	37.1227	3.62081	20.0936	3.03647	3.62315	1.54755	16.883	12.7207	7.41614	6.58472	10.2396	15.0912	0.898584	6.42415	0	5.86803	10.144	14.6519	12.8425	20.2367	3.73804	7.28872	6.03666	22.315	23.531	18.7995	18.0228
gop-1	C34E10.3	WBGene00001660	3.0993	9.10327	6.07172	4.91018	2.98185	1.01136	1.01505	4.68294	2.61742	4.03929	7.23038	3.31131	3.41178	0	0	8.86526	2.58368	7.69391	10.0967	1.20535	2.07487	18.7006	3.01347	16.411	4.13395	0.524632	8.79551	12.0033	2.11615	1.46849	10.3524	7.99676	1.68035	1.45631	0	9.21989	6.72487	1.56199	6.7753	0	2.59529	6.34052	5.79992	19.9098	0	16.7092	15.9891
gop-2	C34E10.2	WBGene00001661	0	0	0	8.45956	1.3164	32.8475	9.31132	3.74678	41.7109	4.1698	2.61437	7.07059	6.01657	0	13.9054	5.5977	0	0	4.15202	0	0	1.75195	3.95513	18.865	10.3951	43.6812	0	22.2848	0	0	55.6705	15.6422	1.71905	48.3188	23.8914	4.42959	4.5057	6.17195	0	0	0	38.6535	9.05829	9.55013	0	5.92998	4.72575
gop-3	C34E10.1	WBGene00001662	55.3383	62.7338	37.4962	20.2532	121.507	8.06079	62.5492	19.3977	46.4926	29.6088	31.593	106.408	53.1694	0	81.0678	55.6137	44.1901	64.923	31.335	20.8339	26.779	17.6241	12.6386	29.5525	125.925	62.9087	60.8313	99.3824	26.4733	80.075	48.9493	91.0466	17.8803	42.1245	80.3718	79.493	47.3439	59.4411	111.741	14.4173	14.1861	83.3382	37.5272	66.3831	45.501	51.7821	60.2515
gpa-1	T19C4.6	WBGene00001663	0	0	10.3044	200.464	0	0	0	144.759	0	0	0	0	0	0	0	0	0	0	27.2572	205.955	47.0993	128.847	46.2506	0	0	0	0	0	0	0	0	0	0	0	0	57.057	0	0	0	0	0	0	0	0	0	0	0
gpa-2	F38E1.5	WBGene00001664	35.3134	0	192.047	120.925	0	0	14.2036	242.139	0	0	0	0	0	0	0	0	0	0	96.5417	86.0268	152.85	148.519	109.52	0	0	0	0	0	0	0	0	0	0	116.958	0	67.7529	66.7131	0	45.0245	0	0	0	0	0	0	0	0
gpa-3	E02C12.5	WBGene00001665	0	0	142.663	234.978	0	0	0	0	0	0	0	0	0	0	0	0	0	0	11.1378	221.78	114.727	147.646	347.611	55.8068	0	0	0	0	0	0	0	0	0	0	0	95.7522	262.886	103.258	160.74	0	0	0	0	0	0	0	0
gpa-4	T07A9.7	WBGene00001666	0	0	0	0	0	0	0	0	0	0	0	0	0	0	0	0	0	0	0	0	413.11	0	0	0	0	0	0	0	0	0	0	0	0	0	0	31.4007	0	0	0	0	0	0	0	0	0	0	0
gpa-6	F48C11.1	WBGene00001668	0	0	38.3267	23.0909	0	0	0	0	0	0	0	0	0	0	0	0	0	0	0	32.9081	0	0	11.2081	0	0	0	43.8254	0	0	0	0	0	0	0	0	91.0324	0	0	0	0	0	0	0	0	0	0	0
gpa-7	R10H10.5	WBGene00001669	101.446	27.579	23.2949	17.2622	0	135.538	48.0094	33.9182	253.057	40.8818	119.156	157.226	9.10604	0	0	61.81	139.071	87.4617	34.2386	103.767	28.1716	97.4138	35.9983	51.6183	48.5389	73.3622	145.901	63.9207	101.841	55.439	55.2537	52.9808	7.79303	91.6613	30.8661	24.0994	90.171	63.3856	74.1357	25.338	214.608	22.7339	66.1279	56.2292	29.4887	44.3084	52.2491
gpa-8	F56H9.3	WBGene00001670	0	0	0	42.5061	0	0	0	0	0	0	26.9803	0	0	0	0	0	0	0	3.92321	39.0641	0	174.037	15.0412	0	0	0	0	0	0	0	0	0	0	0	0	14.7977	0	0	0	0	0	0	0	0	0	0	0
gpa-9	F56H9.4	WBGene00001671	0	0	0	0	0	0	0	0	0	0	165.715	24.5941	0	0	0	0	0	0	0	0	0	117.176	8.95719	0	0	0	0	0	0	0	0	0	0	0	0	0	0	43.9449	0	0	0	0	0	0	0	0	0
gpa-10	C55H1.2	WBGene00001672	0	0	31.5683	31.4811	0	0	0	0	0	0	0	0	0	0	0	0	0	0	73.4521	0	44.3408	19.0104	19.7976	0	0	0	0	0	0	0	0	0	0	0	0	46.0882	0	0	0	0	0	84.4485	0	0	0	0	0
gpa-11	C16A11.1	WBGene00001673	0	0	3.65654	106.653	0	0	0	0	0	0	0	0	0	0	0	0	0	0	0	85.0473	0	50.095	46.087	0	0	0	0	0	0	0	0	0	0	0	0	0	0	0	0	6.74625	0	0	0	0	0	0	0
gpa-13	F18E2.5	WBGene00001675	0	0	46.5077	11.5964	0	0	0	0	0	0	0	0	0	0	0	0	0	0	0	84.1295	0	0	28.5971	0	0	0	0	0	0	0	0	0	0	0	0	124.909	86.9272	294.06	186.595	0	0	0	0	0	0	0	0
gpa-14	B0207.3	WBGene00001676	33.9392	0	0	30.8209	0	102.68	14.6198	0	70.4634	0	0	50.5442	0	0	0	0	5.28356	0	0	38.1537	244.466	262.101	41.7491	0	146.363	59.4864	0	0	80.5528	0	0	32.9094	32.142	0	0	11.753	0	0	0	0	18.0722	0	0	0	0	0	0
gpa-15	M04C7.1	WBGene00001677	0	0	90.5189	47.522	0	0	0	0	0	0	0	12.2125	0	0	0	0	0	0	0	22.109	39.379	41.5602	105.387	0	0	0	0	0	0	0	0	0	0	0	0	7.93656	0	0	0	21.4687	0	6.69883	0	0	0	3.90462	0
gpa-16	Y95B8A.5	WBGene00001678	0	0	0	0	0	0	0	0	0	0	0	0	2.08257	0	18.8474	9.03051	0	0	0	0	0	0	0	0	0	0	0	0	0	0	0	0	0	11.8724	12.9758	0	0	0	0	5.99329	7.1797	0	0	5.35546	0	3.86746	5.91245
gpb-1	F13D12.7	WBGene00001679	388.468	513.171	329.342	293.8	169.195	218.9	196.28	323.577	489.806	190.877	395.356	366.983	283.123	236.589	375.266	714.207	163.192	332.785	495.635	287.435	283.982	197.689	347.088	365.988	701.72	437.315	533.112	452.845	582.678	918.898	548.016	446.782	261.453	495.229	222.15	433.668	653.84	894.648	705.711	258.674	353.269	329.584	395.279	1079.88	652.757	829.939	559.82
gpb-2	F52A8.2	WBGene00001680	143.904	102.394	34.5637	30.6977	74.556	31.0657	82.4839	70.2641	146.917	21.1499	96.7647	24.7147	33.6664	414.389	79.5391	90.8591	65.9041	250.265	52.8395	11.9935	33.8307	51.5788	17.3374	103.689	78.8926	92.1613	41.7381	46.8861	39.1111	143.863	39.5976	95.8098	72.6308	53.8484	130.458	57.5398	47.5956	45.6604	72.5919	107.258	86.9745	66.1962	101.562	105.241	158.019	130.511	97.1729
gpc-1	K02A4.2	WBGene00001681	0	0	207.296	475.665	409.211	0	0	0	0	0	0	0	0	0	0	0	252.143	231.807	61.4841	768.116	736.685	495.276	102.392	0	0	0	0	0	0	0	0	0	0	0	0	841.63	1033.24	843.702	648.665	0	0	0	0	0	0	0	0
gpc-2	F08B6.2	WBGene00001682	866.827	1592.12	178.37	142.061	153.415	517.197	368.317	616.828	567.448	314.15	1611.97	704.054	860.592	1909.85	622.241	711.306	268.763	266.876	324.236	144.942	240.543	178.875	179.442	723.754	658.385	610.089	694.602	424.459	1200.9	1331.13	751.118	616.269	390.747	526.458	820.657	328.281	256.083	325.247	259.685	273.656	840.845	508.541	1432.25	1409.12	1832.81	1524.69	1565.35
gpd-1	T09F3.3	WBGene00001683	0	0	2.75022	0.454313	0	3.15999	0	0	0	2.89057	2.68841	2.04274	0	0	0	0	0	9.87152	2.17058	0	4.60176	3.37595	0.75808	1.7793	0	3.79773	2.82816	2.45619	0	17.6376	1.93225	0	0	0	0	3.45891	7.72609	0	0	0	0	0	4.40766	1.85046	0	12.71	8.21237
gpd-2	K10B3.8	WBGene00001684	887.587	1070.44	255.268	153.482	177.527	962.827	611.379	388.683	690.828	409.636	1116.56	162.72	536.668	0	548.735	1870.57	533.57	555.916	318.488	318.77	231.733	369.593	380.466	531.598	1491.05	653.464	328.063	757.665	700.041	709.662	342.475	437.488	133.205	106.014	520.416	250.665	1136.95	471.567	436.188	495.887	373.123	251.33	1148.45	1490.01	673.525	2272.78	1542.64
gpd-3	K10B3.7	WBGene00001685	586.933	635.771	278.905	215.573	316.068	458.255	620.865	247.762	516.421	513.307	646.622	165.468	157.608	0	348.983	470.234	553.575	640.569	322.623	328.877	260.088	277.771	431.846	813.044	801.889	416.409	177.625	422.331	354.269	591.348	189.7	446.22	220.925	91.8209	130.984	387.507	1422.34	600.855	568.278	793.865	221.63	534.992	504.116	491.794	404.2	528.491	447.915
gpd-4	F33H1.2	WBGene00001686	16.6145	0	20.8174	31.0876	8.29469	0	5.01439	10.8577	11.8767	5.43745	14.9911	2.16204	5.80644	0	17.6142	5.54598	56.4806	7.91611	23.1861	11.2374	6.45617	51.8667	11.5488	0	0	5.71772	14.9479	15.0978	0	0	0	0	0	0	4.1596	27.8999	21.5392	19.0387	15.6645	0	0	0	63.4099	22.602	21.5086	48.7414	35.193
gpr-1	F22B7.13	WBGene00001688	0	0	0	0	0	0	0	0	0	0	0	0	0	0	0	0	0	0	0	0	0	0	0	0	0	0	0	0	0	0	0	0	0	0	0	0	0	0	0	0	0	0	0	0	0	0	0
gpr-2	C38C10.4	WBGene00001689	0	0	0	0	0	0	0	0	0	2.28027	0	0	0	0	0	0	0	0	0	0	0	0	0	0	0	0	0	0	0	0	0	0	0	0	0	0	0	0	0	0	0	3.20473	0	0	0	0	0
grd-1	R08B4.1	WBGene00001690	0	0	0	0	0	0	0	0	0	1.43499	0	0	0	0	0	0	0	0	0	0	0	0	0	0	0	0	0	0	0	0	0	0	0	0	0	3.36428	0	0	0	6.47886	0	0	0	0	0	0	0
grd-4	T01B10.1	WBGene00001693	0	4.36813	0	0	0	2.9983	0	0	16.5784	1.14889	0	0	0	1561.74	0	1.24319	0	0	0	0	0	0	0	3.41824	0	0	40.4204	0	0	0	0	0	0	0	0	29.8088	0	0	0	0	7.4045	0	0	0	0	0	0
grd-5	F41E6.2	WBGene00001694	0	0	0	0	0	0	0	0	0	0	0	0	0	0	0	0	0	0	0	0	0	0	0	0	0	0	0	0	0	0	0	0	0	0	0	0	0	0	0	0	0	0	0	0	0	0	0
grd-6	T18H9.1	WBGene00001695	0	0	0	0	0	0	0	0	0	0	0	0	0	0	0	0	0	0	0	0	0	0	0	0	0	0	0	0	0	0	0	0	0	0	0	0	0	0	0	0	0	0	0	0	0	0	0
grd-7	F46H5.6	WBGene00001696	3.5039	0	0	0	2.54182	0	1.50446	1.05147	0	0	3.75091	4.55788	4.63336	0	22.0863	6.93677	0	1.33387	0	0	0	0	0	3.21149	0	0	0	0	2.06988	0.488766	54.7539	0	0	0	3.25622	0.458597	0	0.431311	2.84818	2.16276	10.3169	0	0	10.0202	0	9.89727	5.42799
grd-9	C04E6.6	WBGene00001698	0	4.03213	3.55261	0	48.0856	3.61592	0	1.96953	1.76748	0	0	0	0	0	3.49773	0	0	0	0	0	0	0	0	0	6.22614	1.60877	0	4.08416	0	3.47563	0	7.11441	0	0.946509	0	0	4.82788	0	4.47896	45.834	0	0	0	5.62643	0	0	3.6494
grd-10	F09D12.1	WBGene00001699	0	0	27.5841	0	0	0	0	8.20927	0	3.45209	0	4.5085	0	0	2.44478	0	0	0	0	0	0	0	0	0	0	0	8.88424	33.6738	0	0	0	0	0	0	3.30489	0	0	0	0	6.89946	0	7.63312	0	0	0	0	0
grd-12	F02D8.2	WBGene00001701	0	42.624	88.3759	1.59285	0	0	0	0	0	0	0	0	0	0	0	0	0	0	0	0	8.8531	2.14968	61.2304	0	0	0	0	0	0	0	0	0	0	0	0	3.09953	3.61071	0	0	0	0	0	18.6807	0	0	0	0
grh-1	Y48G8AR.1	WBGene00001707	0	0	0	0	0	0	0	0	0	0	0	0	0.621164	0	0	0	0	0	0	0	0	0	0.3322	0	0	0	0	0.752801	0	0	0	2.33751	0	0	0	0.458597	29.4536	0	0	0	0	0	8.39908	0.901549	0	0	0.952163
grk-1	F19C6.1	WBGene00001708	110.477	71.6043	42.9835	34.1267	32.2489	238.072	32.9705	77.9634	146.04	46.7508	58.7801	223.04	78.357	0	191.325	229.558	41.4162	133.931	29.9122	13.9878	45.0928	34.8238	21.6962	112.63	116.752	69.1657	88.7977	98.434	43.2116	66.3884	23.6349	131.134	19.1209	95.5491	103.302	52.2901	68.4021	37.8837	49.3513	92.0912	75.0587	31.6091	40.6104	252.919	182.136	156.186	94.2068
grk-2	W02B3.2	WBGene00001709	30.3248	17.4146	25.0169	25.5783	5.15603	36.9622	20.8769	28.7369	19.7462	9.28141	43.446	17.4724	6.54063	0	19.2706	54.6669	74.6626	21.4973	17.1281	20.2006	6.45578	23.4216	11.9397	31.9799	14.288	0	28.6547	16.8637	78.9406	39.276	8.60866	14.2216	6.5768	26.6132	7.75551	7.65813	72.2048	0	14.0548	7.66739	0	13.3145	71.3871	94.2662	0	60.8809	28.8983
grl-5	Y47D7A.5	WBGene00001714	0	0	0	0	169.917	0	0	0	0	0	0	0	0	0	4.28497	0	0	0	0	0	0	0	0	0	0	0	20.3445	8.55802	0	0	0	0	0	0	23.3996	0	0	0	0	3.29203	0	7.35527	0	0	0	0	0
grl-7	T02E9.2	WBGene00001716	0	0	0	0	0	0	0	0	8.74336	0	0	0	0	0	0	0	113.644	225.763	0	0	0	0	0	0	42.4239	22.1104	0	0	0	0	0	0	0	0	0	0	0	15.7201	0	0	0	0	0	0	0	0	7.57003
grl-8	ZC487.5	WBGene00001717	0	0	0	46.0849	0	0	0	0	59.6953	0	0	0	0	0	0	0	0	0	0	0	0	0	0	0	0	0	0	0	0	0	12055	0	0	0	0	35.3734	0	0	0	0	0	0	0	0	0	0	0
grl-9	ZC487.4	WBGene00001718	0	0	0	26.696	0	0	0	0	0	0	0	0	0	0	0	0	0	0	0	0	0	0	0	0	0	0	0	0	0	0	1250.22	0	0	0	0	0	0	0	0	0	0	0	0	0	0	0	0
grl-10	C26F1.5	WBGene00001719	13.2875	0	0	0	0	0	0	0	0	0	0	0	0	0	6.73243	0	0	5.66217	0	0	0	0	0	0	0	0	0	0	0	0	52.6991	0	0	0	2.0124	2.10862	0	0	0	0	108.353	0	0	0	0	0	0
grl-12	F28A12.2	WBGene00001721	0	0	0	0	0	0	0	0	0	0	0	0	0	0	0	0	0	0	411.14	0	0	0	0	0	0	0	0	0	0	0	0	0	0	0	0	0	0	0	0	0	0	0	0	0	0	0	0
grl-13	F32D1.4	WBGene00001722	0	0	0	0	0	0	0	0	0	0	0	0	0	0	0	0	0	0	0	0	0	0	0	0	0	0	0	0	0	0	0	0	0	0	0	0	0	0	0	0	0	0	0	0	0	0	0
grl-14	T03D8.4	WBGene00001723	9.39207	0	3.97532	3.70038	0	0	6.32285	3.61813	7.11885	6.1325	0	0	1.64871	0	6.0161	6.80757	7.58668	111.888	1.4076	0	2.56735	3.22216	3.09365	0.89983	16.8165	19.9404	37.7887	42.6614	62.8767	12.0381	17.4154	15.6318	2.23752	9.76667	0	14.2491	4.14135	4.50893	1.64941	3.08696	17.7621	3.70316	0	0	0	0	3.71011
grl-18	T05C3.4	WBGene00001727	0	0	0	0	0	0	0	0.242272	7.36905	0	0	0	0	0	0	0	0	0	0	0	0	0	0	0	0	0	0	0	0	0	0	0	0	0	0	0	0	0	0	0	0	0	6.39337	0	0	0	0
grl-21	ZC168.5	WBGene00001730	2.9629	0	5.21909	0	0	0	0	0	0	7.42464	0	0	0	0	0	1.44643	0	0	0	0	3.81969	0	0	7.02584	0	13.6193	0	0.963223	3.01368	1.40486	16.4497	0	0	0	0	0	0	1.80448	0	0	0	4.87127	4.41715	0	0	0	0
grl-23	E02A10.2	WBGene00001732	0	0	0	0	4.37047	0	0	0	0	0	0	0	0	0	0	0	0	0	2.7284	0	0	0	0	0	0	0	10.4873	0	0	0	0	0	0	0	54.7833	0	0	2.40355	7.34479	13.5171	0	0	0	0	0	0	0
gro-1	ZC395.6	WBGene00001740	15.5796	0	4.4915	9.91889	0	20.0536	0.904831	18.1572	5.93215	5.71761	5.86337	1.13504	0.834352	0	0	16.7855	0	0	6.04674	0.980942	1.99416	2.39737	5.63642	21.1379	5.79414	7.60542	5.88586	0	1.77127	4.56742	4.04821	15.3086	0	4.57572	0	2.27282	4.48603	3.04999	14.0112	0	6.85183	15.0156	0	6.05866	0	8.10449	4.08747
grp-1	K06H7.4	WBGene00001743	0	0	14.3311	0	0	0	0	0	0	0	67.7002	0	0	0	0	0	0	0	18.7672	0	0	26.3108	0	0	59.9676	157.995	0	0	0	55.49	26.365	0	0	0	0	0	0	0	0	0	0	18.6467	29.7387	0	27.4761	0	22.501
gars-1	T10F2.1	WBGene00001744	61.9977	0	6.62661	0	0	18.2395	0	12.9398	50.0619	7.81744	36.5418	2.47779	9.76363	0	13.4027	30.2591	0	0	7.11386	10.5757	13.4682	15.6289	0	59.8452	36.11	37.2292	35.56	18.132	20.2215	50.2686	11.1146	28.5602	0	26.1212	10.6542	0	0	0	0	0	21.9472	64.9812	20.8609	48.8651	45.501	24.449	51.769
gsa-1	R06A10.2	WBGene00001745	243.159	547.966	130.731	169.485	99.2553	192.748	197.883	191.11	347.44	103.141	253.128	260.824	258.258	0	197.435	663.723	126.439	198.501	189.548	173.315	173.246	169.357	109.018	317.81	451.352	351.316	397.402	413.024	277.722	504.957	176.792	418.316	228.526	366.875	277.841	123.138	154.715	167.284	193.009	103.148	199.062	469.776	423.634	811.109	600.84	842.438	548.806
gsk-3	Y18D10A.5	WBGene00001746	74.1975	102.55	56.9167	76.0725	35.4467	117.262	28.7613	54.1026	127.332	34.522	65.9158	36.092	75.8963	0	66.142	132.975	29.3372	87.0148	71.4274	66.3357	30.5173	72.4383	57.8384	53.5789	160.092	48.2767	143.02	76.2095	156.3	248.128	74.0266	88.206	61.612	99.3416	85.3426	58.874	64.6648	142.347	39.0346	154.5	76.1766	49.6113	119.417	223.192	26.3427	147.629	113.602
gsp-1	F29F11.6	WBGene00001747	163.934	212.74	360.734	97.3765	407.553	310.672	157.886	144.289	364.094	123.126	233.562	200.301	66.7412	495.296	82.5983	252.16	55.3371	363.408	83.775	163.668	74.3919	201.762	111.966	87.5689	269.366	122.269	254.539	159.939	162.864	332.165	178.913	91.1859	70.2123	221.987	242.515	70.6316	421.183	78.8594	218.553	483.17	113.938	262.151	171.692	271.079	119.311	298.075	147.629
gsp-2	F56C9.1	WBGene00001748	65.9058	69.8252	32.1828	28.1454	387.069	25.0321	32.8546	75.2004	64.7028	14.1905	101.531	53.6957	41.9017	0	31.9339	78.7268	193.606	81.3719	139.89	12.8164	60.6724	30.6194	38.9351	59.3239	46.5008	19.4272	22.086	19.1592	30.0946	39.7483	24.0007	21.7055	22.8681	51.7661	23.07	44.1117	58.2306	137.44	42.997	53.2107	34.7662	36.3665	105.24	77.6495	21.5086	82.4909	67.8817
gst-1	R107.7	WBGene00001749	103.85	0	175.459	131.851	146.437	39.9695	212.697	43.5804	102.357	51.0453	169.816	42.0078	168.6	0	43.3999	61.6611	727.072	298.107	63.0576	116.775	995.992	271.153	37.5253	116.441	146.949	130.549	203.154	62.5476	75.9235	2137.52	359.225	326.182	44.2472	43.9484	403.217	67.0637	183.678	1928.37	1581.85	107.72	22.6647	91.6872	93.344	108.834	65.1497	46.7476	94.4606
gst-3	K08F4.11	WBGene00001751	0	0	0	0	0	0	0	0	18.9035	3.85352	0	135.987	0	0	2.48271	0	0	35.111	27.5269	0	38.6082	26.9001	25.4536	0	49.8014	3.68702	0	0	15.7662	13.3168	43.297	58.1584	0	4.6825	49.4793	13.7835	7.23941	4.64954	3.04588	0	53.5736	0	0	0	0	0	0
gst-4	K08F4.7	WBGene00001752	0	0	0	0	8.27185	0	0	0	0	0	0	0.68335	0	0	0	0	1.34046	0	0	0	223.232	0	0	0	0	0	0	0	0	0	11.4969	0	0	0	0	0	0	0	0	0	4.512	0	0	0	0	0	0
gst-5	R03D7.6	WBGene00001753	0	453.098	285.127	7123.04	0	0	0	0	2216.86	0	0	0	0	0	0	0	70.7177	166.193	3792.24	856.81	122.322	302.542	84.8083	0	2742.03	164.489	129.275	1638.08	0	3811.88	314.375	0	0	0	0	103.704	393.095	0	0	59.6515	0	0	3189.33	0	0	0	0
gst-7	F11G11.2	WBGene00001755	0	0	484.871	233.183	0	191.403	96.9053	30.7876	193.311	61.3417	39.949	0	0	0	52.0406	0	0	0	21.8988	1548.2	166.306	642.819	60.1442	56.0055	87.4972	25.9506	0	117.147	18.5643	360.877	0	0	206.231	407.135	0	0	138.699	0	0	0	0	0	74.6457	0	45.501	0	69.1467
gst-8	F11G11.1	WBGene00001756	0	0	6.96156	2.96068	0	0	0	0	0	0	0	0	0	0	0	0	0	2.21105	0	13.9186	0	5.51076	0	0	0	0	0	0	0	0.81209	0	0	0	0.941774	0	0	1.55457	0	0	0	0	0	0	8.99004	0	0	0
gst-9	R05F9.5	WBGene00001757	0	0	26.8728	31.228	0	0	0	0	0	0	0	0	0	0	7.44813	0	0.875486	0	0	50.5586	12.3514	78.1609	63.9467	0	0	0	0	0	0	0	0	0	0	0	0	0	32.9661	0	0	0	0	0	16.6407	0	0	2.65141	12.3855
gst-10	Y45G12C.2	WBGene00001758	0	0	15.5487	0	0	0	0	0	0	0	0	0	0	0	9.73326	0	0	0	0	0	0	14.2771	12.4656	0	0	0	54.7993	0	0	0	0	0	0	0	0	0	0	0	0	0	0	0	27.0966	13.5091	0	0	0
gst-11	R11G1.3	WBGene00001759	0	289.564	0	0	0	0	0	447.882	0	58.7382	32.3607	0	0	0	0	0	0	0	68.4214	0	0	0	45.0543	19.3037	0	119.928	0	0	0	675.523	0	0	0	0	0	0	0	0	0	0	0	0	0	0	0	0	19.4258
gst-12	F37B1.2	WBGene00001760	0	0	0	0	0	0	0	0	0	0	0	0	0	0	0	0	0	0	0	0	388.951	0	0	0	0	0	0	0	0	0	0	0	0	0	0	0	0	0	0	0	0	0	0	0	0	0	0
gst-13	T26C5.1	WBGene00001761	0	0	0	0	0	0	0	20.7585	0	48.5151	0	0	0	0	0	0	0	0	90.8952	0	0	0	0	0	0	0	17.4365	4.57343	0	0	0	0	0	0	0	0	0	0	0	0	45.0279	4.91151	0	0	0	5.10764	0
gst-14	F37B1.3	WBGene00001762	0	0	0	0	0	0	0	0	0	0	0	0	0	0	0	0	0	0	0	0	132.234	0	0	0	0	0	0	0	0	0	0	0	0	0	0	1.80663	0	0	0	0	0	0	0	0	0	0	0
gst-15	F37B1.4	WBGene00001763	0	0	9.38848	20.7978	3.01489	0	0	0	0	0	0	0	0	0	0	0	18.7861	30.514	29.7793	25.4039	36.7062	0	0	0	0	0	0	0	0	0	2.8247	0	0	0	0	3.11091	11.6907	6.22334	0	0	0	0	0	0	0	0	0
gst-16	F37B1.5	WBGene00001764	0	29.644	35.7418	0	0	0	5.01315	12.2556	0	9.40904	71.844	134.991	34.9229	0	0	0	66.7571	0	46.4731	0	22.6087	7.52107	0	0	405.154	6.69214	36.0184	156.211	15.9715	378.77	52.3393	220.983	19.891	75.1295	10.7152	58.5237	54.1962	33.6506	36.9107	0	22.9607	41.1221	0	0	87.7719	28.8457	151.554
gst-20	Y48E1B.10	WBGene00001768	0	0	3.69603	16.2182	10.521	0	0	0	0	11.6864	0	0	0	0	3.12817	0	74.949	0	0	172.037	0	0	0	0	0	22.4902	5.58969	25.376	0	0	0	0	0	32.6893	0	0	0	4.54324	8.83304	0	6.30715	14.3512	0	0	0	0	0
gst-21	ZK697.6	WBGene00001769	0	0	0	220.421	0	0	0	0	0	0	0	0	0	0	0	0	15.7481	0	0	11.6955	17.7053	17.4835	0	0	0	0	0	0	0	0	0	0	0	0	0	11.0255	34.3621	26.702	17.8811	0	0	0	40.6125	0	0	0	0
gst-23	T28A11.11	WBGene00001771	0	0	0	0	0	0	0	0	0	0	0	0	0	0	0	0	0	0	0	0	0	0	0	0	0	0	0	0	0	0	0	0	0	0	0	18.2107	0	0	0	0	0	0	0	0	0	0	0
gst-24	F37B1.1	WBGene00001772	0	0	0	463.202	45.0291	0	0	0	0	0	0	1036.65	0	0	0	0	52.8737	1471.95	441.322	832.124	60.9218	23.7244	38.1931	46.8433	0	0	0	0	0	0	0	0	0	0	0	63.3024	0	0	537.944	0	0	0	0	0	0	0	0
gst-26	Y53F4B.29	WBGene00001774	0	0	7.69075	0	0	0	0	0	0	3.96643	0	0	0	0	3.59471	0	0	7.69567	0	0	0	1.38584	0	0	0	0	0	0	0	0	0	0	0	0	0	0	0	0	0	0	0	23.4289	0	0	0	0	0
gst-27	Y53F4B.30	WBGene00001775	0	0	0	0	0	2.45972	0	2.12866	0	0	0	37.0923	0.952221	0	0	0	2.69642	0	0	0	0	0	0	0	0	12.5053	0	0	0	1.63736	0	0	0	0.575272	0	0	0	0	0	0	0	16.5858	1.95991	0	0	0	1.01787
gst-29	Y53F4B.32	WBGene00001777	0	0	4.30037	2.70265	0	0	0	0	0	0	0	0	0	0	5.16138	0	0	0.560478	5.65221	6.77659	3.47881	1.51062	2.84064	0	0	0	0	0	0	22.9523	0	0	0	0	0	1.90962	0	0	12.0342	0	0	19.3028	0	0	0	0	0
gst-31	Y53F4B.35	WBGene00001779	0	0	17.1977	11.814	0	0	0	0	0	0	0	0	0	0	24.122	0	0	28.5087	36.8888	32.4714	19.9018	17.2324	0	0	0	0	0	0	0	468.015	0	0	0	0	0	0	33.0591	54.3335	35.824	16.0503	0	0	102.344	0	0	0	0
gst-35	Y1H11.2	WBGene00001783	0	0	0	0	0	0	0	0	0	0	0	0	0	0	0	0	0	0	0	0	0	0	0	0	0	0	0	0	0	0	0	0	0	0	0	0	0	0	0	0	0	0	0	0	0	0	0
gst-36	R07B1.4	WBGene00001784	41.7406	0	202.191	0	56.0723	0	21.93	57.631	0	98.6616	77.6848	0	71.6366	0	31.9755	0	0	0	9.9013	22.913	46.1177	61.9198	434.978	0	0	0	0	0	0	0	0	0	0	0	28.7608	0	0	0	0	0	0	0	0	0	0	0	0
gst-39	Y53F4B.33	WBGene00001787	0	163.76	33.682	76.5328	0	0	0	0	0	0	44.347	0	0	0	100.144	0	29.4954	99.0846	355.229	118.173	167.496	229.269	57.8365	21.7652	19.3126	0	0	0	0	746.949	0	0	0	0	0	107.513	29.1895	44.4152	75.5675	86.4168	0	14.3137	429.817	0	0	0	0
gst-40	F56B3.10	WBGene00001788	36.5736	230.274	300.063	139.306	0	0	16.5562	9.51612	130.404	8.73336	26.8314	62.4784	10.368	0	0	234.382	90.0193	51.2821	40.4275	94.1193	119.724	121.753	101.43	99.6231	383.062	97.8572	116.599	76.6883	58.5167	0	30.0606	84.7539	0	19.2365	0	29.6683	153.494	37.3565	31.462	0	0	0	157.872	25.8261	0	0	0
gst-42	D1053.1	WBGene00001790	0	0	0	0	0	0	0	0	0	0	0	0	0	0	0	0	0	0	0	0	0	0	0	0	0	0	0	0	0	0	0	0	0	0	0	0	0	0	0	0	0	0	0	0	0	0	0
gst-43	Y71F9AL.5	WBGene00001791	0	4.1865	0	2.46572	0	0	2.06809	3.01924	3.05888	1.33389	10.6346	7.35027	4.23179	0	42.5711	6.94862	0	23.2832	6.51912	4.12652	14.3362	12.2716	1.42945	7.8864	18.3827	1.73327	5.57485	1.40702	5.76567	6.26772	4.04209	0	0	5.69245	6.0496	6.55147	14.2331	0	0	0	12.8091	18.023	8.00802	12.0222	0	15.3789	15.3645
gsy-1	Y46G5A.31	WBGene00001793	31.2586	70.52	13.5473	12.7964	3.95974	113.247	23.9824	18.4645	0	11.095	59.2265	19.904	27.0431	0	4.37029	64.0018	18.3543	46.4963	25.7933	13.2387	29.3621	10.9057	6.12512	6.15344	36.9948	22.4694	42.2368	12.5852	105.957	97.9413	48.9643	17.4444	14.4477	17.4254	39.3998	5.5499	0	24.0992	29.131	36.8395	14.2537	0	42.7418	109.982	75.5297	103.827	126.712
gta-1	K04D7.3	WBGene00001794	38.3066	19.2188	12.9777	18.5303	24.5564	0	0	7.36441	35.0497	20.6563	12.2214	371.737	0	0	0	115.661	34.282	0	49.923	51.1859	15.3605	27.0974	0	0	266.38	87.3492	114.808	87.5522	191.009	290.677	90.7632	106.664	47.1139	185.407	0	19.701	0	0	16.6806	29.9144	83.2609	38.9716	69.1718	203.217	0	274.911	191.631
gtl-2	F54D1.5	WBGene00001796	0	0	0	0	0	0	0	0	0	0	0	0	0	1082.38	0	0	0	0	0	0	0	0	0	0	0	0	0	0	0	0	0	0	0	0	0	0	0	0	0	0	0	0	0	0	0	0	0
lite-1	C14F11.3	WBGene00001803	0	0	0	0	0	0	0	0	0	0	0	0	315.035	0	0	0	0	0	231.55	0	0	0	2711.23	0	0	0	0	0	0	7827.06	0	0	0	0	28.588	0	0	0	0	0	0	0	0	0	0	0	0
gur-3	ZC504.5	WBGene00001804	0	0	0	0	0	0	0	0	0	0	0	0	0	0	0	0	0	0	0	0	0	0	0	0	0	0	0	0	0	0	0	0	0	0	0	0	0	0	0	0	0	0	0	0	0	0	0
gur-4	K09E4.5	WBGene00001805	0	0	0	0	0	0	0	0	0	0	0	607.268	0	0	0	0	0	0	0	0	0	0	0	0	0	0	0	0	0	0	0	1141.27	0	0	0	0	0	0	0	0	0	0	0	0	0	0	0
gut-2	T10G3.6	WBGene00001808	96.729	72.9333	54.3134	47.0784	22.6237	79.6473	33.003	39.7753	198.581	56.5832	66.8678	175.778	22.6765	150.738	49.3851	45.4274	86.4702	51.863	45.1711	28.2607	77.9157	36.1707	35.0604	192.441	64.2901	72.0933	101.242	52.4508	73.7102	54.3702	39.2572	73.2704	49.0895	100.117	20.975	67.3003	38.5271	92.0121	82.9072	38.0061	74.1094	120.894	77.1226	26.4363	0	22.0631	29.37
haf-1	C30H6.6	WBGene00001811	0.971358	2.82743	3.21057	0.755095	0	0	4.23747	0	0	0	1.14855	0	0.930669	0	0	3.98497	1.47331	0	1.59794	0.832507	2.06862	0.913038	0	0	0	0	7.97457	2.18156	0	0	5.3868	0	0	0.663839	0	0	0	0	0	0	15.0608	2.40128	0	5.14811	0	0	2.958
haf-2	F43E2.4	WBGene00001812	0	0	24.03	9.0392	0	80.6823	19.1539	17.1026	85.2024	27.997	100.832	0	10.8559	0	13.4284	0	56.587	15.7769	23.1364	15.1645	14.1363	28.7902	28.7098	0	61.1148	73.1904	28.662	20.4837	0	29.9832	31.6652	23.1178	12.7015	56.4118	0	13.963	0	0	0	0	0	17.4733	72.6384	32.7759	26.3427	34.6624	111.707
haf-3	F57A10.3	WBGene00001813	0	1.11655	3.89496	0	2.9775	1.01136	0	0.931155	0	0	7.3931	36.1126	17.3369	0	14.4618	15.2552	7.41127	3.2077	4.21604	13.1119	3.3771	2.17727	1.8512	0	23.9247	8.39925	13.2451	10.3731	3.53824	50.6075	0.570728	3.60024	0	8.60634	1.90083	0	0	11.8543	15.4034	0	9.96525	12.7481	2.37568	30.9419	0	10.1147	14.3196
hmt-1	W09D6.6	WBGene00001815	2.16358	0	4.2777	2.37188	2.45028	0	2.669	3.32536	6.99452	3.09677	3.05146	22.8271	7.08289	0	25.0671	15.1277	1.70442	3.97708	4.88977	1.67847	2.17918	8.48788	1.02575	0	5.63681	5.27016	37.2194	14.1498	0	20.3962	0	16.5316	42.4517	9.63682	13.9601	0	0	0	0	10.7305	2.64225	4.83822	20.0501	20.601	0	17.0681	31.8394
haf-6	Y48G8AL.11	WBGene00001816	0	0	0	6.3038	17.4184	0	6.11148	0	0	3.09921	0	7.35299	6.16544	0	0	15.7387	0	53.4893	8.4291	7.892	0	0	3.22419	9.62758	8.81031	6.2606	0	0	0	6.1193	0	0	2.96917	9.28509	11.4484	4.08504	0	21.9764	0	30.6059	0	12.4687	0	7.83376	0	15.2548	15.8488
haf-7	Y50E8A.16	WBGene00001817	0	0	31.0147	29.543	0	0	7.75998	0	0	0	18.0781	1.45216	7.95563	0	10.6951	0	15.2888	7.84656	14.0112	3.5383	4.36785	15.3266	15.522	14.8188	54.184	40.4577	17.0834	36.439	0	230.349	26.7164	21.8552	5.4189	57.0819	0	5.84854	0	0	0	0	6.97399	48.0724	21.5611	30.2129	0	29.0632	20.7909
ham-1	F53B2.6	WBGene00001820	0	0	0	38.2282	0	0	0	0	0	0	23.0477	0	0	0	0	0	0	0	0	0	0	0	0	0	0	0	0	0	2368.43	0	0	0	0	0	0	0	0	0	0	0	0	0	0	0	0	0	0
ham-2	C07A12.1	WBGene00001821	0	0	0	0	0	0	0	0	0	1.48879	0	7.45692	0	0	0	0	0	0	0	0	0	0	0	0.929858	0	0.867093	0	0	0	0	0	0	0	0	0	9.86034	0	26.6534	0	0	0	13.7447	0	0	0	0	11.2047
hap-1	ZC395.7	WBGene00001823	0	0	14.6829	14.0435	29.8015	11.6505	39.0544	14.8673	14.875	33.1378	12.8927	30.9393	17.8744	0	39.315	31.5764	48.1296	15.4008	25.4222	18.6332	22.2128	22.2763	27.8731	42.949	70.2719	23.0615	29.3569	56.9092	9.4425	46.329	39.1953	34.2626	5.80381	36.6493	0	11.974	0	38.5452	24.9243	18.3199	10.1721	79.3539	27.5273	38.5128	49.187	22.5105	11.7647
hbl-1	F13D11.2	WBGene00001824	0	0	0	0	0	0	0	5.50724	96.2835	7.12933	0.967272	1.02561	0	0	22.7194	25.5524	0.875486	4.10555	0	0	0	0	0	0	0	1.23217	33.6781	2.18742	0	12.1527	0	0	0	0	2.26155	0	0	0	0	0	4.71977	0	17.0182	9.95542	0	6.98245	4.32686
hcf-1	C46A5.9	WBGene00001827	31.0092	6.26154	16.2989	13.8457	8.72283	0	5.6357	2.12861	25.6819	3.98561	26.8281	54.655	5.34933	0	3.60159	23.2631	14.0513	7.76329	19.1243	0	4.25442	5.19629	4.26131	9.4892	11.9066	3.05378	9.35061	12.083	4.95302	26.052	8.34813	19.7781	14.3132	31.5036	8.34591	6.63148	0	8.29969	18.6739	2.22649	10.452	16.7803	20.0326	33.5616	0	24.7188	24.8256
hcp-1	ZK1055.1	WBGene00001829	0	0	0	0.274888	0	0	0	0	0	0	0	0	0	0	0	0	0	0	0	0	0	0	0	0	0	0	0	0	0	0	0	0	0	0	0	0	0	0	0	0	0	0	0	0	0	0	0
hcp-2	T06E4.1	WBGene00001830	0	0	0	0	0	0	0	0	5.48984	0	3.64871	0	0	0	0	0	0	0	0	0	0	5.57197	0	0	0	0.64291	0	0	0	0	0	0	0	0	0	0	0	0	0	0	0	0.447249	0	0	0	0	0
hcp-3	F58A4.3	WBGene00001831	0	0	0	1.26482	1.8864	5.33433	0	5.24359	0	3.70194	4.80598	16.1652	2.29561	0	7.61918	0	0	0	1.99091	1.76	17.4477	3.80072	2.63825	3.09445	0	0	11.8727	0	0	6.45853	6.59068	0	0.753802	2.6502	0	2.08301	7.40012	0	3.72174	0	0.215597	2.87806	4.69982	6.84622	0	9.31696	8.80774
hcp-6	Y110A7A.1	WBGene00001833	0	0	0	0	17.933	0	0	0	0	0	0	0	11.7659	0	0	0	0	0	0	0	0	0	0	0	0	0	0	0	0	0	0	0	0	0	44.1654	0	0	0	0	64.2001	0	0	0	0	0	0	3.31606
hda-1	C53A5.3	WBGene00001834	21.0074	27.3377	17.5283	6.73299	29.263	12.1196	14.7748	25.0409	24.572	34.6555	47.4955	8.67037	17.894	0	9.66889	61.7811	17.0669	55.846	20.9598	11.8928	7.38695	17.0562	11.7651	4.19072	32.7754	60.0518	65.5184	25.6847	6.38349	35.016	11.4151	36.9367	10.0901	30.2661	11.4862	16.794	10.2401	24.1663	16.2378	45.8765	22.047	39.2403	42.4903	71.5238	21.4587	58.1939	62.1593
hda-2	C08B11.2	WBGene00001835	0	0	29.0112	25.9356	16.1024	7.35755	15.2191	40.2759	19.0793	1.07163	4.87028	34.8497	5.28338	0	50.5515	21.0021	0	16.4904	12.4894	32.5054	27.4794	11.1361	11.8536	17.9267	34.2467	5.71752	18.3128	9.61257	13.2532	17.7923	14.8608	20.7093	3.82877	17.0778	3.06793	20.4087	13.537	44.8018	8.63341	12.1005	20.8844	19.411	8.62573	26.221	18.8392	18.8506	5.46218
hda-3	R06C1.1	WBGene00001836	36.6869	38.8984	36.3682	28.745	41.6073	76.8346	38.9186	32.4664	83.9671	27.3215	47.4052	76.066	14.0035	0	61.666	22.7508	31.3502	34.4138	30.4243	26.9963	68.3802	40.9382	40.2684	87.6616	55.6632	92.6889	86.3929	59.1374	31.1834	38.1059	68.4831	106.427	25.3364	65.6737	64.7887	31.4366	111.387	53.7693	83.7167	91.3429	22.2	51.9047	39.765	64.0982	0	45.0459	39.2621
hda-4	C10E2.3	WBGene00001837	17.7409	8.56714	22.2822	4.65855	17.4795	0	12.3281	29.4803	106.899	11.1272	34.5152	5.06357	16.3155	169.312	30.0023	28.1686	2.16854	31.2275	13.8307	13.7028	7.73925	24.23	12.2114	12.2386	2.54668	0	20.1577	9.04991	23.3958	18.93	6.89817	0	8.92404	9.18588	0	15.1928	43.988	38.4219	36.2366	30.9706	33.6688	6.45194	19.745	40.6108	0	22.3658	4.36505
hda-10	Y51H1A.5	WBGene00001838	3.93775	3.72618	2.89476	2.94126	1.45428	0	2.69988	0	5.06643	1.95961	2.92713	0.486502	3.94283	0	13.9779	34.5016	4.90306	15.8765	3.32558	2.90501	0.704791	2.46765	3.61699	16.2551	13.2563	43.8208	18.9156	5.69412	5.44338	3.70554	0.666729	8.03865	0	0.504335	10.2913	2.78096	2.89364	0	2.70333	0	0	7.37023	0	2.62805	0	11.7024	4.22341
hdl-1	ZK829.2	WBGene00001839	0	0	0	0	0	0	0	0	0	0	0	0	0	0	0	0	0	0	0	0	0	0	0	0	0	0	0	0	0	0	0	0	0	0	0	0	0	0	0	0	0	0	0	0	0	0	0
hel-1	C26D10.2	WBGene00001840	103.037	119.469	92.1375	83.5862	56.4663	57.9942	82.9157	104.64	104.167	48.6256	172.782	155.571	48.0545	0	109.566	174.55	178.518	193.354	92.473	59.5026	102.555	111.602	86.4383	126.944	107.142	112.576	105.167	98.9769	174.146	87.538	72.6226	132.637	61.7201	116.04	58.7445	92.644	122.568	164.476	73.3694	94.8769	69.781	180.654	176.295	203.47	63.277	168.074	168.577
hen-1	C36B7.7	WBGene00001841	0	0	0	0	528.175	0	0	0	0	506.138	0	0	0	0	0	0	0	652.662	0	0	62.0294	0	32.5073	0	0	0	0	0	0	0	0	0	0	0	0	110.313	0	298.416	449.934	23.6875	0	0	0	0	0	0	0
her-1	ZK287.8	WBGene00001842	0	0	0	239.483	0	0	0	0	0	0	0	0	0	0	0	0	0	0	0	0	0	0	0	0	0	0	0	0	0	0	0	0	0	0	0	0	0	0	0	0	0	0	0	0	0	0	0
hgo-1	W06D4.1	WBGene00001843	14.3775	0	15.4408	7.1446	0	48.9796	18.2336	25.3129	0	10.5834	0	0	0	0	4.95559	24.1319	65.9562	15.5783	4.22282	0	0	0	5.6766	12.7534	35.5803	8.8977	45.0492	64.4436	0	0	0	16.207	0	0	0	0	0	104.598	51.395	0	15.1543	7.32449	56.1727	76.7169	69.3599	37.6617	46.6615
hid-1	K02E10.2	WBGene00001844	30.2037	21.7064	17.5661	0	0	19.0943	103.335	15.2896	21.8364	64.2841	51.1413	39.4812	6.48068	0	63.6509	35.3831	6.59569	3.92155	17.3826	12.3881	12.0432	11.1049	15.6312	28.8191	23.0681	5.72593	57.6298	31.4238	71.7914	30.3598	94.5217	68.3302	49.166	23.0445	78.1982	18.2194	58.6161	25.2758	14.5908	17.8709	41.5251	27.1419	20.6196	39.2474	0	50.4593	16.4227
hif-1	F38A6.3	WBGene00001851	494.842	223.375	117.477	197.54	158.197	383.557	304.507	457.271	666.948	169.111	424.922	295.391	96.3206	0	421.659	340.365	161.302	333.234	142.485	157.883	124.64	152.925	187.502	550.338	227.051	127.715	223.822	319.614	234.264	395.207	191.144	318.296	75.1036	59.041	121.683	391.446	389.399	283.044	394.435	851.378	577.393	65.0942	263.09	351.882	95.3747	387.403	261.057
hil-1	C30G7.1	WBGene00001852	0	21.445	15.4082	0	0	0	0	0	0	0	0	14.3275	0	0	0	0	137.303	59.082	0	0	7.87267	22.5802	0	0	66.4369	17.765	0	0	0	19.2467	0	8.6956	6.4113	57.6866	0	29.5768	0	65.6287	62.2992	0	0	57.5026	0	12.1517	0	6.37671	0
hil-2	Y73B6BL.9	WBGene00001853	687.486	275.774	656.359	51.0092	448.619	25.108	294.814	757.629	441.644	320.573	268.527	156.613	289.625	1065.24	23.1601	1213.19	68.5184	111.566	267.524	258.968	138.693	58.246	473.497	1123.81	512.246	825.567	210.611	496.795	169.951	196.66	317.167	538.12	64.9921	150.825	9.19037	368.061	730.974	154.851	143.143	299.455	177.495	134.896	188.98	373.856	1287.83	1190.71	424.563
hil-3	F22F1.1	WBGene00001854	189.319	466.873	151.841	32.2488	61.8746	239.363	151.785	151.233	857.462	106.988	47.9925	66.6764	78.4192	1874.03	171.951	522.65	157.146	70.3276	114.155	23.7787	69.2902	86.7611	17.7914	327.106	243.16	51.3643	319.981	190.578	40.8531	283.474	438.232	468.137	34.6613	394.521	174.807	220.632	61.3804	55.3883	57.4891	63.2554	114.465	41.3831	135.502	367.141	233.775	597.415	349.436
hil-4	C18G1.5	WBGene00001855	0	0	10.1468	0	0	0	0	0	2.58913	1.35246	0	0	0	0	0	0	0	0	15.224	0	0	0	1.98543	0	0	0.735723	0	0	1.66549	0	22.2025	3.47107	0	2.11108	0	3.07011	0	0	6.64386	0	0	3.48062	0	0	0	0	1.39816
hil-7	C01B10.5	WBGene00001858	0	74.5278	0	0	0	0	0	0	0	0	0	0	0	0	0	0	0	0	0	0	0	0	0	0	0	0	0	0	0	0	0	0	0	0	0	0	0	0	0	0	0	0	382.84	0	0	0	0
hil-8	T05E8.2	WBGene00001859	0	0	0	0	0	0	0	0	0	0	0	1.66347	0	0	0	0	1.34046	0	0	0	0	0	0	0	0.771157	0	0	0	0	24.2689	0	0	0	4.50966	0	0	0	0	0	0	0	0	0	1.84487	77.3232	8.39799	0
him-1	F28B3.7	WBGene00001860	30.899	0	18.9633	19.5212	12.6297	11.9996	6.91287	21.6623	64.7202	32.4192	20.0823	6.1157	10.9866	0	17.2749	65.8547	7.58668	12.9136	17.3055	35.0641	6.14508	12.2502	10.2824	25.4878	21.3937	51.5703	37.4622	37.2634	12.2529	35.8018	15.1879	23.844	3.35867	64.5789	9.34553	9.93384	0	1.29393	14.8168	23.5723	19.2116	26.6447	40.1482	72.8293	100.472	44.3616	39.2344
him-3	ZK381.1	WBGene00001862	0	0	0	0	0	0	0	0	0	1.51554	0	0	0	0	0	0	0	0	0	0	0	7.2955	0	0	0	0	6.96575	1.00337	0	0	0	0	0	0	0	0	0	0	0	0	0	0	0	0	0	10.6606	2.67563
him-4	F15G9.4	WBGene00001863	0	0	0	10.3105	0	0	0	0	0	0	0	0	0	0	0	0	0	0	0	0	0	0	0	0	0	0	0	0	0	0	0	0	0	0	0	0	0	0	0	0	92.2141	0	0	0	0	0	0
him-6	T04A11.6	WBGene00001865	2.1658	5.27333	1.82414	0	1.55452	0	0.636207	0	3.36132	1.88487	0	0	0	0	0.436278	0.664163	0	0.448509	1.09626	0	0	17.1839	0	3.15667	1.10321	0.698839	0	12.128	0	0	0.570728	1.86404	0	0.341212	14.6048	2.49844	31.6777	0	0	2.83098	0.215597	4.55868	10.0988	6.36887	0	3.25669	3.60868
him-8	T07G12.12	WBGene00001867	0	0	5.86151	12.3747	14.5509	2.63193	13.2039	0	0	4.4584	2.61954	3.09956	6.86169	0	22.6808	0	0	0	3.84376	0	4.90927	5.25847	18.5661	0	0	0	0	0	0	2.37909	1.95058	4.54868	0	13.1886	0	15.7234	0	5.11027	0	7.90538	2.9439	3.20013	7.30953	10.5163	0	17.6457	14.6521
him-10	R12B2.4	WBGene00001869	0	0	0	0	0	0	0	4.18032	0	8.71567	0	0	0	0	0.436278	0	0	0	0	0	0	0	0	0	0	0	0	0	0	3.36856	0	0	0	0	0	0	7.93683	0	0	0	0	9.02643	0	0	0	0	0
him-17	T09E8.2	WBGene00001874	0	0	3.81615	2.67737	3.37648	14.6766	3.55354	8.90271	12.2388	5.00206	10.9372	0.555075	7.14896	0	0.436278	21.6407	2.91232	6.16026	3.86887	0	4.78301	2.4537	3.52398	8.80712	27.0056	6.33088	18.4763	5.83709	9.85536	0	2.87675	8.92406	2.14519	5.47104	6.87331	2.78104	0	11.4282	0	0	2.98106	12.21	7.87919	15.47	0	21.8865	15.6607
his-11	ZK131.5	WBGene00001885	0	0	0	0	2.45028	9.30461	0	0	7.17021	8.30952	0	4.35884	0	0	0	17.1946	0	0	0	0	0	0	0	0	3.84471	5.37526	0	0	0	0	0	0	0	0	0	0	5.32634	0	0	0	0	2.31494	0	0	0	0	0
his-18	K06C4.10	WBGene00001892	0	0	0	0	0	0	0	0	1.83696	1.26284	0	0	0.876445	0	0	0	4.57094	0	0	2.56489	0	0	1.19208	3.67054	0	0	0	0	0	15.7164	2.97281	0	0	0	0	0	15.5321	0	0	0	0	3.39356	0	0	53.1389	0	0
his-24	M163.3	WBGene00001898	174.147	349.913	296.145	107.778	278.876	142.098	141.178	161.484	349.373	265.846	126.215	81.8749	115.712	1271.38	139.388	1087.92	179.895	160.331	224.337	222.808	401.866	303.539	50.5956	374.202	113.185	82.4093	241.997	253.949	141.803	204.387	239.946	251.656	0	236.728	161.196	365.188	329.661	139.413	107.717	219.292	118.4	170.767	425.595	944.308	280.204	1062.66	370.649
his-31	F17E9.12	WBGene00001905	0	0	0	0	0	0	0	0	0	0	0	0	0	0	0	0	0	0	0	0	0	0	0	0	0	0	0	0	0	0	0	60.477	0	0	0	21.2799	0	0	0	0	0	0	0	0	0	0	0
his-32	F17E9.10	WBGene00001906	0	0	0	0	0	0	0	0	0.803334	0	0	0	0	0	0	0	0	0	0	0	0	0	0	0	0	0	0	2.97052	0	0	0	39.9006	0	0	0	5.8148	0	0	0	0	0	0	0	0	0	0	0
his-35	C50F4.13	WBGene00001909	768.668	673.888	500.594	571.229	1012.95	332.077	357.44	546.29	432.965	219.142	986.86	499.32	306.646	0	529.419	277.819	779.314	1151.28	1376.35	421.718	1190.8	665.755	555.609	1579.52	547.476	366.092	283.211	312.506	782.943	525.589	442.943	507.599	180.142	267.323	371.856	639.017	529.722	1245.97	1456.18	560.397	709.774	408.225	712.393	562.186	378.713	556.923	538.641
C50F4.6	C50F4.6	WBGene00001910	1105.79	448.194	387.972	853.971	531.409	475.103	523.162	690.529	785.193	364.582	349.118	602.846	226.715	672.317	862.238	320.81	784.665	467.108	455.702	1278.13	989.127	893.457	734.142	611.483	586.234	739.692	576.264	649.535	712.878	800.472	587.949	639.02	341.882	425.819	117.312	445.791	1681.77	1167.31	1081.11	675.224	753.619	314.585	468.361	281.123	347.732	405.766	288.887
his-37	C50F4.7	WBGene00001911	5154.89	3281.4	2264.53	2445.11	3372.71	2847.66	3566.6	2152.64	4092.61	2857.53	2537.29	1805.87	1329.01	7548.34	2359.01	2591.95	3273.63	3119.68	1424.07	2586.87	3691.2	1806.99	2389.69	4881.26	3901.95	2865.51	2289.78	2857.47	2151.39	5215.81	3805.36	3528.79	1644.77	2070.22	1479.92	2367.16	5516.03	4641.92	4293.89	4205.4	2548.63	4127.81	2215.01	999.975	598.537	1415.87	1064.99
his-41	C50F4.5	WBGene00001915	5066.08	3089.21	2380.64	2266.64	5208.84	2859.39	2986.91	2776.33	3845.49	2795.84	3622.05	2877.34	1359.62	4227.24	2493.22	1834.31	3787.18	5264.61	2617.24	2765.45	3791.34	2446.07	2895.36	6361.89	2373.02	3146.21	1448.53	3013.13	2088.22	2801.72	3249.9	2935.63	1827.54	2653.17	1287.14	2606.32	5688.45	6252.9	5274.57	4391.24	2689.72	3101.11	2610.91	1850.09	2854.68	2404.86	2533.84
his-48	B0035.8	WBGene00001922	0	2.13506	0	0	0	0	0	0	0	0	0	0	0	0	0	3.02862	0	0	0	0	0	0	0	0	0	0	0	0	0	3.40514	1.20629	0	0	0	12.9525	0	0	0	0	0	0	0	0	0	0	0	0
his-60	F55G1.11	WBGene00001934	0	0	0	0	0	0	0	0	0	0	0	0	0	0	0	98.8993	0	0	0	0	0	0	0	0	0	0	0	0	0	0	0	0	0	0	0	0	0	0	0	0	0	0	0	0	21.5086	0	0
his-61	F55G1.10	WBGene00001935	0	0	0	0	0	0	0	0	0	0	0	0	0	0	0	207.383	0	0	0	0	0	0	0	0	0	0	0	0	0	0	0	0	0	0	0	0	0	0	0	0	0	0	0	10.5758	23.531	0	0
his-62	F55G1.3	WBGene00001936	0	0	0	0	0	0	0	7.86919	0	0	0	0	0	0	0	397.772	0	0	0	0	0	0	0	0	0	0	0	0	0	0	0	0	0	0	0	0	0	0	0	0	0	0	0	12.0426	0	0	0
his-64	F22B3.1	WBGene00001938	0	3.38767	0	0	0	0	0	0	0	0	0	0	0	0	0	1.17375	0	0	0	0	0	0	0	0	0	0	0	0	0	0	0	0	0	0	0	0	0	0	0	0	0	0	5.87988	0	21.4587	0	0
his-66	H02I12.6	WBGene00001940	0	0	0	0	3.22445	0	0	14.6409	0	0	0	0	0	0	0	6.42255	0	0	0	0	0	0	0	0.929858	0	0	0	0	0	2.41197	3.3107	0	0	0	0	0	0	0	0	3.74702	0	0	0	0	0	0	0
his-70	E03A3.4	WBGene00001944	0	0	1.02099	0	0	0	0	0	0	0	0	70.8354	0	0	0	0	0	0	0	0	0	0	0	0	0	2.26292	0	0	0	39.19	4.16281	6.90669	0	0	0	0	0	0	0	0	0	0	0	0	0	0	0
his-71	F45E1.6	WBGene00001945	316.642	353.967	244.93	99.5332	127.263	102.999	47.8344	315.99	135.436	64.8712	435.861	118.773	43.1728	301.599	245.284	242.77	285.56	207.159	225.232	78.3391	159.738	243.535	168.963	296.846	138.073	50.9853	112.992	127.451	124.963	114.291	127.684	79.4197	124.297	22.4962	58.0216	186.42	195.963	461.993	257.457	217.415	136.792	92.6723	391.566	377.583	432.777	467.731	509.243
his-72	Y49E10.6	WBGene00001946	508.55	843.054	206.6	244.375	422.139	308.007	202.483	431.402	1069.08	255.414	600.712	723.456	426.928	327.594	354.59	747.082	372.17	522.368	438.238	230.289	527.905	387.695	269.953	477.786	608.275	337.81	424.809	530.775	731.899	852.042	525.566	446.371	251.415	415.546	625.762	637.817	703.398	285.788	344.625	644.504	875.101	257.182	1281.24	1180.94	781.042	1734.29	2029.94
hlh-2	M05B5.5	WBGene00001949	0	0	0	526.334	0	0	0	0	0	0	0	0	0	0	0	0	0	0	0	732.181	0	0	0	0	0	0	0	0	0	0	0	0	16.5997	0	0	0	0	0	0	0	0	0	0	0	0	0	0
hlh-3	T24B8.6	WBGene00001950	0	0	0	0	0	0	0	0	0	0	0	0	0	0	0	0	0	0	0	0	0	4.52655	0	0	0	0	1.19021	4.8696	1.57438	0	6.24328	2.37178	0	0	0	0	0	0	0	0	0	0	0	0	0	0	0
hlh-4	T05G5.2	WBGene00001951	0	0	0	1272.48	0	0	0	0	0	0	0	0	0	0	0	0	0	0	0	0	0	0	0	0	0	0	0	0	0	0	0	0	0	0	0	0	0	0	0	0	0	0	0	0	0	0	0
hlh-8	C02B8.4	WBGene00001953	2.4234	0	0.713022	0	0	0	1.48987	0.490733	0	0	0.592756	0	1.79233	0	0	0	0	0	0	0	1.30217	0.52996	0	0	1.49952	1.07815	0	0	0	0	1.09218	0	0	0	6.84785	0.367172	0	0	0	0	0	5.58636	0	2.07392	0	1.26653	7.42373
hlh-10	ZK682.4	WBGene00001954	0	0	0	48.7278	0	0	0	0	0	0	0	0	0	0	0	0	150.071	201.41	0	0	0	0	0	0	0	0	0	0	0	0	0	0	0	0	0	0	0	104.449	0	0	0	0	0	0	0	0	0
hlh-11	F58A4.7	WBGene00001955	76.2488	101.295	16.1043	53.111	125.529	13.8209	36.7325	122.754	160.295	29.1909	42.2848	16.5992	40.745	106.641	77.8698	144.11	37.3878	29.4702	47.3691	37.3461	11.1553	8.30752	10.91	60.1924	102.102	98.5305	142.007	109.503	61.0755	20.5433	48.39	98.2631	21.1907	35.3062	38.3317	6.9885	21.2262	73.9322	49.7528	85.2134	70.4336	109.982	127.872	105.945	267.837	163.515	65.0904
hlh-13	F48D6.3	WBGene00001957	0	0	0	0	0	0	0	0	0	0	0	1572.9	0	0	0	0	0	0	0	0	0	41.9599	0	0	0	0	0	0	0	0	0	0	0	20.0833	0	99.2409	0	0	0	0	0	0	586.708	0	0	0	202.105
hlh-15	C43H6.8	WBGene00001959	0	0	0	0	0	0	0	0	0	0	0	0	0	0	0	0	0	0	0	0	0	0	0	0	0	0	0	0	0	0	0	0	668.006	0	0	0	0	0	0	0	0	0	0	0	0	0	0
hlh-17	F38C2.2	WBGene00001961	0	0	0	0	0	0	0	0	0	0	0	0	0	0	0	0	0	0	0	0	0	0	0	570.904	0	0	0	0	0	0	78.8635	0	0	0	0	0	0	0	0	0	0	0	0	0	0	2991.9	0
hmg-1.1	Y48B6A.14	WBGene00001971	546.672	796.018	142.91	132.67	287.375	278.784	241.988	332.278	223.269	139.953	604.907	217.796	254.053	506.15	300.519	845.854	383.902	269.615	275.318	111.79	192.794	286.367	142.266	372.382	313.117	207.711	311.703	323.005	208.188	272.794	179.971	228.996	211.225	191.984	309.193	180.493	239.725	286.242	222.664	209.013	202.782	275.963	611.155	810.264	752.522	742.76	581.66
hmg-1.2	F47D12.4	WBGene00001972	323.754	402.527	148.013	251.876	230.503	338.441	283.132	232.063	253.277	266.119	394.318	165.061	137.395	1214.87	357.653	274.393	185.873	132.957	175.858	316.378	199.407	200.511	194.666	411.928	341.191	370.976	304.85	402.858	285.046	297.387	333.14	396.942	114.41	280.926	140.44	221.031	285.388	350.909	263.975	248.862	164.43	521.261	268.289	360.75	472.943	462.257	326.869
hmg-3	C32F10.5	WBGene00001973	0	1.74377	0.667172	0.274888	0	0	0	0	0	0	0	0	0	0	0	0	0	0	0.435486	0	0	1.21557	0	0	0	0	0	2.45161	0	0	0	2.21301	0.453988	0.270526	0	0.45273	0	0	11.2652	0	1.87674	0	0	0	0	0	1.07669
hmg-4	T20B12.8	WBGene00001974	55.4619	32.7151	14.8955	19.3447	0	63.6386	19.3852	15.081	22.1056	21.2605	47.4411	44.4974	20.6354	0	36.7462	33.4852	0	116.726	27.5196	25.9452	57.1852	28.0074	23.5363	45.8847	25.3604	15.0061	44.2944	23.326	45.0869	46.7551	31.3435	42.1486	10.5362	28.3555	102.844	51.2161	22.349	30.8444	39.9319	44.5599	15.7377	77.3585	48.1545	49.6721	119.898	43.084	39.3658
hmg-5	F45E4.9	WBGene00001975	0	8.83781	6.34719	3.72676	4.47605	61.6717	0	0	0	0	4.44487	11.5126	0.953054	0	0	8.42742	10.5505	1.41061	3.3408	0	2.27684	0	3.69582	3.26756	8.28328	4.16182	2.62969	0	0	0	3.73086	0	0	0	0	6.07726	0	6.95239	0	0	0	9.90928	0	6.77064	0	5.95859	7.35655
hmg-11	T05A7.4	WBGene00001976	412.092	526.565	57.9816	58.0841	79.2	88.3658	127.205	226.304	97.9286	115.016	411.648	203.013	125.082	0	123.455	247.978	79.0029	147.776	212.206	45.8517	103.18	86.2775	60.2047	222.912	148.676	95.3676	164.179	141.839	191.839	222.961	166.507	247.991	41.9517	133.588	120.027	100.945	156.214	129.637	83.7923	58.5845	330.663	111.473	603.518	419.469	439.195	453.67	429.808
hmg-12	Y17G7A.1	WBGene00001977	0	0	0	0	0	0	0	0	13.3482	0	9.1932	3.15002	0	0	0	9.07033	0	0	8.06044	0	7.66091	4.69705	0	0	12.5596	0	11.9244	19.2691	0	13.7306	0	0	0	0	0	7.44716	0	12.6205	0	0	3.14651	0	0	7.43185	0	100.387	64.5322
hmp-1	R13H4.4	WBGene00001978	45.8517	36.6116	24.6347	43.8718	58.7992	0	12.2942	23.3104	82.1436	3.75794	19.7858	9.8973	51.8001	0	21.106	21.4517	0	4.85171	29.1533	22.785	15.4508	18.5669	70.7581	34.5548	35.0299	6.71653	47.3241	24.7768	5.56946	22.5173	18.8447	39.6673	0	7.64407	19.4939	0	29.6356	5.42288	8.02476	0	0	21.3824	32.7164	51.2845	252.136	112.879	86.6995
hmp-2	K05C4.6	WBGene00001979	38.3024	22.6614	14.3598	27.6928	20.9623	7.16687	19.5242	16.6422	37.4747	38.9015	18.6332	33.3933	12.0537	0	22.1488	19.9324	35.3266	50.4947	15.4073	0	45.0177	12.0424	15.5684	39.9538	44.3984	29.5963	35.8018	32.6237	19.0439	18.6237	40.5476	61.1876	5.20581	21.7586	8.61349	11.164	0	17.2759	13.3219	16.8484	16.6876	39.8265	17.6111	22.2606	0	22.5372	20.7991
hmr-1	W02B9.1	WBGene00001980	75.9025	141.496	14.4564	12.043	60.079	75.4933	95.9471	25.9773	145.351	66.9413	38.2417	74.7967	44.3148	78.0019	114.606	326.306	21.3049	38.3845	74.1604	42.6259	50.5257	0	23.2428	54.6112	271.211	96.9217	511.369	221.865	217.647	224.718	56.3722	534.553	44.6655	86.0376	201.029	36.8428	122.447	78.9497	45.9592	129.069	89.364	144.094	69.8609	380.058	119.867	326.224	144.79
hoe-1	E04A4.4	WBGene00001983	0	0	0	23.2046	0	0	0	0	27.8868	0	13.0719	0	0	0	0	12.8671	0	0	0	0	19.0763	20.7802	0	0	7.1831	14.6597	0	0	6.59952	7.80919	0	0	0	9.7521	0	0	0	0	0	0	0	12.5802	8.5276	0	0	0	8.57724
hog-1	W06B11.4	WBGene00001984	0	1.58812	0	2.30307	0	0	1.49641	10.6557	0	0	1.03187	0	0	0	0	0	0	21.3111	0	0	0.439557	0	3.01652	11.1105	0	1.62647	0	1.36711	0	0.417998	0	0	0	0	0	0.773315	0	1.81623	4.40355	0	0	0.585397	0	0	0	0	0.582835
hot-1	F43D2.4	WBGene00001986	0	0	0	0	88.6462	0	0	29.012	0	0	96.1434	0	0	0	75.4905	0	0	0	0	0	0	0	0	0	0	941.256	0	0	0	110.412	0	0	0	0	0	0	0	0	0	0	0	13.3287	0	0	0	43.686	0
hot-2	Y39B6A.48	WBGene00001987	0	63.6446	20.7009	0	0	0	0	272.443	262.445	0	0	37.7349	0	0	25.5933	251.406	0	0	114.002	20.9094	0	0	0	96.9952	62.7194	0	0	65.0797	43.1603	0	78.2382	0	56.942	0	8.71951	0	0	0	0	47.8409	0	0	242.203	384.287	139.557	0	0
hot-3	W02B8.5	WBGene00001988	0	0	0	0	0	149.172	365.532	0	301.633	0	0	149.285	0	0	304.597	0	0	0	0	0	134.131	63.7957	0	0	0	0	0	0	52.9096	0	0	0	161.535	0	0	24.9426	66.4115	0	0	33.5336	0	0	0	0	0	0	0
hot-4	T12A2.16	WBGene00001989	0	0	102.542	62.7588	0	0	0	0	148.793	0	0	0	0	0	61.8172	0	0	0	15.1107	117.845	192.019	46.1055	589.669	62.7355	0	0	692.745	0	144.429	0	0	390.84	0	0	876.13	115.508	3324.41	0	0	0	130.084	0	0	0	0	0	0
hot-5	K07A12.6	WBGene00001990	0	0	0	0	0	0	0	0	0	0	0	0	0	0	0	0	0	0	0	0	0	0	0	0	5439.94	2446.24	0	0	0	0	0	0	0	0	0	870.824	1700.16	0	0	0	0	20.8472	0	0	0	0	0
hot-6	C13G3.2	WBGene00001991	0	0	0	0	0	60.9295	0	0	0	0	0	0	0	0	0	78.7004	24.1308	0	0	0	20.1603	0	0	0	0	0	0	0	0	0	0	0	0	0	104.23	15.4322	65.1085	66.1998	44.6836	0	0	0	0	319.066	126.531	376.481	316.87
hot-7	Y48B6A.9	WBGene00001992	63.3788	0	0	66.7167	0	0	0	0	0	0	0	478.144	0	0	0	0	0	0	0	30.4882	0	0	0	0	161.662	0	0	0	130.608	146.326	89.9546	49.9454	0	859.806	0	0	0	0	0	0	0	14.3749	0	0	0	0	0
hpd-1	T21C12.2	WBGene00001993	2.62267	0	0	0	0	0	0	1.89301	0	0	1.85412	4.05591	0	0	4.51931	3.00191	2.16854	0	0	0.246355	0	0	0.495685	1.13935	45.3142	3.61796	1.7229	15.1396	0	0.623821	0.941008	0	0	0	0	0	0	0	0	7.93943	4.80026	1.76364	3.00467	2.66013	0	2.58998	17.4623
hpk-1	F20B6.8	WBGene00001994	87.9651	138.358	63.9096	67.2006	81.8194	137.044	45.8592	105.844	423.415	22.2581	87.3614	102.108	101.507	0	173.726	130.951	232.843	277.609	68.5255	109.996	51.996	138.626	134.803	97.3012	144.781	51.4836	111.952	85.6681	136.236	194.137	105.878	89.6993	91.2375	156.097	77.0278	44.8998	65.2416	149.092	106.312	106.152	311.751	53.2278	115.476	291.432	136.175	185.932	100.147
hpl-1	K08H2.6	WBGene00001995	0	20.8568	21.4952	10.2474	12.4575	6.31797	25.7527	18.0422	3.5963	6.863	18.9325	9.13615	7.28176	78.0019	18.6684	34.3754	34.8765	32.7176	25.4574	9.52316	25.0622	14.312	4.20521	17.5814	68.9751	35.2732	39.7253	17.8193	14.0347	26.0878	5.64309	18.0407	7.07056	7.41637	23.9536	19.6946	0	17.6289	26.1797	0	5.95967	35.9057	38.2801	48.5364	21.1403	31.6258	67.8878
hpl-2	K01G5.2	WBGene00001996	46.9099	29.1219	50.7494	29.5197	53.538	41.3806	29.5845	40.2778	63.7898	89.7477	39.8221	26.3981	28.237	0	18.6103	34.2601	54.9007	62.2559	45.7322	29.7432	53.1921	30.6718	42.133	48.67	43.4827	51.6875	52.3947	36.9373	20.0046	19.256	35.105	65.6391	23.5556	60.4362	9.72032	51.6948	68.4945	40.7735	68.0322	54.6156	20.7545	50.6825	33.0857	21.3409	0	34.2166	29.8072
hpr-9	Y39A1A.23	WBGene00001997	3.01506	0	0	0	0	0	0	0	0	0	0	0	0	0	6.50202	0	2.16854	0	3.12436	0	0	0	0	4.18808	0	0	0	0	0	0	0.778559	0	0	0	0	0	15.7795	0	1.83642	106.821	0	0	3.70972	4.05633	0	5.31734	5.19798
hrp-1	F42A6.7	WBGene00001999	683.56	536.933	472.13	565.415	1094.88	680.84	620.386	453.304	926.962	461.751	781.849	410.63	396.236	191.042	822.171	664.977	832.677	847.951	506.764	457.278	730.297	467.77	609.217	1131.32	843.218	801.425	686.308	822.88	599.914	672.959	521.165	808.732	288.289	694.771	309.312	519.859	698.781	1076.85	863.839	848.43	492.037	826.082	571.337	521.767	788.373	613.731	803.303
hrp-2	F58D5.1	WBGene00002000	184.694	203.491	83.8322	61.5339	138.019	248.079	109.329	123.06	134.077	111.89	232.068	125.983	111.594	0	126.006	193.488	83.2566	224.742	100.471	70.441	65.1461	102.487	96.5188	178.642	164.484	153.827	199.286	122.162	279.121	145.102	180.554	234.862	45.979	121.077	99.5145	76.7901	103.902	220.514	123.568	213.86	170.411	129.596	166.847	329.894	96.1623	350.65	237.875
hars-1	T11G6.1	WBGene00002001	0	32.007	17.723	10.7251	0	7.07161	0	23.8921	26.6031	8.92673	31.9347	12.026	11.3562	0	14.8902	40.854	13.3489	16.1302	15.8753	0	15.8268	21.5442	11.2531	17.8046	41.3653	109.622	41.6328	18.6109	8.64523	24.3426	39.6957	22.6523	12.8859	48.5657	0	0	0	0	0	0	16.5955	84.396	46.4228	26.5604	20.5423	42.3058	46.3057
hsb-1	K08E7.2	WBGene00002002	27.9714	72.2169	12.8063	20.3481	12.2275	38.7906	35.7322	46.3351	33.0809	11.6806	42.3744	50.8695	34.6805	174.268	0	47.8857	28.605	48.5822	49.441	8.441	21.5392	25.788	21.4889	22.4363	16.5676	59.9129	39.8152	37.716	47.3765	147.822	33.7972	53.295	16.4871	39.0976	9.13645	24.9659	28.1399	53.3294	39.6062	8.03207	61.2153	75.6402	39.6081	56.8121	62.6345	88.8412	76.5741
hse-5	B0285.5	WBGene00002003	19.4998	0	6.47567	5.52938	4.33628	13.7227	5.26649	9.243	14.9369	36.5331	7.90873	1.95333	8.2409	0	27.3586	24.2266	19.8022	9.86171	22.1055	9.62791	22.5472	5.29452	10.8104	21.6808	31.8359	6.89751	29.4351	19.7105	17.6174	26.2957	5.10483	19.0616	4.40856	23.0819	28.3753	11.8057	30.1276	17.029	31.5191	0	12.423	23.5475	7.83213	44.3035	0	23.347	13.0942
hsf-1	Y53C10A.12	WBGene00002004	0	0	7.99479	4.94616	0	8.83621	0	13.1389	38.0951	25.1895	34.8532	10.4125	142.835	0	25.9397	25.4601	0	14.8187	10.7335	0	6.00874	12.7122	0	0	0	7.17325	29.3008	19.3781	0	12.066	7.97194	0	0	13.5744	91.2894	4.69487	0	0	0	36.5485	10.874	14.0519	91.2422	32.2573	103.208	26.9897	59.8452
hsp-1	F26D10.3	WBGene00002005	782.751	285.856	406.729	394.714	672.956	996.682	684.5	493.91	639.229	473.741	1447.58	481.719	559.542	106.641	979.505	622.038	608.943	874.764	558.207	372.768	559.189	700.887	713.445	593.793	812.679	569.057	770.314	597.179	793.94	1218.82	944.879	958.575	283.793	580.081	956.144	338.563	724.745	681.74	674.456	594.957	743.202	833.498	886.461	956.805	792.729	570.261	888.248
hsp-3	C15H9.6	WBGene00002007	174.467	0	151.312	123.611	155.301	570.664	235.159	188.062	422.529	218.287	631.87	90.9806	122.978	0	127.554	109.349	55.6434	180.808	269.226	91.3891	93.0622	193.25	124.449	121.499	446.597	274.78	136.344	412.729	159.596	366.487	257.339	200.626	125.049	297.797	157.951	72.5217	122.195	87.1299	77.1144	112.387	167.627	402.497	291.246	254.523	90.7531	171.649	378.536
hsp-4	F43E2.8	WBGene00002008	128.064	0	169.834	68.0255	309.425	950.339	609.491	280.048	365.765	256.496	1224.62	107.837	721.155	0	83.6466	94.9537	241.669	237.317	230.246	142.945	232.056	417.889	217.667	44.6046	699.798	1334.38	112.429	416.621	210.944	1332.91	552.932	280.378	429.111	210.774	877.442	131.812	0	98.7091	75.6662	0	643.84	145.323	630.287	294.752	96.7756	96.9245	1077.93
hsp-6	C37H5.8	WBGene00002010	10.5767	0	24.5154	6.11606	7.51008	23.8947	13.4868	9.3608	54.6813	9.67458	36.5642	20.7402	11.202	0	12.0424	33.1769	16.964	9.4255	15.7024	6.94947	14.867	12.4208	21.0784	56.98	56.3113	40.027	19.9449	24.6209	0	85.4976	0	20.5539	5.14117	30.9988	32.4609	1.69415	12.4934	33.298	51.6746	14.8515	3.82326	42.6948	44.4208	39.0118	50.9973	26.8381	56.7377
hsp-12.2	C14B9.1	WBGene00002011	0	0	0	0	2.17367	0	0	0	0	1.26723	0	2.05775	0	0	0	2.48628	0	0	0	0	0	4.64074	0	0	0	0.906566	0	0	0	1.94454	0	0	0	0	0	0	0	0	0	0	0	1.42951	0	0	0	0	0
hsp-12.3	F38E11.1	WBGene00002012	0	17.3341	0	0	0	0	0	11.4955	0	0	0	0	7.43237	0	0	1.99863	2.67672	41.7487	0	0	5.97622	5.42317	0	0	2.60249	1.88826	0	0	0	4.16328	3.9951	0	0	0	0	10.4325	75.0989	0	0	5.62053	0	0	7.6951	0	0	4.87492	1.25537
hsp-12.6	F38E11.2	WBGene00002013	0	0	1.12865	0	0	0	0	0	0	0	0	1.18231	2.33126	0	0	0	0	0	0	0	0	0	0	0	0	0	0	0	0	0	0	0	0	0	0	2.03604	53.1046	0	0	0	0	0.661969	0	0	0	0	0.808252
hsp-16.1	T27E4.8	WBGene00002015	0	1.71642	6.12522	0.948353	0	7.19385	3.1778	3.71718	0	6.30234	2.84994	1.50348	3.59329	0	4.51931	0	6.23159	0	5.88607	2.18345	7.73245	3.76871	3.42849	1.9959	4.41046	11.6709	2.29281	16.4318	10.5598	8.01957	22.9936	19.6231	4.43929	3.61763	1.25371	1.65482	4.84733	1.80448	0	0	10.9392	0	0	1.76551	0	0	3.11246
hsp-16.2	Y46H3A.3	WBGene00002016	6241.37	953.243	2398.4	1778.23	935.262	15721.8	10711.6	4176.14	8660.06	5637.01	8353.17	7896.93	17146.6	0	2457.16	1825.35	3054.66	3441.47	1432.96	1197.38	7031.91	2927.62	1218.65	11970.7	13193.5	29314.9	14191	12001.2	8955.77	24266.4	28214.4	12947.7	7200.52	10587.1	8195.34	1302.28	2201.77	4795.6	24379.2	2319.82	20036.8	2661.54	6043.14	2308.4	12973.6	1891.16	10911.5
hsp-16.11	T27E4.2	WBGene00002017	4650.88	130.406	2553.52	2658.56	2224.26	5062.34	6767.3	2838.93	3784.17	4445.81	2480.27	5875.96	3705.69	169.312	3872.65	5714.38	3905.39	2246.94	1657.92	2047.28	3851.14	2880.07	4811.05	9284.17	34457.6	17198.6	33215.2	80818.7	10885.9	44498.3	8492.32	12701.1	577.371	6923.28	4571.86	1879.22	5396.11	3945.47	2263.4	4628.78	7305.98	1872.52	1012.08	10134.9	8039.25	8439.53	16443
hsp-16.41	Y46H3A.2	WBGene00002018	8147.34	1019.13	3128.69	1803.71	748.674	20322.6	11506.1	4734.9	12724.2	8091.34	7699.22	8217.22	12167.3	401.521	3075.06	1622.24	3092.53	3840.85	1304.13	1530.93	8110.07	3884.99	1410.03	14918.3	19770.7	36045.9	21572.6	15100.7	10564	28674.6	25607.3	12525.5	9701.41	11061.3	6513.22	1595.92	2054.93	3959.33	22615.6	2645.4	15951.5	3656.7	7281.37	2029.27	12639.7	1201.79	9455.86
hsp-16.48	T27E4.3	WBGene00002019	0	0	0	11.0967	0	36.7826	22.6902	6.98799	49.2933	35.6007	20.3204	8.30565	17.8277	0	27.8254	42.1163	0	10.1627	7.26241	0	20.3846	24.2654	26.5728	32.7838	94.5093	153.986	59.8158	130.989	19.2771	67.0448	38.9608	37.6742	5.41579	24.7987	14.4162	13.9581	43.9962	8.74967	0	22.9307	37.9603	4.78522	0	33.4607	181.699	10.1379	11.6913
hsp-16.49	T27E4.9	WBGene00002020	0	0	4.42703	3.56873	5.95427	22.2806	10.4671	9.94964	21.7781	6.83909	10.5611	0	6.83006	0	6.70841	0	21.1515	7.94553	2.61605	0	9.78668	4.82797	6.39585	16.2846	50.0057	38.8629	20.3235	56.3663	10.1602	55.1393	3.65422	28.8076	4.96605	31.1003	11.3376	0	21.3576	0	2.66774	18.0058	15.7127	0	0	0	0	0	8.2897
hsp-17	F52E1.7	WBGene00002021	0	0	0	0	3.02158	2.11617	12.0922	0	0	0	0	0	0	0	0	0	19.9718	8.65066	0	0	0	0	0	0	0	0	0	0	0	0	0	0	0	0	0	0	0	0	0	0	0	0	0	0	0	0	0
hsp-25	C09B8.6	WBGene00002023	0	107.501	0	0	1214.13	0	32.6923	0	0	0	0	216.311	0	135.836	12.3429	23.5829	0	32.0478	72.453	0	22.4347	0	60.0815	33.0166	249.708	114.317	631.822	158.886	185.986	32.7854	395.3	99.0658	103.694	42.632	98.6855	0	57.9932	0	26.842	29.7646	423.385	22.7612	199.099	331.991	652.442	291.124	0
hsp-43	C14F11.5	WBGene00002024	0	0	0.950696	0	0	0	0	0	0	0	0	0	0.197428	0	0	0	0	0	0	0	1.67658	0	0	0	0	0	0	1.53274	6.98535	3.55059	0	0	0	0	0	0	0	0	0	0	0	0	0	0.0899115	0	0	0
hsp-60	Y22D7AL.5	WBGene00002025	0	0	11.3027	8.73317	9.95412	50.805	22.1031	9.54971	6.98527	12.9983	31.9444	0	22.7979	0	7.03864	20.8274	0	2.52333	11.3668	4.18248	6.06807	8.34558	7.71951	32.8883	28.5414	16.3192	5.10233	37.1245	47.1039	21.122	13.6622	24.9651	32.182	28.9925	11.3853	7.95528	13.8326	7.07843	5.91574	10.8217	0	79.546	41.8942	26.9874	50.7367	36.1022	35.6633
hsp-70	C12C8.1	WBGene00002026	1083.37	751.041	556.602	242.589	845.848	2021.8	7146.44	1454.43	1356.28	1040.72	461.135	2688.26	3919.54	592.7	439.69	2470.32	11841.5	2152.19	318.491	310.524	3991.79	4276.49	1975.45	637.314	9812.47	15702.2	6613.23	13365.7	7719.31	17814.2	2487.82	8488.02	5233.13	2811.58	4636.47	1279.31	1275.25	14874.7	588.997	1158.47	3019.07	1856.92	1947.74	6480.36	8356.02	5820.54	6204.8
hsr-9	T05F1.6	WBGene00002027	28.3	48.9972	24.7234	29.056	19.2885	49.199	28.9309	39.7141	34.7805	11.5008	81.9691	16.1973	20.7814	0	16.8152	66.0384	95.2356	61.443	42.3827	49.776	75.4558	32.2412	34.4463	54.1804	67.1343	19.5257	40.2853	38.5722	21.503	65.1789	26.8542	33.1458	13.04	53.3681	47.0204	27.714	142.539	72.903	29.7209	40.3322	79.9226	20.299	74.6092	96.6632	48.0184	79.1685	63.8592
hst-1	F08B4.6	WBGene00002028	6.6671	0	1.94953	0	1.57369	5.33433	4.36183	2.14895	0	3.96725	9.85341	1.72228	16.5016	0	0.436278	54.4243	2.69642	9.15324	1.48698	0	11.193	3.02459	7.69218	0	15.6002	6.80344	30.8699	1.98945	29.4951	36.9318	1.12189	18.668	7.53636	25.3929	9.35216	1.47664	0.671237	6.98595	1.81522	1.45023	6.35194	21.5283	0	25.7786	21.5086	35.6973	39.9196
hst-2	C34F6.4	WBGene00002029	6.75453	0	9.05404	2.73689	11.2114	4.8121	16.8224	6.50382	15.7667	8.22795	10.014	9.75619	19.351	0	0	31.471	5.40421	1.37301	2.26924	2.36663	21.3943	0	6.13416	37.2121	9.97088	66.9061	35.0208	18.0396	22.1594	31.3997	15.7965	71.7772	9.01966	36.0206	19.4726	6.58041	0	2.44492	25.1568	5.49145	19.3722	39.1347	0	16.4717	0	22.0642	10.0319
hst-3.1	F40H3.5	WBGene00002030	27.4259	0	0	0	0	0	0	12.4243	0	0	0	0	5.34553	0	0	0	0	0	0	0	0	0	0	0	0	0	0	0	0	0	0	0	0	0	28.1903	0	33.0756	0	0	0	0	0	0	0	0	0	0
hst-6	Y34B4A.3	WBGene00002031	0	0	1.53557	0	0	10.5115	0	2.80682	0	8.85445	15.4963	0	1.76485	0	6.09368	12.0605	0	4.30716	2.50689	0	3.79644	1.76668	2.82247	0	7.2516	7.26097	2.61168	20.4284	0	2.4931	0	0	0	0	3.58184	0	39.5005	3.15104	0	0	3.48864	6.61486	8.32367	31.8787	20.5423	18.7048	22.2603
htp-1	F41H10.10	WBGene00002032	0	0	0	0	0	0	0	0	0	0	0	0	0	0	0	0	0	0	0	0	0	0	0	2.30049	0	0.653368	0.625856	0	0	3.76034	2.44793	0	0	2.71651	0	0	0	0	0	0	0	0	0	0	0	0	0
htp-3	F57C9.5	WBGene00002034	8.17284	0	0	3.39428	0	7.28381	0	0.966085	0	3.9302	0	0	0	0	0	0	0	0	0	0	0	0	0	0	0	0	0	0	0	4.14173	2.23904	0	0	0	0	0	0	0	0	0	0	0	0	4.39058	0	0	0
hum-1	F29D10.4	WBGene00002035	0	0	0	24.6279	8.28936	0	0	0	0	0	9.25781	8.14245	0	0	0	0	0	19.0845	9.84205	29.1736	33.4771	14.4838	10.0325	0	0	0	5.81769	0	0	0	8.35208	0	0	5.73884	0	16.6115	0	0	8.38764	0	0	12.9627	0	120.671	136.554	109.322	36.6632
hum-2	F36D4.3	WBGene00002036	85.3499	67.225	16.456	8.06254	58.018	0	0	16.9018	0	7.41655	0	132.547	146.074	441.687	18.331	0	21.617	18.9749	36.641	23.7688	19.8204	9.82304	0	67.7796	62.8414	0	0	0	75.909	152.885	73.5327	29.2076	85.0244	62.8474	65.956	14.8626	30.7256	0	0	26.0915	19.7938	23.2057	66.9145	211.263	109.415	239.78	293.714
hum-5	T02C12.1	WBGene00002038	0	0	0	0	0	72.2742	0	0	0	0	0	12.0438	0	0	96.2508	0	0	33.8327	0	0	0	11.0826	22.5749	10.1911	0	36.7422	0	14.729	0	16.3805	0	30.4931	0	0	14.6418	9.97955	0	0	0	0	0	0	44.0092	0	0	0	22.6144
hum-6	T10H10.1	WBGene00002039	0	0	0	0	0	0	0	0	0	0	0	0	0	0	0	0	0	0	0	0	0	0	0	0	0	0	0	0	0	0	0	0	0	0	0	0	0	0	0	0	0	0	0	0	0	0	0
hum-8	Y66H1A.6	WBGene00002041	0	0	0	0	0	0	0	0	0	0	0	0	0	0	0	0	0	0	0	0	0	0	0	0	0	0	0	0	0	0	0	0	0	0	0	0	32.2544	0	0	2.83098	0	0	0	0	0	0	0
hus-1	H26D21.1	WBGene00002042	35.9372	0	3.95975	1.87606	0	0	0	2.7477	11.5944	1.42447	0	0	0.790799	0	0.872557	0	0	3.689	4.54427	4.05063	0	1.64617	0.916807	14.443	2.24354	0	32.5533	1.15577	1.82983	6.78193	3.67107	4.90332	0	0	0	1.66786	0	0	0	0	0	1.64336	0	0	0	2.78983	3.77678
hyl-1	C09G4.1	WBGene00002043	0	0	0	0	0	0	6.1936	0	0	0	0	0	0	0	15.4032	0	0	0	10.7051	0	0	0	0	0	0	0	0	0	0	0	0	0	0	0	2.0124	0	0	0	0	0	0	67.8013	0	0	0	0	8.6823
hyl-2	K02G10.6	WBGene00002044	0	0	0	0	16.3863	7.75549	3.96082	0	2.93661	0	11.2083	3.21997	15.0606	0	2.52862	34.459	0	2.10496	2.8591	5.68651	0	2.41958	2.7288	18.2369	7.38321	28.1133	13.1534	17.7692	16.2952	22.0232	0	12.4401	1.84124	9.15568	3.77368	4.66416	0	17.4358	0	4.96642	0	9.02198	18.4505	37.7058	0	27.909	42.418
icd-1	C56C10.8	WBGene00002045	267.686	316.563	95.3597	147.333	102.981	223.801	160.951	248.428	273.916	130.882	405.44	251.49	167.336	0	349.429	177.735	205.146	206.886	294.699	183.619	180.646	211.535	145.754	221.899	197.751	124.296	226.513	192.436	189.963	190.488	151.812	208.557	64.2589	249.653	203.354	176.32	155.007	336.409	152.914	138.671	205.884	666.435	439.263	294.691	121.836	296.746	345.821
icln-1	C01F6.8	WBGene00002046	19.7658	32.5304	27.8434	37.7331	18.334	20.0726	19.3335	47.7825	82.2567	25.5175	17.9162	33.9673	25.0765	0	49.4842	45.2147	60.0626	31.3781	35.2961	14.8079	46.6566	33.4248	24.124	38.2938	17.8344	17.9925	27.5653	52.9394	11.1461	18.0418	14.7301	51.3077	15.5232	45.1335	0	20.3088	12.6113	43.2995	25.9985	15.8327	19.2836	81.918	28.7471	24.0762	0	23.474	16.8051
icp-1	Y39G10AR.13	WBGene00002047	0	0	0	0	0	0	0	0	0	0	0	0	0	0	3.60159	0	0	0	0	0	0	0	0	0	0	0	0	0	0	0	0	0	0	0	0	0	6.24785	0	0	0	0	0	0	0	0	0	0
ida-1	B0244.2	WBGene00002048	1009.02	610.573	454.807	308.068	1528.57	1535.76	1412	804.488	1111.58	1008.4	1974.96	2685.23	1033.12	1670.39	616.229	542.52	566.187	1004.1	614.775	581.356	625.843	226.601	1093.12	688.483	887.877	492.361	814.439	511.055	1990.36	1455.21	818.372	506.738	1201.65	1616.92	1550.05	247.035	900.912	917.864	1029.9	1706.57	2019.99	25.7082	470.756	742.327	1055.42	751.281	932.784
ifa-1	F38B2.1	WBGene00002050	0	0	0	0	0	0	0	0	0	0	0	0	0	0	0	0	0	0	0	0	0	0	0	0	0	0	0	0	0	0	0	0	0	0	139.324	0	0	0	0	0	0	0	0	0	0	0	0
ifb-1	F10C1.2	WBGene00002053	0	0	0	0	0	0	0	0	0	0	0	0	0	0	0	0	0	0	0	0	0	0	0	0	0	0	0	0	0	0	0	0	0	0	0	0	0	0	0	0	0	115.83	29.1386	0	0	0	0
ifc-2	M6.1	WBGene00002056	0	0	0	0	0	0	0	0	0	35.6014	0	0	0	0	0	0	0	0	0	0	0	0	0	0	0	0	0	0	0	0	0	0	0	0	0	0	0	0	0	0	0	0	0	0	0	16.4321	27.6831
ifd-1	R04E5.10	WBGene00002057	0	0	0	0	0	0	0	0	0	0	0	0	0	0	0	0	0	0	0	0	0	0	0	0	0	0	0	0	0	0	0	0	0	0	0	0	0	0	0	0	0	0	0	0	0	0	0
ifd-2	F25E2.4	WBGene00002058	0	0	0	1.98719	0	0	0	0	0	0	1.00883	0	0.432823	0	0	0	0	0	0	0	0	0.896542	0	0	3.28766	0.803582	2.23929	0	0	0	0	0	0	15.5533	0	0	0	0	0.979964	0	1.70419	0	0	0	0	1.27501	0
ife-1	F53A2.6	WBGene00002059	0	0	41.4137	66.7425	5.90085	0	18.5434	0	13.0274	20.7414	11.7658	35.6446	12.7345	0	31.129	0	17.6699	22.7345	37.4859	40.661	20.2966	18.1549	28.6574	16.9173	31.8697	11.6052	36.0681	40.249	16.9449	29.142	17.3611	33.3251	23.3087	20.3617	26.48	29.3729	0	33.1108	15.8224	0	0	140.385	38.1371	37.7304	0	12.4771	10.6182
ife-2	R04A9.4	WBGene00002060	0	8.79698	6.02565	14.8845	0	19.9941	4.09715	18.9265	17.1031	6.73588	29.4456	21.0933	16.6803	0	6.52679	15.8585	6.75826	14.3223	35.1304	10.0603	25.4865	9.32183	3.70784	20.8757	28.3805	31.9792	29.2968	14.4218	23.1705	19.9963	10.8482	27.3064	8.29124	17.1034	13.2208	12.5793	0	0	7.86479	11.4091	24.6719	79.436	31.2684	28.7792	18.8392	57.8567	36.037
ife-3	B0348.6	WBGene00002061	6.18114	11.2882	14.4427	5.65593	9.56458	54.5287	5.48785	20.6597	1.79081	2.31434	13.2173	39.1626	1.55481	0	11.6591	36.4865	12.5088	0	5.01494	2.3261	6.16728	2.40863	6.59352	0	4.93357	10.3422	46.3761	5.91935	3.77928	16.2561	0	8.94615	5.97358	43.3024	3.30489	0	4.44736	7.5825	0	12.9557	2.36177	20.294	30.5487	33.1077	0	26.0893	36.1522
ife-4	C05D9.5	WBGene00002062	6.02951	54.3083	13.2598	6.67109	22.7873	37.601	23.1174	20.5912	0	7.44359	19.3888	18.4222	17.032	0	26.8746	20.6017	8.53483	29.1644	12.0458	0	8.57086	10.2964	2.42548	18.017	12.694	2.74613	6.51859	7.90505	10.9817	4.1184	10.9722	16.5507	0	15.7035	32.9228	3.25608	2.2258	0	0	0	15.9685	76.2045	18.5553	39.9695	0	52.2432	24.3864
ife-5	Y57A10A.30	WBGene00002063	25.8969	0	0	0	0	0	0	0	18.781	3.01381	0	0	0	0	0	0	0	9.29456	0	0	0	0	0	0	0	0	0	0	11.2022	0	0	8.80934	0	0	0	0	0	12.455	4.72519	0	0	0	0	0	0	0	5.31245
iff-1	T05G5.10	WBGene00002064	0	0	0	0	0	47.6227	0	0	0	0	0	0	0	0	0	0	0	0	0	0	0	0	0	0	0	96.1071	0	0	0	0	63.2751	0	0	101.873	0	0	0	0	0	0	0	0	0	0	0	0	0
iff-2	F54C9.1	WBGene00002065	449.035	545.005	124.967	239.913	155.877	88.525	184.47	303.853	162.346	99.4078	328.066	336.576	246.233	0	190.55	329.202	182.41	221.671	331.066	217.897	191.944	116.586	78.2993	308.955	308.928	121.73	524.289	201.798	425.29	526.184	305.431	398.495	200.546	239.38	191.903	216.556	157.112	364.601	162.568	171.557	320.502	1212.55	498.122	354.179	160.744	400.776	373.134
ifg-1	M110.4	WBGene00002066	0	32.7739	12.0148	32.3371	9.63652	4.09627	13.6291	11.4859	59.3234	4.64084	80.0509	12.5095	15.1587	0	34.6245	90.6308	0	13.2614	45.3435	9.54837	12.7925	21.3012	18.6327	34.4211	26.273	13.4098	70.3668	54.7125	18.3074	13.7739	31.41	34.5393	0	21.0951	32.5339	7.41089	0	0	6.85547	0	12.6719	58.4575	84.1703	96.6544	92.9839	75.5967	59.4681
ify-1	C27A2.3	WBGene00002068	1.73173	3.01022	3.88533	1.00191	0	5.14209	6.89676	0.827156	11.5863	6.27497	3.36062	1.15469	0	0	0	14.3409	6.81994	0	4.87955	18.6594	7.61272	1.51728	3.6211	1.0067	5.28332	2.56474	0	4.21498	0	2.434	6.12123	0.906111	2.73244	8.73385	0	1.79073	0	0	3.16793	0	0	9.88438	1.33174	4.84534	0	10.8886	13.6391
ikb-1	C04F12.3	WBGene00002069	0	1.53252	1.9292	0	0	0	0	0	0	0	0	0	0	0	0	0	0	0	0	2.68108	0	0	0	0	0	0	0	0	0	1.83695	0	0	0	0	0	0	0	0	0	0	0	0	0	0	0	0	0
ile-1	K07A1.8	WBGene00002070	18.5565	17.3184	19.4284	13.4543	4.90601	144.08	53.0381	58.8564	53.188	49.2911	111.58	72.9463	26.8895	0	0	33.5381	4.66256	34.4476	73.3108	11.6939	47.3054	63.1857	20.512	28.3377	20.0679	100.814	22.6522	27.0332	26.7497	16.622	180.034	48.9828	32.4214	91.1225	16.8549	26.9894	24.1989	30.7971	9.29042	31.0031	105.6	125.409	36.168	38.8656	0	47.5016	48.45
ile-2	T04G9.3	WBGene00002071	4.9092	0	3.64227	9.25659	7.47648	1.42925	2.99505	0	0	0	13.6285	0.830911	5.70067	0	12.6815	14.25	0	2.57644	7.73711	0	3.72581	11.4293	1.84418	3.34659	18.2438	2.18966	10.4559	13.5468	1.427	20.6724	2.53591	3.46635	1.63132	3.754	16.485	5.49089	0	1.59595	1.32462	0	2.70349	28.7535	16.621	15.8273	0	14.9059	6.06832
ima-1	T19B10.7	WBGene00002072	2.98557	4.83782	4.84884	8.13857	0	4.04954	6.57353	2.69947	8.60669	7.74086	18.0655	0	3.83846	0	3.68331	20.4597	0	15.5092	3.31762	0	1.42166	5.1784	1.28413	11.3815	1.9046	2.21477	15.6877	22.673	209.798	0	1.41047	5.66034	2.06741	1.44879	3.25622	4.11086	0	0	0	3.36903	4.28111	9.90883	7.72144	35.0405	0	27.4462	17.1604
ima-2	F26B1.3	WBGene00002073	0	0	0	0	0	0	0	0	0	0	0	0	0	0	0	0	0	83.6266	0	0	0	0	0	0	0	0	0	0	0	0	0	0	0	0	0	0	0	0	0	0	0	0	0	0	0	0	0
ima-3	F32E10.4	WBGene00002074	6.87407	8.56636	27.9662	17.2615	50.6483	32.7016	15.3037	16.3863	45.7657	9.25658	48.7343	17.7346	3.32878	92.7919	24.7106	44.0611	0	43.9034	22.0548	15.7749	4.52049	9.49129	31.1818	25.0151	37.534	34.7082	43.6179	25.3388	8.94703	26.0401	12.6495	35.0224	3.97669	14.1946	16.2475	8.83138	17.5493	24.0722	13.5579	29.1174	6.83239	33.9297	24.748	43.835	47.483	48.0914	34.7771
imb-1	F28B3.8	WBGene00002075	14.9735	0	12.2409	15.1985	2.82894	26.1438	0	17.3369	59.521	5.75128	9.23586	3.7787	0	0	11.4797	25.6775	5.24933	12.6969	17.5634	14.9616	8.02743	6.2433	7.62352	6.87924	18.2585	3.87518	42.2569	9.01835	19.8009	11.4525	7.14816	24.7042	4.54405	5.56079	9.25734	3.22759	0	1.67853	7.24478	22.3098	7.49204	14.3027	3.73944	21.6631	21.4587	18.2226	22.2952
imb-2	R06A4.4	WBGene00002076	10.5352	6.55107	14.3902	21.3549	1.65203	12.1551	6.10974	11.6074	23.2661	2.90091	23.203	29.041	13.4838	0	15.3868	39.4336	0	28.9706	12.8249	5.49027	4.19241	4.93489	3.80087	31.9317	11.1683	3.35229	23.9382	17.3578	4.04859	3.85309	3.1575	25.4346	23.896	5.80807	4.43307	14.7374	7.33778	8.14308	23.3213	10.3532	0	15.5585	14.2429	47.5154	20.5082	32.5836	53.2484
imb-3	C53D5.6	WBGene00002077	11.2993	10.529	8.94182	21.6993	6.19296	11.01	0	16.7689	50.4595	7.14244	23.5266	2.71512	8.87739	0	0	32.589	4.90152	16.8305	39.6037	2.79133	17.2653	16.2478	7.8583	35.6913	0	8.99621	11.4689	0	10.9718	8.41419	23.8038	18.894	0	27.2809	20.8107	19.7298	0	49.9069	0	0	0	112.943	18.7832	18.5647	0	37.6426	13.9597
xpo-1	ZK742.1	WBGene00002078	39.6691	17.1998	41.1759	15.0249	99.953	56.3867	27.5758	29.2099	95.1656	21.1261	47.0158	15.5786	46.2108	0	41.7493	97.4926	31.9524	65.0573	63.5726	6.41609	34.399	42.7723	31.7449	48.4461	44.3731	8.52066	405.548	17.492	0	64.5398	13.1699	91.4325	27.8236	46.5534	14.4061	39.1347	13.5201	43.7259	22.7499	48.3907	20.364	34.0526	45.692	71.0062	0	58.8815	35.4982
xpo-2	Y48G1A.5	WBGene00002079	0	0	2.67486	0	3.17925	0	1.30482	0	0	1.00547	4.42164	9.27924	5.29415	0	0	3.91214	0	0.317093	13.8015	4.75365	1.73062	10.8716	1.87725	5.54126	12.0397	6.25768	4.51642	2.84441	21.8443	0	0	10.093	0.926426	9.16323	6.00059	2.36753	0	14.5298	0	5.79728	0	20.808	4.28764	15.5589	0	11.6218	8.21591
xpo-3	C49H3.10	WBGene00002080	0	1.95222	3.58797	1.79656	0	1.42925	11.9644	2.00978	21.1573	1.79767	6.14037	0	1.7375	0	0	10.2807	0	1.78293	2.10802	0	2.49468	1.71737	1.45563	0	0	1.96945	2.19221	1.42844	5.13769	0	3.09149	7.54792	0	3.20744	5.32074	0	3.24462	0	0	1.45023	2.76611	7.61993	5.12227	14.8695	0	7.71699	4.08843
ina-1	F54G8.3	WBGene00002081	0	0	0	9.53627	0	0	0	5.43011	36.1999	2.73204	8.02337	39.694	15.4409	0	48.0295	33.277	0	0	7.00345	0	9.0161	10.3624	0	20.126	0	4.18775	0	0	105.865	16.5897	0	0	0	23.5967	9.86563	2.64514	22.7031	0	0	0	4.15777	43.9636	0	204.159	0	129.751	185.098
inf-1	F57B9.6	WBGene00002083	27.539	48.3553	44.1039	76.6103	46.2918	65.191	80.1415	51.833	89.8536	71.2176	137.652	129.869	41.7223	0	96.3394	81.9666	63.6693	110.959	124.106	68.9172	51.9159	96.1413	79.0909	54.2425	55.9229	86.0583	106.484	62.8529	76.6959	68.4673	123.311	136.795	45.7856	100.812	41.4948	66.5084	74.5717	162.124	104.949	35.7199	53.3384	297.357	139.888	127.726	258.117	107.851	116.827
ins-1	F13B12.5	WBGene00002084	0	0	27.7714	0	0	4185.08	0	407.815	933.054	137.037	745.318	0	0	176.856	13.0539	0	0	297.532	0	49.2865	346.235	759.428	0	0	0	0	0	0	261.138	0	40.9871	44.822	0	0	0	135.576	217.097	53.4246	0	197.336	0	0	0	0	0	0	0
ins-2	ZK75.2	WBGene00002085	0	0	7.97437	0	0	0	0	0	0	0	0	0	0	0	0	0	0	19.2397	0	0	0	149.12	0	0	0	0	0	0	0	0	0	0	0	0	0	4.42503	0	0	0	0	0	0	0	0	0	0	0
ins-3	ZK75.3	WBGene00002086	0	0	6049.53	0	0	0	0	0	0	0	0	0	0	0	229.078	0	0	11847.7	0	0	28441.2	9873.37	0	0	0	0	0	0	0	0	0	0	0	0	0	4996.12	0	0	0	0	0	0	0	0	0	0	0
ins-4	ZK75.1	WBGene00002087	0	0	0	0	0	0	0	0	0	0	0	0	0	0	0	0	0	1193.4	0	0	2175.56	241.768	0	0	0	0	0	0	0	0	0	0	0	0	0	93.6877	0	0	0	0	0	0	0	0	0	0	0
ins-5	ZK84.3	WBGene00002088	0	0	0	0	0	0	0	0	0	0	0	0	0	0	0	0	0	0	0	0	1087.78	2177.26	0	0	0	0	0	0	0	0	0	0	0	0	0	75.4688	0	0	0	0	0	0	0	0	0	0	0
ins-6	ZK84.6	WBGene00002089	0	0	0	0	0	0	0	0	0	0	0	0	0	0	0	0	0	0	0	0	29091.5	32693.4	0	0	0	0	0	0	0	0	0	0	0	0	0	301.094	0	0	0	0	0	0	0	0	0	0	0
ins-7	ZK1251.2	WBGene00002090	0	0	0	16.4668	0	0	0	0	0	0	0	98.3113	0	0	0	0	0	0	0	0	0	0	0	0	0	0	0	0	0	0	0	0	8.72619	0	0	0	0	0	0	0	0	0	0	0	0	0	0
ins-9	C06E2.8	WBGene00002092	0	0	0	0	0	0	0	0	0	0	0	0	0	0	0	0	0	0	0	0	10514.1	3308.31	75.9138	0	0	0	0	0	0	0	0	0	0	0	0	1086.9	0	0	0	0	0	0	0	0	0	0	0
ins-10	T08G5.12	WBGene00002093	0	0	0	0	0	2680.9	0	0	0	0	0	0	0	0	0	0	0	0	0	0	0	0	0	0	0	0	0	0	0	0	0	0	0	0	207.748	105.908	0	0	0	0	0	0	0	0	0	0	0
ins-11	C17C3.4	WBGene00002094	0	0	0	63.7711	0	0	0	0	0	1.1368	0	0	0	0	0	0	0	0	0	50.3663	0	0	0	0	0	0.824266	0	2.59832	1.18846	0	4.12938	0	0	0	0	0	0	2.3443	0	0	0	0	0	0	0	0	0
ins-12	C17C3.19	WBGene00002095	0	0	0	0.321265	0	0	0	0	0	0	0	0	0	0	0	0	0	0	0	29.8528	0	0	0	0	0	0	0	0	5.77441	0	0	0	0	0	0	17.467	0	8.50525	4.28846	0	0	0	0	0	0	0	0
ins-13	C17C3.18	WBGene00002096	0	0	0	0	0	0	0	0	0	0	0	0	0	0	0	0	0	0	0	0	0	0	0	0	0	0	0	0	0	0	0	0	0	0	0	0	0	0	0	0	0	0	0	0	0	0	0
ins-14	F41G3.16	WBGene00002097	0	0	0	619.41	2850.23	0	0	0	0	0	0	0	0	0	0	0	8572.07	3392.6	0	928.604	44.7256	684.672	2432.88	0	0	0	0	0	0	0	0	0	0	0	0	4289.89	0	8117.9	5318.77	4917.64	0	0	0	0	0	0	0
ins-15	F41G3.17	WBGene00002098	0	0	0	35.1736	104.343	0	0	0	0	0	0	0	0	0	0	0	657.385	188.045	0	21.3432	0	30.3889	78.5117	0	0	0	0	0	0	0	0	0	0	0	0	272.538	0	343.974	108.225	92.152	0	0	0	0	0	0	0
ins-16	Y39A3A.5	WBGene00002099	0	0	0	10.6371	10.3085	7.47607	0	0	0	0	0	0	0	0	0	4.10017	0	0	0	0.374917	0	0	0	0	0	0	0	0.248909	0	0	0	0	0	0	0	0.230044	0	0	0	0	0	0	0.632271	0	0	0	0
ins-17	F56F3.6	WBGene00002100	651.506	0	0	0	61.5833	0	0	0	2156.54	0	21158	0	0	1497.4	0	0	0	0	0	128.871	0	0	0	0	0	0	102.897	1134.58	0	880.512	0	0	0	0	0	0	0	80.9845	0	0	0	0	0	0	0	0	0
ins-18	T28B8.2	WBGene00002101	0	0	1703.32	0	0	18675.6	0	0	0	0	0	0	0	0	2146.19	0	5592.36	1759.5	0	0	468.982	1928.37	0	0	0	0	0	0	0	0	0	0	0	0	0	3726.05	1072.59	5265.36	2857.01	0	0	0	0	0	0	0	0
ins-21	M04D8.1	WBGene00002104	0	0	0	0	45.0103	0	0	0	0	0	0	0	0	0	0	0	146.87	1147.84	0	0	156.535	0	18.8422	0	0	0	0	0	0	0	0	0	0	0	0	36.9268	1342.01	1457.46	2152.06	0	0	0	0	0	0	0	0
ins-22	M04D8.2	WBGene00002105	0	0	0	0	135.769	0	0	0	0	0	0	0	0	0	0	0	19661.9	24282.7	0	0	2671.65	0	0	0	0	0	0	0	0	0	0	0	0	0	0	1327.91	0	5405.92	6155.1	0	0	0	0	0	0	0	0
ins-23	M04D8.3	WBGene00002106	0	0	0	0	322.533	0	0	0	0	0	0	0	0	0	0	0	11819.2	7110.38	0	0	0	0	0	0	0	0	0	0	0	0	0	0	0	0	0	61.3594	0	4759.61	4960	0	0	0	0	0	0	0	0
ins-24	ZC334.3	WBGene00002107	0	0	8594.15	0	0	0	0	0	0	332.957	0	0	0	0	0	0	76.6292	0	0	0	871.42	11488.3	335.427	0	0	0	0	0	0	0	0	0	0	0	0	4918.71	156.209	213.194	255.092	0	0	0	0	0	0	0	0
ins-25	ZC334.8	WBGene00002108	800.641	0	0	0	0	5273.78	0	0	46.6206	823.351	0	0	110.22	0	0	0	0	0	0	0	0	0	0	0	0	0	0	0	0	0	0	0	28.5983	0	0	144.98	0	0	0	492.902	99.6171	0	0	0	0	0	0
ins-26	ZC334.1	WBGene00002109	0	0	0	0	149.76	0	0	0	0	0	0	0	0	0	0	0	3242.6	9446.68	0	0	59851	3474.55	170.065	0	0	0	0	0	0	0	0	0	0	0	0	16676.2	0	175.563	0	0	0	138.227	0	0	0	0	0
ins-27	ZC334.11	WBGene00002110	32.037	15.1031	201.446	0	0	0	0	0	106.817	63.6705	0	0	14.9645	0	0	0	228.729	46.855	13.0148	87.1657	0	27.8807	82.8812	23.0922	0	0	0	0	0	0	0	0	9.03749	0	11.5199	0	127.19	289.366	81.2374	29.5805	35.3655	0	21.93	0	0	0	0
ins-28	ZC334.9	WBGene00002111	0	0	0	0	0	56278.2	0	0	67021.2	0	0	0	0	0	0	0	0	0	0	0	0	0	0	0	0	0	0	0	0	0	0	0	0	0	0	8505.7	0	0	0	0	0	0	0	0	0	0	0
ins-29	ZC334.10	WBGene00002112	203.942	0	0	0	0	19148.6	0	0	316.191	1696.2	0	0	388.935	0	75.1195	0	0	0	0	0	0	0	202.252	0	0	0	0	0	0	0	0	0	208.001	0	0	1167.47	0	0	0	11044.6	0	0	0	0	0	0	0
ins-30	ZC334.2	WBGene00002113	0	0	1499.82	0	360.558	0	0	0	0	37.2179	0	0	0	0	0	0	4404.43	2296.98	0	0	10420.2	57252.5	11847.5	0	0	0	0	0	0	0	0	0	0	0	0	21943.8	0	871.932	61.6523	0	0	4029.57	0	0	0	0	0
ins-32	Y8A9A.6	WBGene00002115	0	0	0	120.029	0	0	0	0	0	0	0	0	0	0	0	0	67.883	0	0	0	106.126	2613.96	0	0	0	0	0	0	0	0	0	0	0	0	0	334.371	0	0	89.8601	0	0	0	0	0	0	0	0
ins-35	K02E2.4	WBGene00002118	0	0	0	0	0	0	0	0	0	0	0	0	0	0	0	0	65.8732	118.614	0	0	0	0	27.6835	0	0	0	0	0	0	0	0	0	0	0	11.8841	20.7647	0	151.439	189.703	0	0	0	0	0	0	0	0
ins-36	Y53H1A.4	WBGene00002119	0	0	5.31032	5.11952	0	0	0	0.424645	0	0	0	0	0	0	0	2.86695	0	18.2128	12.186	11.1928	0	0	0.627498	25.5583	0	0	0	0	0	0	0	0	0	0	0	0	0	0	0	3.08696	0	0.733459	0	0	0	0	0
ins-37	F08G2.6	WBGene00002120	0	0	3.81273	0.423522	0	0	1.07723	0	0	0	0	0	0.33595	0	0	0	0	0	0	0	10.7704	0.319837	0.919608	0	0.80282	0	0	0	0	3.26952	0	9.0234	0	0	0	4.17636	0	3.69337	0	0	0	0.728564	0	8.84595	0	21.1468	1.3757
inx-1	C16E9.4	WBGene00002123	572.534	42.2795	0	0	0	498.834	62.6953	0	0	109.253	1142.27	35.4898	149.542	0	49.2743	279.128	0	0	32.3148	0	47.6318	0	0	0	40.5821	31.6155	103.804	70.9978	40.9654	222.373	94.9103	88.7491	0	0	94.6181	0	0	0	0	0	63.2763	0	37.1625	296.074	61.608	142.017	38.3756
inx-2	F08G12.10	WBGene00002124	1.30153	0	0	0	0	0	0.790031	0	0	2.63167	1.72289	0	0.636165	0	0	0	2.69642	0.960958	0	0	23.91	0	0.971627	0	0	0	0	0	5.05339	0	0	0	0	1.89649	0	2.31513	0	0	0	0	4.31851	0	0	0	0	0.976452	0
inx-7	K02B2.4	WBGene00002129	35.8504	21.7194	55.1391	16.0051	6.98267	25.9582	16.5847	54.4714	86.2342	19.152	32.9708	42.9155	15.0971	0	33.5943	52.0069	20.4955	16.6233	24.0341	15.0458	31.7962	20.3029	16.2788	189.642	14.4639	14.3504	35.0326	27.2271	19.6727	24.8544	28.7211	30.1754	2.43259	12.6155	14.1716	23.3469	14.5829	46.4868	14.1586	17.5517	21.9906	37.0359	6.38578	34.8427	0	85.6558	52.2531
inx-8	ZK792.2	WBGene00002130	0	12.364	0	0	0	0	0	0	1.33145	0	0	0	0	0	0	0	0	0	0	0	0	0	0	0	0	0	0	0	0	0.903043	0	0	0	0	5.90921	0	0	0	0	0	0	0	0	0	0	0	0
inx-10	T18H9.5	WBGene00002132	0	11.1111	4.84118	4.64929	6.01372	3.10822	0	7.77421	12.3646	4.63236	8.78124	7.8516	10.048	0	0	11.1977	0	6.12265	11.4734	14.3799	0	3.74678	1.99907	0	11.1209	0	4.43551	5.97105	26.8013	0	0.666729	4.21105	0	4.49742	6.8639	2.73037	26.4179	37.119	1.64653	0	51.5993	4.12157	3.6684	28.3591	44.22	15.0226	14.6957
inx-11	W04D2.3	WBGene00002133	0	0	0	0	0	0	0	0	0	0	0	0	0	0	0	0	0	0	0	0	0	0	0	0	0	0	0	0	0	0	0	0	0	0	0	0	0	0	0	0	0	0	0	0	0	0	0
inx-12	ZK770.3	WBGene00002134	0	0	0	0	0	0	0	0	0	0	0	0	0	0	0	0	0	0	0	0	0	0	0	0	0	0	0	0	0	0	0	0	0	0	0	0	0	0	0	0	0	870.815	0	0	0	0	0
inx-13	Y8G1A.2	WBGene00002135	0	0	0	0	0	0	0	0	0	0	0	0	0	0	0	0	0	0	0	0	0	0	0	0	0	0	0	0	0	0	0	0	0	0	0	0	0	0	0	0	0	1074.17	0	0	0	0	0
inx-14	F07A5.1	WBGene00002136	0	4.19014	0	0.549777	0	1.8885	0.809197	0	0	0	9.36274	1.47955	0	0	0	0	0	0	2.71056	0	0	0	0.117379	1.91695	0	1.6908	2.11862	0	6.90983	0	1.31088	1.71754	0	0	0	0	0	0	0	2.72229	0	0	3.66339	1.60906	0	1.92154	0.620424
inx-18	C18H7.2	WBGene00002140	0	0	0	143.09	0	0	0	0	0	50.9382	0	22.2646	0	0	0	0	0	0	0	0	0	0	191.927	0	0	0	0	0	0	240.117	0	0	0	0	0	0	0	0	0	0	0	0	0	0	0	0	0
inx-19	T16H5.1	WBGene00002141	0	0	0	0	0	0	0	46.7022	48.6039	5.87557	0	0	0	0	0	0	0	0	0	24.1959	0	0	0	0	0	80.1438	0	35.5789	38.6956	0	0	0	2.78781	0	0	0	0	0	0	0	8.47581	0	0	0	0	0	0
inx-20	T23H4.1	WBGene00002142	0	0	0	159.078	0	0	0	0	0	0	0	0	0	0	0	0	0	0	0	0	0	0	0	0	0	0	0	0	0	0	0	0	0	0	0	0	0	0	0	0	0	0	0	0	0	0	0
inx-21	Y47G6A.1	WBGene00002143	0	3.8934	1.21562	0	0	0	0	2.37056	0	0	0.82848	0	0	0	0	2.68733	0	1.87699	0.471694	0	0	0	0	0	0.566103	0	0	0	0	0	0	0	0	0.611738	0	0.893363	0	0	0	1.45023	0	0	9.32039	8.78588	0	4.99019	3.69938
inx-22	Y47G6A.2	WBGene00002144	0	0	0	0	0	0	0	0	0	0	0	0	0	0	0	0	0	0	0	0	0	0	0	0	0	0	0	0	0	0	0	0	0	0	0	0	0	0	0	0	0	0	0	0	0	0	0
ipp-5	C09B8.1	WBGene00002146	13.7304	29.4021	13.5682	4.75396	0	0	0	0	0	0	50.981	2.70166	65.2837	0	9.49511	6.82048	0	7.77889	18.1935	0	0	0	15.9713	0	90.7721	0	6.5277	0	0	8.7588	1.72899	0	9.17138	37.9641	0	0	0	0	0	0	0	0	0	9.89227	197.642	4.49135	4.99355
ire-1	C41C4.4	WBGene00002147	0	0	8.63432	3.64658	3.22445	4.73608	5.94442	2.97804	20.6598	13.945	28.8312	1.57713	2.54134	0	5.91952	14.1805	2.16854	2.39238	4.94496	5.06584	12.8839	46.1187	7.74329	18.1261	16.5798	3.12363	21.6036	20.9186	4.30833	16.0054	7.0865	16.0117	2.92478	11.5064	5.45118	8.48992	4.52539	7.07881	7.74923	0	0	17.9163	17.854	23.6885	0	4.84124	18.5674
gon-14	F44C4.4	WBGene00002148	22.1321	6.18202	5.13239	0	1.82647	2.2783	11.1631	5.80021	7.48408	2.39616	8.0888	0.68335	8.48166	0	7.23089	7.12727	0	12.7787	4.37297	0	1.51374	5.17761	5.40438	6.9468	0	16.9903	3.70105	4.75177	0	3.28095	0	7.34395	0.497987	1.00577	33.1151	6.40057	3.44586	0	0	0	3.48563	9.44934	11.9192	21.2676	0	17.6112	22.9142
irk-1	R03E9.4	WBGene00002149	0	0	0	0	12.0344	0	27.6307	0	0	0	19.0471	95.7746	38.1931	0	16.9596	0	0	322.105	0	16.6862	0	0	36.248	28.1521	78.2187	13.6717	84.7625	97.4593	41.9551	33.2936	0	222.731	37.6293	52.5233	5.96035	0	0	0	0	0	0	0	0	12.3477	0	0	0
irk-2	M02A10.2	WBGene00002150	0	91.9194	3.72436	0	49.7684	0	0	0	0	0	6.6036	0	0	0	0	0	0	16.303	65.8324	0	9.59807	0	0	11.7493	68.5245	9.39061	0	0	0	13.6646	15.9224	0	0	0	2.41306	7.86296	45.0397	7.86909	0	8.92679	0	4.30465	11.9796	0	0	0	0
irk-3	K04G11.5	WBGene00002151	148.717	38.2177	142.802	0	228.963	76.7553	161.142	18.2784	36.9159	0	0	38.6386	58.6285	0	27.5439	0	31.2654	16.128	20.1185	27.9473	64.4098	28.9794	230.2	123.251	18.8915	0	167.245	117.495	20.8243	210.274	0	21.9413	0	0	6.20926	24.0544	188.47	91.4888	59.7989	21.9274	53.6538	0	148.503	162.296	99.9281	95.8594	0
iars-1	R11A8.6	WBGene00002152	25.0482	38.8454	16.7026	11.5085	0	6.58511	8.84669	16.6038	0	11.5421	10.77	6.3909	22.1829	0	3.53644	27.8909	0	41.9224	28.6413	6.78473	9.52295	17.0068	6.19439	32.0663	31.2757	25.7176	41.3863	11.9773	72.966	36.4696	0	30.5821	15.3659	13.9899	4.79511	16.9811	0	10.6714	22.6776	0	4.99849	93.5921	24.6066	45.3478	20.5423	31.1375	22.6946
iars-2	C25A1.7	WBGene00002153	0	11.8279	3.11247	6.53539	5.41681	0	0	0	8.40173	0	0	0	0	0	0	16.9475	7.57548	0	5.06221	2.88597	0	0	4.73283	1.43408	2.18671	0	5.19115	4.65778	1.77215	4.10143	0	0	0	4.89261	8.2967	3.85368	0	21.7492	5.42999	0	0	9.39084	3.7702	8.05652	0	5.11022	1.13822
isp-1	F42G8.12	WBGene00002162	82.7971	186.172	46.74	49.2656	60.6819	44.609	53.8233	98.1628	111.401	77.5249	178.435	82.3302	87.1444	0	47.6172	112.247	100.962	108.311	103.753	82.6262	58.544	91.0546	71.8547	89.4444	101.76	48.5258	101.346	95.0842	43.8576	47.2981	54.5338	46.0419	29.6333	58.9216	37.4367	51.5465	144.172	112.09	106.323	74.952	44.186	97.6601	205.94	185.273	225.241	204.618	212.668
ist-1	C54D1.3	WBGene00002163	0	0	23.0462	0	74.5831	0	46.6509	86.1039	0	0	0	0	0	0	0	0	598.407	497.373	267.579	96.8289	70.2606	0	199.565	40.5544	0	0	0	0	0	99.1995	5.58547	0	0	0	0	10.3264	143.596	402.743	242.069	505.743	0	0	0	0	0	0	0
isw-1	F37A4.8	WBGene00002169	9.91449	20.8885	19.7104	15.2581	412.807	92.5597	0	23.6804	40.825	4.81219	27.3212	10.8313	16.4754	0	12.5065	13.505	23.8517	47.787	18.5383	13.0918	15.7455	11.2797	23.1905	45.7436	33.8921	22.817	20.6993	24.9879	9.83342	24.2005	9.2342	25.3032	12.3052	15.0692	14.8917	10.4334	0	12.8417	16.4218	9.42327	13.4774	21.775	34.9063	41.9783	0	48.4513	37.8139
itr-1	F33D4.2	WBGene00002173	0	0	0	0	0	0	0	0	0	0	0	2.2201	31.646	0	0	0	12.5789	28.6842	0	0	0	0	0	0	0	0	0	0	0	0	0	0	0	0	0	0	97.6482	0	0	0	0	0	0	0	76.7284	0	0
jac-1	Y105C5B.21	WBGene00002175	30.426	40.9167	10.0113	0	13.0781	0	21.0418	61.8097	42.9317	15.741	53.4795	29.2555	22.3764	0	30.7039	61.9229	6.39407	14.6295	13.2311	10.383	17.9928	9.4111	20.3171	21.8855	26.0156	19.7962	77.7613	36.9158	12.0653	49.3896	6.01255	92.126	8.40921	34.6151	25.5644	16.1816	88.1931	45.5044	10.8908	0	18.5174	10.7587	43.1527	304.362	103.887	214.793	108.27
jip-1	F56D12.4	WBGene00002176	154.406	114.033	30.9564	0	190.634	17.3952	87.026	52.8689	32.0502	17.2275	101.672	273.636	266.147	78.0019	59.349	60.9593	59.7413	67.8075	69.283	33.2184	0	14.0381	45.1422	83.3082	250.627	154.565	116.167	145.825	29.2618	441.308	109.377	194.56	70.4077	66.5185	290.868	12.8484	0	44.7481	44.6294	66.6047	215.261	71.1743	65.8676	225.08	359.23	382.497	345.446
jkk-1	F35C8.3	WBGene00002177	45.8065	45.3391	58.1285	7.23008	140.365	24.1825	19.8031	38.7596	41.7284	19.0576	59.9533	63.682	36.6579	197.375	77.5709	138.27	66.9239	123.107	40.9459	0	54.784	14.7562	21.628	66.0654	96.8705	95.9332	72.5984	93.637	209.767	86.033	92.0498	259.693	13.5371	62.8302	118.649	32.0289	0	69.8075	94.2721	56.0834	55.7473	261.574	64.202	127.343	185.429	165.034	54.3203
jnk-1	B0478.1	WBGene00002178	72.4987	129.947	41.4009	11.6688	65.0843	139.175	49.5661	124.749	130.002	67.169	100.027	36.0655	114.581	0	117.979	277.048	130.06	101.4	64.1769	59.6755	98.4425	59.8407	62.5802	78.9991	131.513	74.752	171.266	85.963	72.4395	54.7408	89.5043	45.2821	29.2486	43.9692	51.062	33.435	160.991	142.634	236.462	21.2476	12.828	83.6049	63.8814	500.345	422.786	358.032	152.325
jph-1	T22C1.7	WBGene00002179	87.7167	147.072	43.9051	12.5947	22.3286	0	36.5529	66.5122	52.7871	30.1996	100.751	5.50296	32.1267	0	74.7866	154.179	43.6076	29.788	27.3662	32.9776	40.3609	27.6611	49.8396	37.5334	101.071	77.98	100.268	65.0335	46.9478	54.4059	25.4478	69.1206	12.0627	39.7135	74.1536	15.9247	20.1231	71.396	32.123	57.4793	52.8725	0	140.007	180.464	171.451	155.435	70.3001
jtr-1	Y77E11A.4	WBGene00002180	4.43111	3.07797	2.4806	2.06734	3.0902	0	3.4225	8.29785	2.6398	1.54444	9.43331	16.2787	2.4228	0	8.70385	8.09092	1.34046	0	5.20372	0	2.32444	18.089	3.09042	10.364	2.63934	2.91051	4.25407	5.35724	10.9853	5.02473	0	0	0.798458	6.78852	2.56152	6.26617	0	4.8071	1.17309	0	12.9463	4.41111	7.08211	2.22973	0	11.7814	14.0842
kal-1	K03D10.1	WBGene00002181	0	59.6687	0	0	0	0	0	12.9313	21.5291	13.9209	118.451	124.99	0	0	0	0	0	0	25.8067	0	0	0	0	19.6646	19.2475	0	53.4534	0	27.0803	0	2.64807	0	6.36188	124.865	0	0	0	0	11.5474	40.4789	31.9085	94.1316	0	0	0	0	0
kap-1	F08F8.3	WBGene00002182	69.5142	67.7042	90.9223	60.3062	82.2234	30.2019	12.7949	81.7134	75.0508	141.533	64.2693	61.6667	85.1918	152.533	108.932	75.8	73.0636	183.167	61.7362	80.5553	91.7642	151.349	126.87	162.16	65.7158	48.3321	94.9959	67.7312	63.392	22.1951	33.0703	113.336	63.2602	157.808	76.9263	180.626	83.3222	216.369	183.537	56.6047	40.7487	104.026	75.47	77.5384	58.7902	144.968	105.883
kat-1	T02G5.8	WBGene00002183	0	3.5772	14.5053	12.6054	24.5535	5.33433	5.30632	0	19.7899	0	11.5663	58.4667	14.4829	0	3.60159	46.2278	35.5585	0	13.4652	14.9906	7.32612	7.55434	9.97998	8.86346	19.1174	9.57484	20.1402	9.68252	23.02	26.8242	0	7.19404	8.06737	12.578	28.8202	12.9117	1.55457	0	11.0258	40.4886	0	35.7862	22.9569	41.3175	0	43.9834	15.4664
kel-1	C47D12.7	WBGene00002184	10.3006	0	10.212	4.19017	4.47605	0	3.09724	2.30889	15.5296	5.16804	13.4386	5.37684	10.9304	0	10.8203	10.1523	0	0	3.89302	0	6.99029	4.93572	0	5.67811	23.4348	1.59835	13.937	6.50107	2.00081	10.4125	11.3327	20.785	0	4.11522	6.57686	3.40709	9.18895	0.431311	0	0	6.27884	6.41319	24.9616	31.8126	21.5086	29.084	33.4979
kel-3	T27E9.4	WBGene00002185	9.79421	0	9.02155	11.5794	16.982	97.7089	11.7701	9.00853	38.8008	3.44525	15.5569	1.26794	7.67504	0	4.28742	69.8662	19.7034	35.3984	15.5569	4.49186	10.1501	10.3728	13.1543	7.34828	28.971	15.5494	17.5327	20.2119	6.35876	6.32238	12.4816	13.9295	11.2308	7.26313	10.9411	4.59213	0	7.05425	13.455	6.67091	9.84576	22.1352	21.7405	27.7476	18.8392	31.4218	30.9154
kgb-1	T07A9.3	WBGene00002187	22.3842	45.2912	6.19823	15.7729	3.43988	5.6097	12.1482	8.24191	44.0243	7.53719	53.6243	8.49995	14.1275	0	20.7832	43.6486	13.6766	28.4667	31.1488	12.9649	15.482	59.0394	10.726	26.5889	40.7132	9.40937	11.7229	13.4505	7.85221	56.6405	14.7493	33.4492	0	17.8014	12.7021	5.49526	17.2548	27.7501	42.1153	16.4358	18.924	16.2038	27.9628	23.7506	29.4887	32.1501	34.2361
kin-1	ZK909.2	WBGene00002189	547.183	1270.99	426.751	330.383	760.32	516.21	1437.75	331.523	673.541	637.896	1487.89	729.707	1291.46	1559.03	755.378	833.942	1081.54	991.918	626.538	342.778	318.529	409.17	389.39	891.54	1892.05	2140.88	455.484	699.881	1584.75	1574.83	1374.36	1548.33	703.25	372.475	1022.76	510.989	994.679	1372.75	1031.6	1185.66	470.559	1077.95	1157.65	1120.63	2254.31	1033.79	970.072
kin-2	R07E4.6	WBGene00002190	219.593	195.193	228.048	140.333	524.101	435.898	337.096	169.3	613.758	270.666	307.43	310.266	179.853	539.356	198.27	732.037	134.033	352.112	84.0397	211.753	66.9521	74.9697	146.357	282.926	619.325	328.367	491.772	389.15	565.297	364.159	282.57	217.393	515.778	316.323	231.298	118.177	79.3646	171.464	211.885	363.594	150.311	1236.65	233.088	806.478	743.788	725.279	373.021
kin-3	B0205.7	WBGene00002191	53.4972	67.1826	34.0946	75.8045	24.9832	33.195	29.6633	14.9613	60.087	21.0631	126.055	93.7527	47.7225	0	62.5824	109.029	50.7925	43.3193	70.2387	33.5416	34.4217	65.3765	33.8155	94.7595	68.6182	61.7513	93.4788	61.374	73.9761	108.629	58.7125	75.5914	38.0708	48.8311	47.9525	60.2265	34.1244	80.6943	54.5936	50.5421	48.2766	138.959	67.3961	97.8946	120.241	124.059	164.333
kin-4	C10C6.1	WBGene00002192	46.7368	92.6487	17.6463	21.3914	114.446	23.836	20.6207	16.3126	71.0415	0	26.8078	63.5937	33.5452	497.964	35.5439	38.757	95.3349	74.8415	99.4425	47.8379	59.3303	70.6844	35.6512	48.142	20.0156	26.1021	98.1929	79.6616	59.371	0	65.6523	45.2985	36.2264	54.3421	26.8798	19.5526	0	152.897	162.549	67.1003	41.6493	183.894	46.8246	73.9206	91.9712	76.8773	53.182
kin-10	T01G9.6	WBGene00002196	53.5421	86.0136	69.3274	242.359	64.1721	76.9715	65.9266	78.6841	119.417	170.753	179.804	76.1898	34.5329	0	48.361	73.7757	62.9756	137.998	78.571	46.6174	103.187	67.1925	54.372	113.592	69.5102	75.5842	42.4504	62.4945	167.257	69.3077	51.1356	59.5591	30.8903	69.3423	27.1365	52.9961	91.0772	71.8799	57.0092	24.4286	40.1501	175.33	68.5292	62.5215	55.8314	55.8268	71.6498
kin-14	F22D6.1	WBGene00002198	0	0	0	0	52.2506	124.969	0	0	0	0	0	13.0148	0	0	1.9905	0	0	0	0	226.691	0	12.126	5.78507	108.244	0	0	0	0	0	9.747	0	0	0	0	0	0	0	8.49665	0	187.782	0	0	0	0	0	12.9014	0
kin-15	M176.6	WBGene00002199	0	0	0	0	0	0	15.3248	0	0	0	0	0	0	0	0	0	0	0	0	0	0	0	0	0	0	0	0	0	125.026	0	175.963	38.5572	0	0	0	0	0	0	0	0	0	0	0	0	0	0	0
kin-18	T17E9.1	WBGene00002201	10.4252	3.8551	8.6129	4.61372	0	0	2.55035	6.0896	17.5408	3.14619	12.7985	22.3953	18.5746	0	0.436278	29.3123	9.27989	8.39397	8.63147	6.72993	10.33	18.4337	8.58429	22.8251	40.715	3.21832	14.9949	0	2.30776	0	18.9518	3.68587	29.2535	12.5651	13.8132	15.0951	0	3.73199	11.1134	3.80896	9.92846	14.0863	6.34565	15.9945	0	14.8887	17.8308
kin-19	C03C10.1	WBGene00002202	153.085	192.605	73.0853	111.632	219.835	170.913	86.2217	198.091	150.107	92.7983	222.592	51.7916	50.4218	159.486	194.465	126.226	143.634	223.899	102.639	82.4734	139.197	151.046	182.153	151.451	132.985	130.469	75.1853	93.4557	312.533	157.339	88.4791	115.816	100.152	86.6947	52.4545	116.749	181.117	109.46	115.13	102.613	203.21	133.512	236.051	168.809	116.45	150.536	183.335
kin-20	F46F2.2	WBGene00002203	0	40.3983	4.32674	22.6271	64.9778	4.42755	0	11.25	15.8197	2.76874	39.0166	14.8248	17.2498	0	6.68141	65.7684	7.74917	27.5998	22.0391	15.4096	12.9019	80.5166	17.39	25.1124	17.9003	19.0184	16.3654	11.6676	18.0087	39.872	0	30.7987	0	5.17011	11.3186	29.1662	0	36.6224	22.5049	12.5321	3.24268	18.6158	85.3599	97.5513	21.4587	58.2444	36.1152
sid-3	B0302.1	WBGene00002207	15.3045	28.2506	6.96383	0	0	0	5.95441	3.04063	57.1349	0	17.1619	1.57393	15.4772	0	0.436278	27.2763	0	9.05646	5.60531	8.32582	0	8.17093	5.66049	4.25588	0	14.163	6.11465	0	30.5309	8.9722	0	0	30.0259	9.28032	9.68216	3.05946	0	0	0	0	7.33227	10.3082	25.5402	27.6838	0	20.0736	6.44144
kin-29	F58H12.1	WBGene00002210	50.718	78.7373	48.626	64.0129	39.9331	14.7283	65.669	56.7973	64.2516	63.1363	78.4866	87.3393	35.657	0	161.753	150.699	115.452	116.614	56.762	25.0029	16.4204	27.3726	85.2152	102.647	88.6041	43.5249	45.247	62.2222	564.222	60.2133	44.5043	72.1345	43.7332	51.4981	24.4723	25.8011	0	92.5297	100.312	44.1531	29.6613	137.786	65.0205	121.816	48.6164	111.752	62.194
kin-32	C30F8.4	WBGene00002213	0	40.0289	0	0	11.8006	0	0	0	0	0	0	66.432	0	0	0	46.7081	0	0	0	0	0	0	0	0	0	0	0	18.457	0	0	0	23.6098	0	0	7.13498	0	0	7.76763	0	0	0	0	19.8972	183.42	20.5082	82.1034	117.383
klc-1	M7.2	WBGene00002214	0	0	1.26374	0	0	0	3.76008	5.71045	10.3701	42.137	2.07782	0.610566	0	0	0	5.00146	0	1.43844	2.76729	0	6.64343	23.8751	2.71421	16.3438	3.27131	3.77503	5.78606	4.53498	0	0	6.15484	10.0493	1.71874	7.31337	2.18375	2.70377	0	4.8071	0	2.72229	2.93162	4.45868	2.74778	11.7896	0	9.91294	13.7729
klc-2	C18C4.10	WBGene00002215	113.785	170.148	41.2528	25.6066	64.2964	73.8866	32.6113	56.1973	89.0984	22.8019	212.527	136.782	149.298	135.836	121.849	226.553	73.7905	122.135	73.95	71.9976	33.5771	90.1405	38.5051	109.363	230.602	188.605	177.516	137.251	138.471	403.02	235.893	149.411	94.5996	144.171	174.991	38.6224	51.118	53.4482	60.964	65.4012	83.6374	136.762	196.397	293.213	224.282	307.924	387.692
klp-3	T09A5.2	WBGene00002216	26.908	18.4394	20.1786	24.0803	9.8008	0	9.13725	12.4855	25.0492	9.89577	6.30886	6.62124	11.9122	0	0	59.2459	17.7458	51.0769	32.1994	40.1967	26.4131	30.8904	11.711	22.7884	11.8805	70.5126	38.4271	9.50293	237.656	50.7842	37.4294	46.9899	3.81425	16.0204	18.9701	26.8506	90.8195	34.8225	11.6414	0	59.1687	17.8457	16.2374	53.7469	26.3427	75.5079	56.7466
klp-4	F56E3.3	WBGene00002217	131.709	0	22.6282	0	215.808	0	286.534	24.5391	123.419	0	30.3156	122.081	134.497	1545.31	100.161	97.9519	0	13.2407	71.0132	0	51.309	53.4862	17.838	182.83	31.6982	151.625	230.325	103.804	87.9293	1088.17	144.997	103.569	0	177.567	379.203	62.309	0	0	0	187.1	33.7525	109.562	0	162.789	58.7902	104.661	625.106
klp-6	R144.1	WBGene00002218	0	0	0	0	0	0	0	0	0	0	0	0	0	0	0	0	0	0	0	0	0	0	0	0	0	0	0	0	0	0	0	0	0	0	0	0	0	0	0	0	0	9.82015	0	0	0	0	0
klp-7	K11D9.1	WBGene00002219	0	0	35.3939	0	0	0	19.355	0	63.7039	9.98865	72.9678	0	491.485	197.375	27.9841	56.0982	0	37.3978	30.7126	0	0	23.5682	16.8419	0	95.3442	31.086	76.502	42.3239	81.3131	64.3586	27.2883	52.0545	24.7598	49.2393	394.918	23.9817	0	0	0	0	0	23.921	89.1948	122.639	21.4587	97.108	114.942
gcc-1	C15C7.2	WBGene00002220	0	0	13.7881	7.29271	0	0	190.434	0	0	0	11.9308	2.33979	0	0	0	0	12.4971	6.84948	5.3873	0	0	39.7349	34.9307	8.13338	0	0	0	48.6892	6.2666	25.6437	47.0806	0	2.29911	3.18212	0	11.8428	0	60.1799	0	0	0	7.15924	32.1917	25.5366	45.501	24.4963	15.5573
klp-11	F20C5.2	WBGene00002222	15.6246	24.4765	7.37698	31.5511	25.1844	0	14.3441	36.7792	4.20751	0	19.8819	15.5972	13.8	0	32.517	52.9458	0	3.69144	8.8817	3.3148	7.02666	31.7891	4.66933	14.0738	16.3968	0	5.50933	19.7651	0	6.45237	7.10395	9.99247	0	15.5727	31.1089	17.6977	15.6154	13.1994	19.3416	0	7.00388	3.49276	28.6667	44.4715	0	52.7903	81.5906
klp-12	T01G1.1	WBGene00002223	72.7887	79.4812	42.7472	28.9597	267.619	13.9337	11.1208	25.4782	23.0209	24.6114	39.2583	63.5881	51.6598	0	38.2186	37.9077	88.0863	75.0828	52.6003	10.2012	36.6713	18.9207	20.4467	88.6582	27.6807	20.2786	27.2739	12.177	7.82378	72.7412	27.3456	13.9787	0	201.36	55.1818	58.6819	85.0596	219.925	132.187	67.5586	17.9552	113.704	50.1159	96.4633	21.1403	72.416	81.9571
klp-13	F22F4.3	WBGene00002224	0	77.5926	149.319	155.146	39.8233	0	0	0	34.9415	8.10514	0	0	0	0	51.7144	0	164.268	308.317	236.433	205.333	87.2379	308.245	200.28	0	0	0	0	0	0	0	0	0	0	23.4748	0	35.272	68.7358	122.258	87.384	38.1228	0	0	177.428	0	0	0	0
klp-15	M01E11.6	WBGene00002225	0	0	0.764176	0	0	0	0	3.52296	0	1.04662	0	8.23037	3.09547	0	0	0	10.7518	4.09223	1.94737	0	5.78317	0	3.59236	0	0	0.970022	8.92868	6.45742	5.15936	2.13991	0	7.26926	0	0	1.25371	4.07046	0	0	0	0	0	9.00199	0	2.89446	0	6.14344	2.01604
klp-16	C41G7.2	WBGene00002226	11.3336	3.7552	2.14022	3.254	14.4857	5.06321	1.99662	0	0	2.84817	3.49251	0.555075	2.93075	0	2.48271	8.31661	0	10.9305	6.31931	11.3894	20.3537	14.1866	7.78096	16.4193	3.81817	9.28436	8.09031	5.00181	0	7.99628	5.79261	7.12772	0	3.50307	7.50273	29.1307	11.7545	12.4165	0	0	1.52226	26.6381	1.92453	5.18769	0	16.69	7.9496
klp-20	Y50D7A.6	WBGene00002230	0	11.7667	9.9493	6.03839	4.72472	0	0	5.57452	0	0	6.39651	23.538	3.3207	0	13.7984	29.4264	23.5961	3.93684	6.67292	19.1516	20.9695	12.9312	10.8753	0	3.74419	0	12.1779	0	40.4712	17.0698	0	12.4208	1.97206	18.2836	2.0124	6.6106	4.91075	2.96359	25.0576	3.69298	5.50749	10.6256	15.0643	35.857	0	29.2237	5.06168
knl-1	C02F5.1	WBGene00002231	0	0	0	0	0	0	0	0	0	0	0	0	0	0	33.5945	0	0	0	0	0	0	0	0	0	232.856	0	0	0	0	0	0	0	0	0	114.267	0	0	0	0	0	0	0	0	28.4806	21.1403	34.0212	0
kpc-1	F11A6.1	WBGene00002232	0	0	61.3238	12.5465	317.298	0	53.4453	18.5099	79.4496	0	0	106.409	0	0	105.192	170.661	0	0	34.9391	70.6688	94.2111	18.0342	37.2603	16.4993	0	136.36	0	47.3242	16.3819	395.775	0	0	46.3384	24.4379	33.4248	9.85406	0	130.892	20.3171	0	69.8674	0	90.8076	380.053	23.1486	334.84	351.188
kqt-1	C25B8.1	WBGene00002233	0	0	151.51	105.258	57.8713	0	0	0	77.0907	63.3873	0	73.7853	118.708	0	84.3884	0	167.582	103.016	59.4937	119.98	59.9083	74.0075	0	0	0	0	0	0	63.8614	0	0	0	0	87.0948	0	123.084	81.4162	81.4007	26.7277	0	0	34.3519	34.3648	0	0	0	0
kqt-2	M60.5	WBGene00002234	0	0	0	0	0	0	0	0	0	0	0	0	0	0	0	0	0	0	0	0	0	0	267.002	0	0	0	0	0	0	0	0	0	0	0	0	0	0	0	0	0	0	0	0	0	0	0	0
kqt-3	Y54G9A.3	WBGene00002235	0	0	74.8851	15.1211	0	0	0	0	0	0	0	0	102.566	0	0	0	218.245	44.1647	64.9769	22.0585	41.5045	8.63872	12.3828	0	0	0	0	0	0	0	0	0	0	48.3283	64.0975	77.0036	167.695	28.8693	52.8742	0	0	0	0	0	0	0	0
kars-1	T02G5.9	WBGene00002238	0	0	12.2916	10.0521	0	0	0	0	0	6.97576	0	14.6074	0	0	9.20725	12.6435	0	0	10.2088	18.7169	6.60184	0	0	0	9.70934	0	18.2249	0	11.2868	7.23186	0	34.6999	0	13.1479	12.3356	5.21539	0	16.0037	0	0	0	108.832	19.7687	15.4868	0	16.9832	14.0145
ksr-1	F13B9.5	WBGene00002239	46.2469	42.6663	27.2572	53.4674	16.5976	0	36.8756	17.099	21.0533	11.8234	27.4515	12.4356	9.91434	0	23.3383	0	0	0	284.65	55.7547	30.9765	15.3439	57.723	0	0	0	25.9658	0	0	0	27.0473	0	18.1684	7.16532	0	10.7095	59.097	40.9945	44.5796	0	28.983	9.80623	20.336	66.5082	163.162	56.9523	25.8648
ksr-2	F58D5.4	WBGene00002240	0	0	16.2025	25.3935	3.91418	73.4921	9.35249	14.1131	11.4601	0	11.9664	15.5334	16.9421	0	16.9225	0	6.10493	0	3.50082	16.7623	17.9353	0	15.0065	0	16.759	13.1847	11.1259	14.0392	30.8169	11.928	70.7469	0	0	27.7775	24.6804	0	8.53373	0	0	0	6.32502	4.89072	23.4417	16.8123	58.7901	21.3324	11.6204
kup-1	F10C2.2	WBGene00002241	39.715	51.2299	8.98959	5.23146	0	0	3.96983	6.17698	12.7557	5.47881	11.777	4.34316	23.7483	0	18.6992	57.5269	63.8855	61.5856	11.6084	0	13.574	5.9585	10.8538	30.649	8.7192	0	21.5069	18.5138	7.45182	0	51.9748	28.8365	4.74197	9.56055	10.1597	29.2687	0	22.43	20.7736	0	64.2316	7.82066	17.3699	47.5364	0	22.479	28.9738
kvs-1	C53C9.3	WBGene00002242	0	0	77.1753	75.7011	126.18	0	111.208	16.1001	0	0	0	624.037	46.7842	247.314	201.138	52.9272	69.8284	37.3541	0	0	60.1499	0	28.7236	837.375	0	0	0	19.2464	0	0	0	0	0	126.294	90.1719	71.7413	34.9676	165.364	92.8218	523.997	0	0	0	368.29	92.7998	208.402	0
lad-2	Y54G2A.25	WBGene00002243	0	0	0	0	0	0	0	0	0	0	60.9978	0	0	0	57.3949	0	0	0	0	0	0	0	0	0	0	0	0	0	0	0	0	0	0	0	0	0	0	0	0	0	0	0	0	0	0	0	0
laf-1	Y71H2AM.19	WBGene00002244	33.1702	26.2044	35.7735	7.79683	3.57738	34.887	13.6159	44.3451	52.0074	66.138	27.4106	47.4278	49.7456	0	31.8086	101.429	4.72868	33.5148	15.035	37.1935	12.6404	23.3865	9.37262	64.8922	37.338	5.65452	81.2292	37.8417	189.03	17.5572	28.7987	53.3415	5.85907	14.9871	23.382	12.0309	31.3857	22.097	23.6916	17.2686	85.8487	25.5369	39.8207	166.477	0	81.1165	43.2724
lag-1	K08B4.1	WBGene00002245	0	0	949.743	0	0	0	0	0	0	0	0	0	0	0	0	0	0	0	0	0	0	0	0	0	0	0	0	0	0	0	0	0	0	0	0	0	0	0	0	0	0	13.098	0	32.9882	77.3232	44.9933	0
lag-2	Y73C8B.4	WBGene00002246	0	0	0	0	0	0	0	0	0	0	0	0	0	0	0	0	0	0	0	0	0	0	0	0	0	0	0	0	0	0	0	13.6814	0	0	0	0	0	0	0	0	0	0	40.9056	0	0	0	0
lap-1	ZK353.6	WBGene00002249	11.3739	45.9231	22.6115	17.9163	19.6625	4.13128	11.0388	10.587	20.1294	57.2244	14.1604	7.52087	5.04175	0	74.4572	35.2365	59.1692	52.98	17.8417	16.8794	20.6567	11.5253	27.8561	30.7049	27.5481	25.7649	57.91	31.7969	10.1608	14.7348	28.69	26.1247	9.084	40.8395	0	14.8895	34.7278	19.1473	26.3987	16.0633	55.3474	83.3301	14.4272	13.6027	20.5082	13.2677	26.148
lap-2	W07G4.4	WBGene00002250	50.2671	0	37.3516	66.15	0	0	0	0	0	53.0314	46.1481	100.076	19.8005	0	432.482	0	15.2706	109.503	36.4428	2020.52	215.082	69.8216	174.819	0	43.9466	0	0	1128.41	39.162	300.871	0	0	30.2517	24.5512	55.0124	28.9535	0	64.3279	45.3923	139.253	36.87	107.45	0	44.2468	26.3427	38.4234	32.4436
lat-1	B0457.1	WBGene00002251	25.3232	0	25.6289	8.37555	36.5541	0	12.114	43.7572	0	11.2163	101.409	0	0	0	14.2751	19.0207	0	0	10.6125	0	4.28175	15.375	0	55.6479	17.7858	14.9528	68.9346	0	0	63.1862	57.4486	90.8346	0	0	0	6.80361	0	19.6141	12.3891	14.7737	0	0	0	0	0	0	0
lat-2	B0286.2	WBGene00002252	0	0	0	0	0	0	0	0	0	0	0	0	0	0	0	0	0	0	0	0	0	0	0	0	0	0	0	0	0	0	0	0	0	0	0	0	0	0	0	0	0	0	0	0	0	0	0
lbp-1	F40F4.3	WBGene00002253	0	0	0	0	0	7.2648	1.6259	24.3847	0	3.99089	0	0	0	0	0	0	0	0	0	0	0	0	0	12.3356	0	3.63181	0	17.4811	0	11.4021	0	0	0	79.9765	0	0	0	12.2895	0	0	4.26501	3.04245	59.396	0	0	0	0
lbp-2	F40F4.2	WBGene00002254	0	0	3.91816	0	18.478	0	0	0	0	37.7039	0	0	0	0	4.61358	0	0	0	0	0	0	0	0	2.745	0	0	0	0	0	0	0	0	0	0	0	0	0	12.2668	0	16.776	0	12.5406	0	0	0	0	6.63225
lbp-4	ZK742.5	WBGene00002256	0	0	0	0	0	0	11.3537	0	15.8543	0	13.8222	6.43121	0	0	4.7237	0	0	5.63804	0	10.6871	0	8.27856	0	10.5861	0	0	0	0	0	5.99807	0	0	0	0	0	0	0	0	0	0	0	27.6529	0	0	20.5082	0	17.0017
lbp-5	W02D3.7	WBGene00002257	0	0	0	0	0	0	0	0	0	0	0	0.838037	0	0	0	0	0	0	0	33.8015	0	0	0	0	0	0	0	0	0	0	0	0	0	0	1.96974	0	0	0	7.44348	0	0	0	0	0	0	0	0
lbp-6	W02D3.5	WBGene00002258	2.9024	9.36356	11.6991	0	0	0	0	0	0	0	0	0	0	0	0	0	0	1.98883	0	1.31368	0	0	43.4954	9.35598	9.27523	0	0	0	0	0	0	0	0	0	0	0	0	0	2.2186	0	0	2.00306	14.4855	0	0	0	0
lbp-7	T22G5.2	WBGene00002259	0	0	0	0	0	0	0	0	0	0	0	0	0	0	0	0	5.79502	0	0	0	0	51.5615	0	0	3.42101	0	0	0	0	0	0	0	0	0	0	0	0	0	0	0	2.84344	0	0	0	0	0	0
ldb-1	F58A3.1	WBGene00002261	82.236	151.571	18.2966	23.5451	11.8695	19.8118	44.4161	28.8058	91.9564	112.792	85.6406	55.4659	43.9897	483.214	87.4479	163.883	33.2578	75.171	53.1939	20.99	30.4877	50.1049	61.0601	141.47	99.7835	10.0772	96.28	73.9333	24.0595	35.3536	20.4425	82.0708	12.0962	80.1217	48.76	21.41	305.389	28.4619	20.6641	26.7766	47.0434	12.5332	127.49	248.426	395.186	131.126	95.591
ldh-1	F13D12.2	WBGene00002262	576.181	589.437	159.784	741.581	176.798	152.71	268.846	174.779	167.392	124.153	676.232	249.222	806.462	236.589	1445.92	311.427	893.93	1310.33	569.09	261.124	251.307	665.612	622.028	188.93	187.701	182.876	149.528	174.92	304.033	449.961	525.172	521.437	100.639	72.1776	1023.43	273.811	384.367	542.891	610.387	530.396	636.645	104.162	1015.7	615.214	210.53	1505.22	1663.52
lea-1	K08H10.1	WBGene00002263	0	0	49.3885	63.6419	0	0	0	0	0	22.9076	0	27.0543	291.189	258.212	0	0	0	0	30.7538	0	0	128.919	0	0	75.0138	73.9411	351.9	0	343.173	345.105	83.2952	0	0	0	282.395	0	0	0	0	0	0	365.935	0	161.491	0	176.101	52.3755
lec-1	W09H1.6	WBGene00002264	103.734	173.454	70.9992	44.0982	112.365	126.53	69.3626	89.0456	104.316	57.6464	77.4692	169.217	174.081	2068.09	152.721	185.601	81.4808	301.065	219.26	65.096	53.9461	72.6503	77.7629	107.844	107.17	98.7224	146.247	54.946	72.6816	219.777	233.482	99.1686	91.927	277.824	150.783	80.7302	70.3062	85.8806	84.6507	81.2364	88.263	295.934	289.092	274.318	311.652	255.004	329.03
lec-2	F52H3.7	WBGene00002265	0	464.602	177.423	155.038	361.009	0	148.093	0	0	0	0	108.602	0	546.8	31.6626	0	143.497	386.215	120.438	257.608	154.316	161.306	289.604	0	2472.37	627.419	246.725	210.38	123.994	3416.93	22.3623	0	0	0	173.988	223.293	446.335	522.99	485.548	401.176	201.286	0	280.53	0	44.22	0	0
lec-3	ZK892.1	WBGene00002266	231.375	60.0281	116.663	0	0	0	40.2252	89.662	0	26.1863	57.5121	0	0	2491.74	29.672	154.351	0	0	0	0	0	33.3039	38.2031	63.8113	0	0	0	0	0	629.847	0	0	0	108.608	0	0	123.553	0	0	0	0	81.0508	821.311	461.601	578.881	1410.23	950.803
lec-4	C44F1.3	WBGene00002267	121.298	293.936	129.393	179.809	50.1349	34.3842	21.7666	38.7491	175.772	322.022	215.833	326.216	59.1939	301.476	0	183.693	46.5564	208.776	338.495	199.628	119.158	216.156	144.995	149.262	951.315	482.798	685.806	111.168	162.863	668.918	229.901	320.15	64.8601	188.659	58.0086	114.999	87.8411	314.301	458.704	31.2099	93.6956	487.439	199.538	171.622	41.9669	376.032	367.361
lec-5	ZK1248.16	WBGene00002268	0	0	0	0	0	0	0	0	0	1.2612	0	0	0	0	6.35146	0	0	0.803026	0	0	0	0	0	2.53858	0.961825	0	1.57678	0	0	5.36249	0	0	0	0	0	4.01009	8.93876	13.0437	0	0	0	0	4.71631	0	0	0	0
lec-6	Y55B1AR.1	WBGene00002269	0	0	0	0	0	0	0	0	0	0	0	0	0	0	0	0	0	0	0	0	21.0386	0	0	0	0	0	0	0	0	0	0	0	0	0	0	0	0	0	0	0	0	0	0	0	0	0	0
lec-7	R07B1.2	WBGene00002270	0	0	0	0	0	0	0	0.761571	0	0	0	0	0	0	0	1.0715	0	4.51212	0	0	0	0	0.626134	0	0	0	0	0	0	0	0	0	0	0	0	0	0	0	0	0	0	0.615658	2.55842	0	0	0	0
lec-8	R07B1.10	WBGene00002271	0	0	20.0153	0	0	0	0	0	0	14.341	0	0	0	0	0	0	0	0	0	0	0	0	0	0	0	0	0	0	0	0	0	0	0	0	10.3245	0	0	0	0	0	18.139	0	0	0	0	0	0
lec-9	C16H3.2	WBGene00002272	17.9896	14.7867	10.9947	0	0	11.5751	0	0.525155	0	21.55	1.25141	0	0.378716	0	0	1.13077	7.10332	0	19.3624	0	0	0	0	0	1.58932	0	0	0	4.13976	2.11387	2.71596	0	0	0	14.6048	0	0	0	0	13.9672	0	11.0979	13.6829	0	0	0	0.77737
lec-10	W01A11.4	WBGene00002273	8.53883	0	5.05001	0	0	0	0	1.92096	0	19.6703	0	3.70867	0	0	0	0	0	0	8.99569	0	0	0	0.310264	5.00023	0	7.68653	0	2.1299	11.2773	0	0	0	0	0	0	0	0	0	0	0	0	7.99501	5.11685	0	0	0	0
lem-2	W01G7.5	WBGene00002275	0	0	2.2716	0.511825	0	0	0	1.25293	0	0	9.42363	0	0.672564	0	0	0	0	0	2.97302	0	1.40665	5.97102	0	2.0983	4.22099	2.30639	1.41994	1.56539	1.95833	0	0	0	0	2.14282	0	0	2.4533	0	6.7031	17.9332	1.14913	1.97521	1.09913	7.49495	0	8.86223	8.3599
lem-3	F42H11.2	WBGene00002276	0	6.05449	5.00669	1.14921	0	0	0	13.0101	23.4488	1.20691	5.80377	0.565306	0	0	0	4.12566	5.90172	8.65806	3.09473	0	0.772932	2.57805	1.45615	5.75004	0	0	17.989	0	0	19.5313	2.74176	5.83533	0	3.47389	4.40955	1.23508	4.66571	5.35798	0	0	2.96708	1.71346	2.96289	6.07187	0	20.9505	16.9257
lep-2	Y55F3AM.6	WBGene00002278	0	11.2697	0	0	11.5607	3.10822	0	0	0	0	15.9707	17.9499	6.75968	0	0	23.1199	0	5.57808	1.51468	0	0	7.43012	3.55215	7.21043	12.6668	4.19056	14.1306	3.75786	8.60635	1.62438	0	0	2.1346	5.6082	0	27.9059	9.51584	0	1.4426	0	0	2.50457	25.6796	25.454	0	18.3179	11.3107
let-19	K08F8.6	WBGene00002295	59.2643	118.008	53.4525	36.4508	0	20.2921	13.6861	53.0232	91.3483	22.8291	81.1774	27.0296	43.0559	211.39	59.2966	230.653	111.527	52.8624	71.8581	28.1624	23.2573	78.579	38.5216	63.6167	78.8583	18.3324	109.762	59.0302	43.6058	36.0726	22.102	65.3628	0	52.1497	128.641	27.7429	0	9.37421	20.3055	23.037	62.3865	104.478	86.9335	190.138	125.773	130.67	85.1173
let-23	ZK1067.1	WBGene00002299	0	0	0	0	0	0	0	0	0	0	0	1264.33	0	0	0	0	0	0	0	0	0	0	0	0	0	0	0	0	0	0	0	0	0	109.73	0	0	0	0	0	0	0	0	0	0	0	0	0
let-49	Y54E5B.3	WBGene00002324	8.0429	0	1.49108	4.03287	0	1.42925	2.79572	3.80031	5.40051	0	15.1976	56.3199	4.60766	0	2.48435	16.2467	0	9.06594	8.89601	0	11.4439	3.07777	3.69089	15.7	8.92596	4.19362	0	11.0212	0	3.13907	4.08991	2.52082	0.719364	12.5288	8.90135	1.00711	2.4533	0.431311	10.1229	2.16377	2.03075	11.2497	23.588	22.9163	0	19.3352	13.3162
let-60	ZK792.6	WBGene00002335	37.836	90.3736	20.0379	22.7888	66.5102	74.5711	16.1714	17.7456	36.5985	61.9815	60.3867	17.9476	29.2368	0	54.316	75.3506	35.8399	33.7059	52.8588	40.712	33.3977	48.5973	20.795	78.9805	118.232	45.2289	50.7541	59.0629	67.2204	74.8905	48.4687	80.0433	26.1231	43.2036	58.7772	18.1942	36.1163	44.9994	37.3791	38.8436	26.6747	81.8218	87.0226	78.449	126.51	99.5951	123.62
let-70	M7.1	WBGene00002344	322.608	521.669	254.432	181.269	217.902	331.192	237.211	382.215	316.14	189.46	705.586	233.471	193.592	125.532	323.444	315.529	341.491	420.157	445.014	171.859	304.435	288.016	257.208	253.136	208.289	274.468	211.696	196.15	272.515	345.352	370.66	244.839	142.431	217.366	229.077	317.332	320.652	405.655	301.953	235.457	392.371	310.584	591.439	483.931	694.09	581.462	572.226
myo-1	R06C7.10	WBGene00002348	0	0	0	0	0	0	0	0	0	1.17909	0	0	0	0	0	0	0	0	0	0	0	0	7.75589	0	0	0	0	0	0	0	0	0	0	0	0	0	5.1151	6.55891	0	0	0	0	0	0	0	0	0
let-92	F38H4.9	WBGene00002363	132.139	83.5072	107.67	84.3996	76.3806	190.717	77.9022	79.1496	112.608	64.9226	104.108	26.1638	37.4558	0	138.51	131.673	301.214	169.591	89.7904	61.635	118.403	110.581	101.504	74.9347	103.452	59.9062	84.6766	51.1178	106.079	47.0192	65.3836	114.9	39.8456	46.5838	56.4112	96.178	162.618	300.205	133.084	92.4216	89.5748	92.52	121.604	117.943	53.8188	120.791	116.711
let-99	K08E7.3	WBGene00002368	0	0	0	2.13083	9.29877	0	0	0	0	0	0	0	0	0	2.78317	0	0	23.0709	1.58111	0	0	0	0	0	0	2.2441	2.80829	0	1.95302	0	0	0	0	0.34983	0	0	0	9.25636	13.6964	0	0	0.649068	0	4.22198	0	14.201	2.70839
lpr-1	Y65B4BR.2	WBGene00002393	0	0	1.766	0	0	2.17389	0.547639	0.391193	0	3.05649	10.7677	0	0.735735	0	2.78317	0	0	0	0	0.819053	0	0.628463	0	0.512446	5.32352	3.15192	0	0	0	9.80309	0	0	0	2.73685	0	2.93038	0	0	5.54977	0	0	4.60279	7.02498	0	0	0	6.97884
let-268	F52H3.1	WBGene00002497	7.5817	1.33522	1.6707	0	0	1.36745	2.79814	0	1.74336	3.71215	0	0	0.60609	0	2.52862	0	3.85319	0.386501	0	0	0	0	0	0	0	0	8.87487	4.9024	0	0	1.34361	0	0	0	1.44273	0	0	0	0	0	2.71061	3.41138	0.770247	0.759618	0	2.69894	3.38778
let-363	B0261.2	WBGene00002583	18.7037	113.75	9.40483	6.10975	8.67764	28.6103	21.5872	47.5396	60.7909	39.3742	60.6884	107.236	33.6	0	59.4276	85.2684	26.696	88.9532	17.1194	17.162	29.4654	50.7835	29.4266	23.0238	73.0143	7.96909	53.5581	34.6786	68.7847	25.4465	16.4391	38.899	0	24.5784	31.3571	12.7856	70.2365	20.5487	27.0154	17.9611	5.97223	42.2239	62.1529	139.465	23.7118	81.9253	87.8597
let-381	F26B1.7	WBGene00002601	0	0	0	0	0	0	0	0	0	0	0	0	0	0	0	0	0	0	0	0	0	0	0	0	0	0	3.15563	0	0	1.83695	0	0	0	0	0	0	0	0	0	0	0	0	0	0	0	0	0
let-413	F26D11.11	WBGene00002632	0	10.9921	7.74753	7.81622	0	0	6.46612	3.64138	26.7501	0	10.6617	6.7005	0	0	3.61197	27.7279	7.17286	0	4.04301	0	3.76203	3.06103	3.4741	5.90797	9.8643	11.1883	6.33013	20.8869	0	0	3.53791	0	0	0	0	10.2902	28.9772	22.8146	9.11086	0	0	1.92976	20.3163	27.435	0	10.5029	6.18921
let-418	F26F12.7	WBGene00002637	97.3214	43.4478	30.7068	27.9902	6.49151	40.1692	38.5391	35.4627	68.2774	32.7826	91.0327	59.3724	38.0741	0	18.9252	94.4263	34.4673	22.8282	76.9716	23.8519	37.5844	61.9985	42.9031	45.8833	90.2871	49.2164	97.9966	62.9259	22.1163	72.7021	53.6034	70.3955	25.0937	45.1618	54.0899	28.6073	39.8773	53.2173	31.7852	18.7242	35.3018	81.4024	102.44	181.889	176.934	171.267	172.925
let-502	C10H11.9	WBGene00002694	0	3.38626	1.15308	3.60842	10.2765	1.01136	6.98285	1.78973	0	0	3.22987	5.49989	4.63946	0	7.96205	6.96125	4.57094	3.78417	8.56679	7.11606	10.6305	19.2323	23.9328	20.0203	0	0	42.8491	2.59846	5.63553	5.26758	0	0	0	6.33168	3.05824	2.43168	7.40012	11.6934	8.47232	8.34934	5.03663	5.90437	8.0757	4.92721	0	3.91531	5.70866
let-504	E01A2.4	WBGene00002696	66.3674	57.1382	84.8299	87.4745	54.2759	21.5487	47.4674	40.4114	201.887	47.8006	114.207	48.9564	51.9709	0	220.071	80.5502	82.8101	134.057	68.5505	83.661	112.747	76.3875	58.3259	201.691	83.5021	133.318	54.1527	72.8617	23.058	72.0817	32.102	88.7018	46.8778	89.4526	35.466	55.3742	69.026	125.534	123.124	66.6159	79.5939	128.18	92.6734	53.9566	40.2979	62.0675	87.2992
let-526	C01G8.9	WBGene00002717	41.9151	66.9918	44.4028	37.9052	71.2213	0	26.5909	80.0907	99.3488	43.1946	62.1588	40.8735	52.9996	0	117.651	179.134	118.4	38.4411	54.627	73.337	82.8327	62.4835	79.0692	133.768	88.6029	47.1705	130.172	90.5235	178.813	48.8776	29.1054	96.3097	12.9143	51.1136	119.799	55.4992	83.126	161.35	77.2782	31.7499	156.501	76.6168	65.1465	185.389	489.211	117.726	142.869
let-607	F57B10.1	WBGene00002783	115.414	46.9045	49.5657	37.8169	130.254	411.939	139.14	84.1574	225.5	129.327	246.68	36.3826	25.708	0	182.596	73.3415	39.6902	126.078	63.2332	42.9219	43.8034	68.0186	78.2149	140.142	107.18	234.739	87.4274	155.793	101.007	141.424	295.485	136.365	124.795	103.661	66.925	29.5494	49.1444	33.6895	0	14.3134	103.745	58.4169	91.8145	92.0481	66.3221	72.4	150.387
let-630	Y110A7A.19	WBGene00002804	6.00051	16.8242	0	1.94923	35.8995	0	3.71516	0	3.5671	2.41919	5.61673	6.32819	5.34396	0	2.70314	57.1881	0	5.14604	1.23589	0	0	0	1.24964	5.81476	4.46004	2.15042	5.26391	9.34111	8.01215	0	4.77404	0	0.929801	2.0242	1.69661	2.96029	4.88008	4.78373	6.67432	0	1.40345	16.0462	8.88412	32.4299	0	35.1549	19.1027
let-653	C29E6.1	WBGene00002827	0	0	0	0	0	2.50928	0	0	0	0	0	0	0	0	0	0	0	0	0	0	0	0	0.276185	0	2.62844	0	0	14.849	0	0	0	0	0	0	0	0.272568	0	0	0	0	0	0	0	0	0	0	0
let-711	F57B9.2	WBGene00002845	59.1193	43.0681	33.5063	20.4317	8.28359	33.1958	15.7856	25.6496	62.6554	4.6931	31.8902	33.1309	20.3654	150.738	9.60717	59.4718	21.7893	35.963	23.3223	10.9012	32.3898	23.6445	21.5223	45.7554	47.0213	38.805	51.4668	41.8653	49.9737	39.7125	10.6414	37.2486	24.4581	23.9313	18.7091	18.3033	0	18.9926	10.8814	19.7537	69.118	119.272	45.26	66.0493	45.1818	55.1942	39.3804
let-716	C16A3.3	WBGene00002850	86.9363	0	10.5785	4.51881	8.05365	21.2166	69.1873	27.5846	35.5691	15.6241	87.8873	54.2373	22.1837	195.218	27.9284	28.7858	17.2361	0	14.8643	3.90685	6.69327	27.2291	5.22587	46.9765	33.6576	23.4477	12.3228	27.4634	26.174	6.30953	20.1144	36.0447	20.2251	25.4212	57.4775	3.5833	0	3.72367	0	68.1377	117.411	18.6135	26.3709	35.1518	48.884	18.8561	60.152
let-721	C05D11.12	WBGene00002855	18.7687	20.2192	24.4698	10.5993	14.5273	3.32765	16.4372	14.256	19.8055	8.27992	15.775	13.9707	15.1514	0	26.896	56.1526	4.75743	23.3532	15.2887	9.35295	13.8554	24.3037	22.3328	27.4563	25.1096	19.3368	14.4443	11.1661	10.2432	31.0618	29.0679	19.4307	15.809	48.8061	22.3878	19.4186	49.2485	19.5713	16.8932	16.234	18.7357	27.1342	11.8618	26.3241	0	20.3866	25.9912
let-754	C29E4.8	WBGene00002879	88.3301	47.714	12.3029	11.6821	7.14218	67.4497	22.557	18.5021	26.3733	15.836	47.7681	69.1871	34.1206	0	16.4536	21.7779	0	0	24.4152	14.3028	17.5827	15.5321	11.6194	26.1113	11.9192	31.3062	15.5986	12.7936	43.3626	8.66141	14.6503	20.9459	23.9285	19.1563	0	22.1472	0	30.0319	20.949	29.8804	5.28514	31.3049	42.0447	41.3285	0	49.7487	26.364
let-756	C05D11.4	WBGene00002881	0	0	0	0	0	0	0	0	0	1.5875	0	6.93529	17.5135	0	0	40.0931	0	0	0	0	0	2.43644	0	0	0	3.27462	0	9.48603	14.1012	0	2.6411	0	0	0	2.1573	0	0	0	0	0	0	16.1364	0	142.103	0	76.6252	0
let-765	F20H11.2	WBGene00002889	0	11.4801	26.2268	21.9156	24.021	128.919	7.86067	17.8687	15.6202	3.9677	34.6442	8.17446	8.99288	0	37.1751	21.7185	12.3449	11.056	18.1485	52.1496	24.2588	21.9715	29.4015	6.47211	41.579	11.1064	18.3677	36.3445	3.28865	42.7197	19.3733	26.8419	7.38743	23.2999	16.9693	28.7247	10.4532	3.85536	24.9971	15.2782	7.31558	13.6501	67.8708	49.6821	21.4587	35.7966	43.2242
let-767	C56G2.6	WBGene00002891	38.3909	0	18.4021	26.3762	0	54.5694	16.3371	8.67623	30.1511	35.3092	26.0958	6.86659	21.8534	0	43.8368	61.6103	18.0048	18.9316	20.4609	16.5814	24.2908	15.0235	10.379	35.2933	65.2174	36.2468	65.8551	38.239	35.832	8.30887	20.0919	45.8537	17.9002	36.5429	45.02	9.8793	42.1179	0	15.6043	41.5248	27.4491	118.105	0	47.286	0	39.7003	61.2614
let-805	H19M22.2	WBGene00002915	0	0	0	0	0	2.47653	0	0	3.95568	0	0	0	0	0	0	0	0	0	0	0	0	0	0	0	0	0.540425	11.475	0	0	0	0.555452	0	0	0	2.50743	0	0	0	0	0	0	1.34225	0	0	0	0	0
let-858	F33A8.1	WBGene00002957	0	29.8308	7.57158	12.8088	0	25.9264	105.357	24.2064	74.1656	19.5133	89.3152	16.2061	16.9729	0	39.8602	52.7221	14.9404	12.5405	15.7589	0	14.7962	11.5522	15.2525	31.4044	47.0006	15.856	20.1543	0	46.7631	25.2522	16.0002	24.0389	0	29.6996	18.9236	16.8874	17.2011	21.8007	13.6427	33.3465	21.229	27.2149	36.0471	95.7699	0	57.0222	37.2394
lev-1	F09E8.7	WBGene00002974	0	52.0218	0	0	0	0	0	0	12.8149	0	0	0	0	0	0	0	0	0	0	0	0	0	0	0	0	14.0913	0	0	30.3396	0	0	0	0	0	0	0	0	0	0	0	0	0	0	167.736	0	87.2188	41.7948
lev-8	C35C5.5	WBGene00002975	0	0	0	0	0	4.60816	0	0	5.98134	0	0	0	0	0	0	0	0	0	0	6.94002	0	0	10.9302	0	0	0	0	0	0	0	0	0	0	0	0	0	0	0	0	0	0	0	0	0	0	0	0
lev-9	T07H6.5	WBGene00002976	0	0	0	0	1.19817	0	0	0	0	0.525008	0	0	0	0	0	0	0	0	0	0	0	0	6.24593	0	0	0	0	0	0	0	0	0	0	0	0	0	0	0	0	0	0	13.7301	0	0	0	0	0
lev-10	Y105E8A.7	WBGene00002977	0	0	0	0	0	0	5.30003	0	0	3.06583	10.3552	0	0	0	4.10936	0	0	0	0	0	0	0	3.94429	0	14.8232	0	0	16.4366	0	0	0	0	0	0	0	0	0	0	0	0	0	0	15.9078	0	0	0	0
lev-11	Y105E8B.1	WBGene00002978	0	0	47.2955	0	66.2214	42.8021	53.8699	100.666	25.4178	35.9757	0	159.158	0	169.312	23.9404	117.433	39.678	0	89.02	0	0	0	0	0	308.459	71.6188	71.303	68.0477	0	0	21.0921	19.3381	110.444	0	0	0	0	0	97.8941	0	0	49.0319	0	185.327	29.4887	164.474	64.938
lfe-2	C46H11.4	WBGene00002979	0	0	0	0	0	0	0	1.08339	0	0	0	0	0	0	0	0	0	0	0	0	0	0	0	0	0	0	0	0	17.0495	0	0	0	0	0	0	0	0	0	0	0	0	26.4594	21.8745	3.00262	0	0	0
lgg-1	C32D5.9	WBGene00002980	1097.99	1119.3	639.673	536.793	1027.29	827.559	492.688	841.688	985.632	544.03	1402.15	300.039	386.387	893.603	1150.53	550.85	897.27	683.976	772.557	667.561	926.362	871.092	1275.66	707.299	670.243	626.693	421.232	490.634	440.352	1380.85	541.466	709.219	233.175	463.477	412.098	650.293	936.492	1073.02	690.837	498.515	853.513	508.387	1267.33	806.53	328.627	668.908	1134.28
lgg-2	ZK593.6	WBGene00002981	413.207	263.006	227.696	97.2346	141.62	182.445	174.008	263.532	273.695	138.802	438.344	128.764	191.221	0	210.131	231.477	144.152	163.305	229.982	95.1659	128.534	148.011	151.793	226.946	96.1437	86.3674	196.332	115.266	241.543	237.79	130.291	195.483	60.0039	141.032	145.915	86.0044	242.652	205.634	65.744	90.7069	310.199	67.8639	309.312	233.712	388.735	231.881	164.558
lgg-3	B0336.8	WBGene00002982	7.35358	22.3724	6.0724	0	5.24026	4.25388	1.39019	4.69685	30.2228	4.19602	23.1162	13.5129	1.18237	0	10.9146	10.1104	2.95426	0	3.17685	1.14788	1.02185	8.424	3.72858	22.9068	5.28502	3.32424	15.287	5.64931	38.6366	7.13605	4.12854	3.32718	6.46587	4.30635	5.90018	10.9369	0	6.20858	0	0	2.61556	7.88555	11.2437	16.6611	26.3427	13.6458	26.9079
lgx-1	C54G7.3	WBGene00002983	0	0	0	0	0	0	0	0	0	0	0	0	0	0	0	0	0	0	0	0	0	0	0	0	0	0	0	0	0	0	0	0	0	0	0	0	0	0	0	0	0	142.006	0	0	0	0	0
lig-1	C29A12.3	WBGene00002985	0.83816	0	2.86763	1.88529	5.98025	0	0	0.884271	1.05099	3.20846	2.39394	0	0	0	0	0	4.55066	0	7.89393	0	1.03358	1.47624	4.69015	4.13807	0.853054	0	0	3.88603	0	0.488766	1.74257	0	0	0.94244	0	0	0	3.5553	0	0	0	2.72158	0	0	0	3.37201	2.27816
lig-4	C07H6.1	WBGene00002986	6.5594	0	6.26004	4.24081	0	8.53751	0	17.0755	6.86649	3.2385	19.2181	13.373	5.13501	0	3.60159	14.4288	13.5695	0	10.2559	6.07581	6.94827	5.78721	3.99804	0	15.5192	20.1689	20.7533	12.8858	7.09733	19.4104	8.66226	0	5.0172	15.978	6.45176	5.74831	10.0404	7.97849	15.5996	0	6.5881	9.9069	40.0205	35.7535	27.4761	19.0957	26.381
lim-4	ZC64.4	WBGene00002987	0	0	0	0	0	0	0	0	0	0	0	0	0	0	0	0	0	0	0	0	0	0	0	0	0	0	0	0	0	0	0	0	0	0	0	0	716.659	0	0	0	0	0	0	0	0	0	0
lim-6	K03E6.1	WBGene00002988	0	0	0	0	0	0	0	0	0	0	0	0	0	0	0	0	3778.25	0	0	0	0	0	0	0	0	0	0	0	0	0	0	0	0	1008.03	0	0	0	0	0	0	0	0	0	0	0	0	0
lim-7	C04F1.3	WBGene00002989	0	0	0	0	35.6808	0	1221.6	990.581	0	0	0	1165.22	0	0	0	0	116.641	0	0	0	0	0	0	0	0	1454.32	0	0	0	0	0	0	0	0	0	0	0	145.928	379.754	88.5798	0	0	0	0	0	0	0
lin-1	C37F5.1	WBGene00002990	0	0	0	6.76896	0	16.5848	0	0	0	0	0	0	0	0	0	60.1558	0	0	0	0	0	0	0	0	0	0	0	0	0	0	0	0	0	0	0	0	0	0	0	0	0	22.6648	0	0	0	0	0
lin-2	F17E5.1	WBGene00002991	76.3243	0	0	0	13.7273	70.2128	86.526	12.9839	0	0	23.9784	63.5826	0	0	13.5375	94.3968	36.4957	0	10.2559	0	0	0	0	73.7369	113.978	88.4013	178.061	117.915	0	15.652	104.719	16.5498	16.3816	19.8916	0	16.8993	21.9449	0	7.03108	0	0	0	53.4469	184.49	96.4178	296.545	157.457
lin-5	T09A5.10	WBGene00002994	147.377	103.383	56.4532	52.3653	21.9273	73.4254	47.2902	118.532	113.956	74.3272	221.312	34.8272	98.3786	159.486	114.299	77.3402	99.7676	137.715	52.8047	33.453	51.6972	58.1189	68.6136	403.738	34.6712	28.0393	127.317	41.9044	346.156	189.938	219.242	98.9654	39.7007	44.0591	38.6512	30.8328	46.3692	118.247	36.0195	45.796	137.908	106.498	55.757	79.7041	0	101.411	107.015
lin-7	Y54G11A.10	WBGene00002996	0	18.6384	0	0	0	0	0	1.36131	0	0	3.16	8.77715	6.90577	0	0	4.35093	0	0	0	0	0	1.30977	0	0	0	3.60194	0	0	0	4.70892	0	0	0.867139	2.41541	2.58711	0	0	0	0	0	0	0	29.5841	12.1454	0	5.95576	3.14986
lin-8	B0454.1	WBGene00002997	0	36.4723	10.6364	11.6603	0	4.00337	8.40757	24.4602	12.6567	3.53221	20.7483	6.40088	5.53978	0	11.1942	22.9754	8.97117	10.3244	10.1647	7.02903	28.4371	4.22321	3.97748	15.083	22.1863	17.0204	0	21.0065	10.3655	31.5638	0	17.2444	2.45352	18.5524	17.1862	28.1676	17.2682	0	0	0	0	13.5476	17.1836	44.5237	26.3427	64.3422	45.7872
lin-9	ZK637.7	WBGene00002998	0	12.0185	6.04966	3.28903	0	70.448	2.94066	10.1983	0	9.05386	11.506	0.657371	3.24644	0	22.899	9.98461	5.27633	0	4.85925	0	0	7.88929	3.36556	14.3053	3.8631	7.86836	0	8.41817	0	2.26463	0	5.62598	0	2.9066	6.32349	27.2179	0	0	5.62777	0	1.85741	3.08058	5.92478	15.2648	27.7437	18.2575	15.6265
lin-10	C09H6.2	WBGene00002999	159.032	38.8865	46.5135	17.6888	30.7028	180.825	37.0771	153.095	122.245	103.588	226.058	174.173	59.8181	0	196.806	254.636	31.8101	153.361	47.727	24.2577	44.5903	77.297	147.351	112.233	260.861	141.025	23.8369	45.2766	130.252	394.809	101.299	227.663	36.7663	147.364	164.894	35.6574	72.4585	60.0254	73.555	116.703	167.25	61.8428	99.324	215.786	501.931	181.686	142.567
lin-11	ZC247.3	WBGene00003000	0	0	141.997	510.748	0	0	0	0	0	0	0	0	0	0	0	0	0	0	601.292	219.929	0	0	0	0	1351.59	0	1339.94	1425.51	838.672	1879.69	0	2106.42	0	0	0	0	0	0	0	0	0	0	0	0	0	0	0
lin-12	R107.8	WBGene00003001	0	0	0	0	0	0	0	0	0	0	0	0	0	0	0	0	0	0	0	0	0	0	0	0	0	0	0	0	0	0	0	0	0	0	0	0	0	0	0	0	0	0	0	8.2276	0	103.604	21.9977
lin-13	C03B8.4	WBGene00003002	62.1956	39.7483	27.6682	11.2988	8.809	82.9536	50.5783	76.3442	82.4268	36.9964	77.5112	21.8978	41.8694	0	97.5166	74.1174	52.2378	49.7455	28.6481	9.23951	41.8649	21.5306	14.4442	75.9488	76.4437	68.925	125.891	51.2674	119.348	77.6724	23.0537	59.716	29.0217	80.3002	53.4823	37.6193	19.9457	29.7374	33.8587	11.7747	63.7589	53.2913	57.2929	99.4919	130.07	140.498	117.979
lin-14	T25C12.1	WBGene00003003	37.5225	17.7917	36.51	10.5457	2.84668	17.1091	4.0922	82.6927	27.8853	0	17.9021	93.5817	53.2628	0	46.8743	164.419	23.4598	4.52006	59.0024	22.0223	6.56363	0	16.9747	65.1519	37.9304	6.63864	53.3879	21.1719	0	68.1028	9.33369	28.9498	0	50.5096	59.6005	8.43014	41.7915	28.4543	51.9652	22.2208	57.7523	12.9634	45.381	152.293	59.9941	83.7979	45.1442
lin-17	Y71F9B.5	WBGene00003006	0	0	0	0	0	0	0	0	0	0	0	0	0	0	0	209.016	0	0	0	0	0	0	0	0	0	0	24.9794	0	56.3586	0	0	0	0	9.76108	0	0	0	0	0	0	0	56.4221	0	50.2101	44.0733	0	0
lin-18	C16B8.1	WBGene00003007	0	18.3815	0	0	0	0	4.19645	3.09751	0	0	0	7.39904	0	0	6.06243	0	0	0	0	0	0	0	0	7.33306	3.04453	15.8662	26.892	3.93978	0	0	68.8929	16.9226	1.32772	22.307	0	2.05842	0	0	0	117.18	0	25.5979	0	0	117.768	0	9.695
lin-23	K10B2.1	WBGene00003009	18.6944	32.0967	9.90377	17.5483	0	10.0034	4.68224	9.19117	32.806	52.2415	30.0682	7.33199	10.9038	0	29.6338	36.3858	18.6736	7.89947	22.8469	5.37523	15.0616	21.4993	32.4651	24.9945	35.3107	7.61012	56.2511	20.22	21.2136	57.1578	20.4366	17.7822	4.47936	36.9822	12.2253	62.3128	0	4.32061	7.29	0	67.7223	15.2686	23.9748	40.8786	0	30.2544	10.1571
lin-24	B0001.1	WBGene00003010	0	88.7543	0	0	188.28	0	0	0	0	185.714	153.338	298.632	0	0	13.4067	195.325	52.191	220.5	0	321.441	55.1737	0	78.2872	0	46.0966	562.48	0	112.068	224.861	0	0	187.773	0	0	0	0	135.283	18.3208	0	121.75	0	77.3391	281.833	196.064	27.7437	0	0
lin-25	F56H9.5	WBGene00003011	0	0	9.56501	9.3485	0	0	12.263	0	45.1726	0	21.932	64.8718	5.88249	0	0	49.5789	0	13.0389	13.9202	0	16.5098	85.8738	18.9215	20.1557	58.2365	43.702	71.3132	29.72	20.7179	41.0161	0	38.6429	10.8778	18.5413	20.7573	14.7062	0	41.4108	63.3511	0	0	22.2454	28.4153	32.2057	0	35.7634	32.8487
lin-26	F18A1.2	WBGene00003012	0	0	17.3026	12.6628	18.0439	0	0	0	0	2.26081	3.80966	0	2.35485	197.375	27.419	20.4239	62.0408	6.20517	0	0	0	0	0	9.32324	0	3.1316	13.6453	8.7591	13.4109	14.5129	0	13.7265	0	0	0	8.88965	0	0	0	0	0	72.5821	0	4.82085	0	7.40493	14.5469
lin-28	F02E9.2	WBGene00003014	12.0158	0	12.3644	16.3995	11.7296	13.3598	7.48158	8.26161	14.664	5.73627	17.7442	1.06512	0	0	19.4216	6.03681	22.5595	10.0052	22.4776	0	2.9387	6.09916	22.9367	21.202	15.6156	0	11.2923	18.116	24.6903	26.2105	4.98408	0	2.9772	14.6861	1.90989	2.79701	10.8674	8.95117	5.61854	12.9045	14.5238	4.73309	9.12387	16.4714	0	26.3617	19.4513
lin-29	W03C9.4	WBGene00003015	0	0	15.2196	0	0	0	0	0	0	0	0	0	0	0	0	0	1.47331	0	0	0	0	0	0	0	4.10703	0	0	0	0	5.28266	0	0	0	0	14.3114	0	0	0	0	0	0	54.9565	0	4.7433	0	0	0
lin-31	K10G6.1	WBGene00003017	574.123	0	0	0	0	0	0	0	0	0	0	0	0	0	0	0	0	0	0	0	0	0	0	0	0	0	382.22	0	0	0	0	0	0	0	0	0	0	0	0	0	0	0	0	0	0	0	0
lin-33	H32C10.2	WBGene00003019	94.3088	136.765	58.2707	83.4427	0	78.3103	41.6285	25.1383	118.825	35.2909	38.8351	59.1884	38.7831	0	166.689	0	11.5353	0	59.1637	14.0287	0	50.6534	0	62.1702	66.0299	0	101.739	0	0	217.167	165.016	43.8627	85.0219	180.565	33.4994	46.2636	0	79.393	97.6005	0	62.5418	0	70.9321	26.3902	0	260.097	304.973
lin-35	C32F10.2	WBGene00003020	0	0	5.38612	1.8666	6.334	12.276	3.12281	2.1171	9.10749	6.03553	12.666	11.2279	10.5633	0	3.60159	0	9.50863	16.7615	4.89543	0	7.48524	9.08382	2.37324	0	21.2683	48.9683	4.89642	12.8133	4.57241	20.0923	5.71272	13.806	12.8198	7.65567	13.7684	7.14122	12.1225	0	3.65176	6.11571	10.0858	12.4517	7.01132	23.3951	0	13.4767	27.9326
lin-36	F44B9.6	WBGene00003021	0	30.8296	10.0805	1.91655	13.3404	1.5403	10.1179	13.7676	6.69795	28.8328	16.6383	2.137	13.0619	0	58.0088	34.4188	4.21067	24.7668	8.08804	6.49727	8.55208	16.5771	1.45509	7.38186	12.5959	13.1831	10.0449	15.6935	15.8842	14.7569	2.8247	16.3488	1.25501	19.2026	6.84301	1.28087	0	3.25902	6.26722	2.64572	11.9427	17.8904	14.5492	42.8438	106.278	37.0666	55.7479
lin-37	ZK418.4	WBGene00003022	30.829	0	11.0466	16.3287	22.269	0	11.1793	16.358	57.7847	9.52456	19.2589	2.7995	0	191.042	17.9802	24.6818	0	8.40235	12.69	6.67038	23.6425	12.0398	3.76475	55.4315	7.96228	15.29	14.6597	6.59424	7.56973	22.1691	13.3636	40.8516	2.45681	21.2407	23.3996	47.1287	9.22347	17.6017	5.603	7.7185	0	44.679	6.79366	18.1034	0	9.27225	15.9787
lin-39	C07H6.7	WBGene00003024	0	0	0	0	0	0	0	0	0	10.6703	0	0	0	0	439.702	664.124	0	0	0	0	0	0	0	0	0	0	0	0	0	0	0	0	0	0	452.995	0	0	0	0	0	0	0	0	422.816	0	283.421	0
lin-40	T27C4.4	WBGene00003025	135.401	103.697	46.9174	60.9061	58.0129	27.6191	28.493	55.128	101.642	60.2292	116.018	41.3596	58.4282	0	69.8069	129.588	55.2987	141.464	75.3669	48.0996	53.2166	93.526	50.5857	107.277	122.356	30.656	74.6077	86.1714	68.8111	121.867	91.8882	70.5361	59.5115	129.527	129.893	64.0705	101.804	180.849	66.0731	80.8124	82.4462	86.2835	150.862	155.467	91.9847	155.265	146.383
lin-41	C12C8.3	WBGene00003026	8.55983	0	0	0	0	0	18.5792	4.31705	19.3368	12.1119	0	10.946	9.84831	0	0	11.9924	7.79422	0	3.42673	3.5896	0	0	4.96062	20.6073	2.71067	3.53122	23.2505	0	9.6945	3.11258	5.52401	4.56892	0	5.82274	0	0	19.5441	4.56949	0	0	0	5.58658	7.13437	0	0	0	2.73236
lin-44	E01A2.3	WBGene00003029	0	328.693	0	0	0	0	0	0	0	0	0	0	0	0	0	0	0	0	0	0	0	0	0	0	0	0	0	0	0	0	0	0	0	0	0	0	0	0	0	0	0	0	0	0	0	0	0
lin-45	Y73B6A.5	WBGene00003030	14.8954	52.6465	35.6806	35.3905	5.75482	0	0	32.9586	0	10.6979	13.6207	47.2994	8.75285	0	33.0039	57.0348	12.4582	38.5676	30.6903	21.6881	18.6476	24.9226	14.6614	25.9614	70.3282	5.14587	68.7423	22.377	0	40.8148	19.1235	0	12.8628	10.9784	22.3948	20.9952	0	40.3192	0	7.08294	25.1466	28.7055	25.5946	40.8761	21.1403	25.8598	17.5286
lin-49	F42A9.2	WBGene00003034	69.1166	24.6412	29.1861	10.2741	31.6868	98.4183	4.47508	53.2164	75.3579	10.5233	30.9877	26.1623	15.7525	0	51.6222	62.4812	51.4165	32.4648	26.6395	45.0939	36.8537	27.9353	12.6047	22.2097	22.5424	12.9203	33.379	16.0373	40.7346	22.6396	3.5047	23.8432	4.69041	35.1652	8.226	26.1263	83.8299	8.44578	12.9632	12.371	57.0347	45.1465	25.7244	84.4797	73.2031	60.5447	37.5522
lin-52	ZK632.13	WBGene00003035	36.5821	38.7365	24.0655	22.5475	37.6618	10.4456	14.7109	20.4074	37.287	26.2354	25.5297	32.8139	11.6318	301.476	20.2173	31.5601	28.4745	18.5853	32.3589	16.5224	29.757	46.7666	29.4696	62.5973	21.2155	16.8591	21.4206	27.3253	11.4018	15.779	55.0284	32.8394	15.3241	21.7116	5.4777	25.93	24.8841	61.6333	29.9583	32.086	25.8485	19.8364	27.3905	28.6535	0	15.6282	26.5317
lin-53	K07A1.12	WBGene00003036	33.5247	10.9964	19.1424	34.2482	11.4335	110.043	8.75318	31.7734	13.9593	6.9058	33.6647	20.126	5.02976	0	23.5527	5.86649	49.3206	18.1409	44.9016	22.4617	13.5455	31.0705	17.6818	29.6509	25.7265	11.2486	38.3394	19.2865	7.05653	64.7423	12.0594	20.0253	7.14423	30.6196	9.66908	21.998	0	43.5901	70.3031	15.5967	11.845	39.7434	26.8298	34.6275	0	63.0951	48.6138
lin-54	JC8.6	WBGene00003037	0	6.93348	0.86653	14.5069	0	0	2.164	0	0	1.06187	3.06255	6.50618	0	0	10.8203	6.75431	0	0	0.795199	0	2.48875	0.820553	0	2.66141	11.2582	3.96804	1.85195	0	7.40217	0	0	0	0	1.58307	0	1.33063	2.20064	0	1.27023	0	2.00144	2.95648	10.5729	1.38312	0	7.00013	0
lin-56	ZK673.3	WBGene00003038	44.1944	8.20301	5.29741	0	20.1869	4.84699	11.0209	9.77599	14.7709	4.41996	17.3933	36.6486	10.3951	150.738	14.7726	15.0863	8.92324	24.9305	11.4653	2.14928	19.7326	9.44169	2.03211	18.3275	33.5273	12.5737	31.3675	31.5153	2.99538	25.6108	3.93424	20.9401	6.46595	11.5034	9.31629	9.27483	0	2.9177	19.9089	0	0	11.9001	16.9229	22.8668	0	14.0292	11.752
lin-59	T12F5.4	WBGene00003040	244.713	123.941	80.0525	25.0656	203.833	86.9906	26.2258	45.3405	105.78	42.9978	69.1412	14.6227	78.5965	150.738	110.206	230.259	77.2628	102.549	71.1958	103.873	68.7582	106.956	179.668	40.1496	69.2014	92.5717	146.039	53.4563	50.7017	156.661	83.7203	118.402	27.9547	40.4317	49.5424	61.8115	69.4416	171.539	261.229	125.269	74.6271	59.5798	131.147	222.767	46.3153	207.023	186.502
[truncated: 12,166 more rows]
[truncated: 81 more columns]
